# Supplementary material for: Quantitative proteomic analysis using a mouse model of Lewy body dementia induced by α-synuclein preformed fibrils injection
Source: Front Dement. 2024 Oct 28;3:1477986. doi: 10.3389/frdem.2024.1477986 (PMC11552175; doi:10.3389/frdem.2024.1477986)
Supplement: Supplementary file 1 [file Table_1.XLSX]

## Sheet: Set1_Proteinlist
Table S1. List of identified peptides and proteins with quantification
Accession	Gene symbol	Protein description	Refseq protein accession	Exp. q-value	Sum PEP Score	Coverage	# Peptides	# PSMs	# Unique Peptides	# Protein Groups	# AAs	MW [kDa]	calc. pI	Abundance Ratio: (F2, 127) / (F2, 126)	Abundance Ratio: (F2, 128) / (F2, 126)	Abundance Ratio: (F2, 129) / (F2, 126)	Abundance: F2: 126, Control	Abundance: F2: 127, Sample	Abundance: F2: 128, Sample	Abundance: F2: 129, Sample	Abundances Count: F2: 126, Control	Abundances Count: F2: 127, Sample	Abundances Count: F2: 128, Sample	Abundances Count: F2: 129, Sample	emPAI	Score Sequest HT	# Peptides Sequest HT	Score Mascot	# Peptides Mascot
4501867	ACO2	aconitate hydratase, mitochondrial precursor [Homo sapiens]	NP_001089.1	0	58.602	16.5385	12	38	12	1	780	85.372	7.61	0.85	0.876	0.758	654.6	556.7	573.6	496.1	7	7	7	7	1.336	67.2705	12	435.37	12
4501881	ACTA1	actin, alpha skeletal muscle [Homo sapiens]	NP_001091.1	0	101.071	32.0955	17	88	3	1	377	42.024	5.39	0.671	0.711	0.768	204.4	137.1	145.3	157	3	3	3	3	55.234	116.949	17	443.926	17
4501913	ADAM23	disintegrin and metalloproteinase domain-containing protein 23 preproprotein [Homo sapiens]	NP_003803.1	0	3.33292	2.04327	1	2	1	1	832	91.867	7.64												0.058	2.66806	1	0	1
4502027	ALB	serum albumin preproprotein [Homo sapiens]	NP_000468.1	0.00269139	1.93554	1.47783	1	2	1	1	609	69.321	6.28	2.491	2.743	1.278	43.6	108.6	119.6	55.7	1	1	1	1	0.064	0	1	0	1
4502049	AKR1B1	aldose reductase [Homo sapiens]	NP_001619.1	0.0163164	1.28743	9.49367	1	2	1	1	316	35.83	6.98	0.853	0.821	0.79	34.7	29.6	28.5	27.4	1	1	1	1	0.136	2.5289	1	0	1
4502107	ANXA5	annexin A5 [Homo sapiens]	NP_001145.1	0	5.33703	10.3125	3	6	3	1	320	35.914	5.05	0.794	0.723	0.608	133.8	106.3	96.7	81.4	1	1	1	1	0.369	7.95093	3	51.2954	3
4502201	ARF1	ADP-ribosylation factor 1 [Homo sapiens]	NP_001649.1	0	8.25741	28.7293	3	8	3	1	181	20.684	6.8	0.612	0.678	0.725	25.5	15.6	17.3	18.5	1	1	1	1	0.995	4.88092	3	27.22	3
4502209	ARF5	ADP-ribosylation factor 5 [Homo sapiens]	NP_001653.1	0.000308261	2.35982	5.55556	1	2	1	1	180	20.517	6.79	0.813	0.699	0.819	86.6	70.4	60.5	70.9	1	1	1	1	0.233	2.95354	1	31.29	1
4502227	ARL1	ADP-ribosylation factor-like protein 1 isoform 1 [Homo sapiens]	NP_001168.1	0	6.86519	8.83978	1	2	1	1	181	20.404	5.72												0.292	5.16538	1	62.3	1
4502271	ATP1A2	sodium/potassium-transporting ATPase subunit alpha-2 precursor [Homo sapiens]	NP_000693.1	0	138.631	30.6863	30	77	14	1	1020	112.193	5.66	0.866	0.861	0.712	697.1	603.5	599.9	496.1	8	8	8	8	4.179	136.964	30	811.769	30
4502277	ATP1B1	sodium/potassium-transporting ATPase subunit beta-1 [Homo sapiens]	NP_001668.1	0	35.2885	22.7723	10	33	10	1	303	35.039	8.53	0.797	0.798	0.694	875	697.8	698.2	606.9	9	9	9	9	5.494	43.362	10	127.448	9
4502303	ATP5O	ATP synthase subunit O, mitochondrial precursor [Homo sapiens]	NP_001688.1	0	13.7897	11.7371	2	7	2	1	213	23.263	9.96	0.864	0.79	0.758	183.4	158.5	144.8	139.1	2	2	2	2	1.154	8.87613	2	81.6271	2
4502315	ATP6V1C1	V-type proton ATPase subunit C 1 [Homo sapiens]	NP_001686.1	0	13.8016	9.68586	4	8	4	1	382	43.914	7.46	0.78	0.805	0.794	230.8	180	185.9	183.3	2	2	2	2	0.389	11.8907	4	80.0991	4
4502317	ATP6V1E1	V-type proton ATPase subunit E 1 isoform a [Homo sapiens]	NP_001687.1	0	55.579	42.0354	13	32	13	1	226	26.129	8	0.754	0.836	0.723	282.7	213.2	236.2	204.4	7	7	7	7	13.251	48.1257	13	325.95	13
4502491	C1QBP	complement component 1 Q subcomponent-binding protein, mitochondrial precursor [Homo sapiens]	NP_001203.1	0	4.74569	12.0567	1	2	1	1	282	31.343	4.84	1.635	1.865	1.176	7.4	12.1	13.8	8.7	1	1	1	1	0.179	5.47677	1	33.67	1
4502673	CD47	leukocyte surface antigen CD47 isoform 1 precursor [Homo sapiens]	NP_001768.1	0	9.58142	4.33437	2	4	2	1	323	35.191	7.21	0.86	0.82	0.834	129	111	105.8	107.6	1	1	1	1	0.468	6.97251	2	0	2
4502993	COX7C	cytochrome c oxidase subunit 7C, mitochondrial precursor [Homo sapiens]	NP_001858.1	0.0065658	1.50585	14.2857	1	2	1	1	63	7.241	10.27												0.585	2.99119	1	0	1
4503009	CPE	carboxypeptidase E preproprotein [Homo sapiens]	NP_001864.1	0	7.40541	2.94118	2	4	2	1	476	53.117	5.14	0.832	0.807	0.699	126.2	105	101.9	88.2	1	1	1	1	0.186	4.85132	2	67.35	2
4503065	CRYM	ketimine reductase mu-crystallin [Homo sapiens]	NP_001879.1	0.0122665	1.36291	3.18471	1	1	1	1	314	33.754	5.14												0.166	1.66663	1
4503095	CSNK2A1	casein kinase II subunit alpha isoform a [Homo sapiens]	NP_001886.1	0	15.5556	14.8338	3	11	3	1	391	45.115	7.74	0.812	0.803	0.727	47.3	38.4	38	34.4	1	1	1	1	0.468	10.7276	3	71.2964	3
4503379	DPYSL3	dihydropyrimidinase-related protein 3 isoform 2 [Homo sapiens]	NP_001378.1	0	53.0675	26.1404	10	36	7	1	570	61.924	6.49	0.888	0.858	0.763	1028.9	913.9	883.1	784.6	5	5	5	5	1.438	49.4955	10	302.007	10
4503471	EEF1A1	elongation factor 1-alpha 1 [Homo sapiens]	NP_001393.1	0	32.3873	22.2944	8	20	3	1	462	50.109	9.01	0.796	0.618	0.624	128.2	102.1	79.2	80	3	3	3	3	1.683	32.588	8	156.105	8
4503475	EEF1A2	elongation factor 1-alpha 2 [Homo sapiens]	NP_001949.1	0	27.7376	19.0065	7	18	2	1	463	50.438	9.03	0.931	0.902	0.825	91.5	85.2	82.5	75.5	2	2	2	2	1.683	25.6134	7	134.14	7
4503481	EEF1G	elongation factor 1-gamma [Homo sapiens]	NP_001395.1	0	11.5351	7.55149	4	9	4	1	437	50.087	6.67	0.957	0.853	0.776	154.1	147.5	131.5	119.6	3	3	3	3	0.557	8.66908	3	58.174	4
4503483	EEF2	elongation factor 2 [Homo sapiens]	NP_001952.1	0	12.9574	8.62471	4	10	4	1	858	95.277	6.83	0.85	0.803	0.718	80.8	68.7	64.9	58	2	2	2	2	0.216	10.6795	4	46.8044	4
4503571	ENO1	alpha-enolase isoform 1 [Homo sapiens]	NP_001419.1	0	60.2653	30.6452	12	44	11	1	434	47.139	7.39	0.714	0.725	0.71	588.7	420.2	427.1	417.9	7	7	7	7	3.806	84.1912	12	422.096	12
4503607	ETFA	electron transfer flavoprotein subunit alpha, mitochondrial isoform a [Homo sapiens]	NP_000117.1	0	10.8211	16.2162	3	6	3	1	333	35.058	8.38	1.286	1.274	0.619	8.4	10.8	10.7	5.2	1	1	1	1	0.413	10.5738	3	63.2999	3
4503971	GDI1	rab GDP dissociation inhibitor alpha [Homo sapiens]	NP_001484.1	0	70.5874	29.0828	10	35	4	1	447	50.55	5.14	0.826	0.867	0.766	295	243.6	255.9	226	4	4	4	4	2.631	74.6512	10	507.003	10
4504041	GNAI2	guanine nucleotide-binding protein G(i) subunit alpha-2 isoform 1 [Homo sapiens]	NP_002061.1	0	20.4912	12.6761	3	12	2	1	355	40.425	5.54	0.832	0.678	0.675	63.1	52.5	42.8	42.6	1	1	1	1	0.668	22.6569	3	207.75	3
4504067	GOT1	aspartate aminotransferase, cytoplasmic [Homo sapiens]	NP_002070.1	0	24.294	18.1598	6	12	6	1	413	46.219	7.01	0.714	0.742	0.684	437.4	312.4	324.5	299.1	5	5	5	5	0.823	20.8008	6	151.31	6
4504251	HIST2H2AA3	histone H2A type 2-A [Homo sapiens]	NP_003507.1	0	22.4874	50.7692	4	10	2	1	130	14.087	10.9												9	21.315	4	160.605	4
4504317	HIST1H4L	histone H4 [Homo sapiens]	NP_003537.1	0	25.1127	52.4272	7	18	7	1	103	11.36	11.36	0.853	0.785	0.813	215.8	184.1	169.4	175.5	4	4	4	4	20.544	18.8682	7	87.74	7
4504347	HBA1	hemoglobin subunit alpha [Homo sapiens]	NP_000549.1	0	14.2518	25.3521	4	12	4	1	142	15.248	8.68	1.495	0.827	0.855	226.9	339.3	187.6	194	3	3	3	3	3.217	19.0098	4	104.332	4
4504511	DNAJA1	dnaJ homolog subfamily A member 1 isoform 1 [Homo sapiens]	NP_001530.1	0	7.08623	5.28967	2	4	2	1	397	44.839	7.08												0.274	5.4462	2	0	2
4504523	HSPE1	10 kDa heat shock protein, mitochondrial [Homo sapiens]	NP_002148.1	0	15.7892	49.0196	6	12	6	1	102	10.925	8.92	0.867	0.837	0.787	232.7	201.7	194.7	183.2	3	3	3	3	4.623	16.9399	6	66.8	6
4505029	LTA4H	leukotriene A-4 hydrolase isoform 1 [Homo sapiens]	NP_000886.1	0.00406268	1.73969	1.96399	1	1	1	1	611	69.241	6.18												0.066	2.01075	1
4505185	MIF	macrophage migration inhibitory factor [Homo sapiens]	NP_002406.1	0	3.52549	9.56522	1	1	1	1	115	12.468	7.88												0.778			41.63	1
4505357	NDUFA4	cytochrome c oxidase subunit NDUFA4 [Homo sapiens]	NP_002480.1	0	4.02553	12.3457	1	4	1	1	81	9.364	9.38	0.724	0.787	0.754	140.4	101.6	110.5	105.8	1	1	1	1	0.468	7.60507	1	40.48	1
4505369	NDUFS4	NADH dehydrogenase [ubiquinone] iron-sulfur protein 4, mitochondrial precursor [Homo sapiens]	NP_002486.1	0	4.00639	5.71429	1	2	1	1	175	20.095	10.3	0.763	0.88	0.805	103.6	79	91.2	83.4	1	1	1	1	0.292	3.99888	1	40.9	1
4505451	NRAS	GTPase NRas [Homo sapiens]	NP_002515.1	0	23.0609	41.2698	5	10	1	1	189	21.216	5.17												2.162	18.7715	5	139.218	5
4505505	OPCML	opioid-binding protein/cell adhesion molecule isoform a preproprotein [Homo sapiens]	NP_002536.1	0	5.62858	7.82609	2	6	2	1	345	37.983	6.87	0.837	0.863	0.826	282.8	236.8	244.1	233.5	2	2	2	2	0.274	7.57761	2	37.6669	2
4505531	OSBP	oxysterol-binding protein 1 [Homo sapiens]	NP_002547.1	0	4.39707	1.11524	1	2	1	1	807	89.365	7.3												0.056	2.99518	1	56.64	1
4505585	PAFAH1B2	platelet-activating factor acetylhydrolase IB subunit beta isoform a [Homo sapiens]	NP_002563.1	0	2.65896	3.93013	1	2	1	1	229	25.553	5.92	0.815	0.923	0.743	60.7	49.5	56	45.1	1	1	1	1	0.259	2.58011	1	50.21	1
4505621	PEBP1	phosphatidylethanolamine-binding protein 1 [Homo sapiens]	NP_002558.1	0	7.48887	13.9037	2	4	2	1	187	21.044	7.53	0.788	0.534	0.579	37.8	29.8	20.2	21.9	1	1	1	1	0.52	7.87093	2	33.58	2
4505657	PDE2A	cGMP-dependent 3',5'-cyclic phosphodiesterase isoform PDE2A3 [Homo sapiens]	NP_002590.1	0	7.51724	4.14453	2	4	2	1	941	105.649	5.41												0.093	7.62195	2	0	2
4505735	PF4V1	platelet factor 4 variant precursor [Homo sapiens]	NP_002611.1	0.0188216	1.19873	10.5769	1	1	1	1	104	11.545	9.1												0.468			0	1
4505753	PGAM1	phosphoglycerate mutase 1 [Homo sapiens]	NP_002620.1	0	79.0179	50.3937	10	38	10	1	254	28.786	7.18	0.849	0.812	0.728	748.7	636	607.9	545.4	10	10	10	10	13.251	75.3549	10	531.346	10
4505763	PGK1	phosphoglycerate kinase 1 [Homo sapiens]	NP_000282.1	0	44.3833	27.8177	11	30	11	1	417	44.586	8.1	0.716	0.727	0.695	435.1	311.6	316.2	302.5	5	5	5	5	2.311	50.3899	11	184.444	11
4506013	PPP1R7	protein phosphatase 1 regulatory subunit 7 isoform 1 [Homo sapiens]	NP_002703.1	0	10.6546	5	1	2	1	1	360	41.539	4.91												0.116	6.71991	1	109.13	1
4506017	PPP2CA	serine/threonine-protein phosphatase 2A catalytic subunit alpha isoform [Homo sapiens]	NP_002706.1	0	4.37862	3.55987	1	2	1	1	309	35.571	5.54												0.145	3.25001	1	52.33	1
4506025	PPP3R1	calcineurin subunit B type 1 [Homo sapiens]	NP_000936.1	0	6.83283	11.7647	1	6	1	1	170	19.288	4.81	0.734	0.694	0.655	72.8	53.4	50.5	47.7	1	1	1	1	0.668	11.3047	1	33.67	1
4506055	PRKACA	cAMP-dependent protein kinase catalytic subunit alpha isoform Calpha1 [Homo sapiens]	NP_002721.1	0	8.22049	9.40171	3	6	3	1	351	40.564	8.79	0.693	0.628	0.766	73.4	50.9	46.1	56.2	1	1	1	1	0.438	5.71325	3	22.89	3
4506181	PSMA2	proteasome subunit alpha type-2 [Homo sapiens]	NP_002778.1	0	3.16967	8.11966	1	2	1	1	234	25.882	7.43												0.259	2.87085	1	42.23	1
4506183	PSMA3	proteasome subunit alpha type-3 isoform 1 [Homo sapiens]	NP_002779.1	0.000308261	2.12726	3.52941	1	2	1	1	255	28.415	5.33												0.212	3.18665	1	32.81	1
4506193	PSMB1	proteasome subunit beta type-1 [Homo sapiens]	NP_002784.1	0.00181214	2.07053	8.71369	1	2	1	1	241	26.472	8.13	0.919	0.818	0.912	30.8	28.3	25.2	28.1	1	1	1	1	0.179	0	1	0	1
4506209	PSMC2	26S protease regulatory subunit 7 isoform 1 [Homo sapiens]	NP_002794.1	0	15.6605	11.3164	3	8	3	1	433	48.603	5.95	0.987	0.826	0.708	95.9	94.7	79.2	67.9	1	1	1	1	0.304	16.9943	3	125.593	3
4506365	RAB2A	ras-related protein Rab-2A isoform a [Homo sapiens]	NP_002856.1	0	25.5047	27.3585	5	12	5	1	212	23.531	6.54	0.709	0.708	0.72	191.3	135.7	135.4	137.7	2	2	2	2	1.276	22.0572	5	148.972	5
4506367	RAB3A	ras-related protein Rab-3A [Homo sapiens]	NP_002857.1	0	75.5266	55.4545	13	46	11	1	220	24.968	5.03	0.668	0.76	0.757	1042.6	696.4	792.3	789.5	11	11	11	11	23.245	79.1719	13	387.117	13
4506413	RAP1A	ras-related protein Rap-1A precursor [Homo sapiens]	NP_002875.1	0	17.4618	35.8696	5	10	5	1	184	20.974	6.67	0.794	0.801	0.666	126.4	100.3	101.2	84.2	2	2	2	2	2.162	16.0496	5	67.27	5
4506597	RPL12	60S ribosomal protein L12 [Homo sapiens]	NP_000967.1	0.0171223	1.27238	5.45455	1	2	1	1	165	17.808	9.42												0.292	2.61063	1	0	1
4506605	RPL23	60S ribosomal protein L23 [Homo sapiens]	NP_000969.1	0.000308261	2.31265	5.71429	1	2	1	1	140	14.856	10.51												0.292	2.61411	1	38.58	1
4506625	RPL27A	60S ribosomal protein L27a [Homo sapiens]	NP_000981.1	0.000308261	2.16412	8.78378	1	2	1	1	148	16.551	11												0.389	0	1	0	1
4506631	RPL30	60S ribosomal protein L30 [Homo sapiens]	NP_000980.1	0	3.35912	10.4348	1	2	1	1	115	12.776	9.63												0.468	2.84895	1	0	1
4506645	RPL38	60S ribosomal protein L38 [Homo sapiens]	NP_000990.1	0	6.39008	34.2857	2	6	2	1	70	8.213	10.1	0.866	0.709	0.687	81.1	70.2	57.5	55.7	1	1	1	1	3.642	6.00895	2	0	2
4506649	RPL3	60S ribosomal protein L3 isoform a [Homo sapiens]	NP_000958.1	0.000308261	2.19908	2.72953	1	2	1	1	403	46.08	10.18												0.122	2.27747	1	0	1
4506661	RPL7A	60S ribosomal protein L7a [Homo sapiens]	NP_000963.1	0	8.76092	9.3985	2	4	2	1	266	29.977	10.61												0.585	7.72579	2	33.56	2
4506663	RPL8	60S ribosomal protein L8 [Homo sapiens]	NP_000964.1	0	4.37582	6.22568	1	2	1	1	257	28.007	11.03	0.94	0.949	0.843	43.4	40.8	41.2	36.6	1	1	1	1	0.233	4.00517	1	43.64	1
4506671	RPLP2	60S acidic ribosomal protein P2 [Homo sapiens]	NP_000995.1	0	9.17616	14.7826	2	4	2	1	115	11.658	4.54												1.154	6.84601	2	40.58	2
4506675	RPN1	dolichyl-diphosphooligosaccharide--protein glycosyltransferase subunit 1 precursor [Homo sapiens]	NP_002941.1	0.00487945	1.59074	1.31796	1	2	1	1	607	68.527	6.38												0.064	1.91499	1	33.34	1
4506681	RPS11	40S ribosomal protein S11 [Homo sapiens]	NP_001006.1	0.000308261	2.19791	6.96203	1	2	1	1	158	18.419	10.3	0.863	0.873	0.688	72.2	62.3	63	49.7	1	1	1	1	0.259	2.33512	1	0	1
4506685	RPS13	40S ribosomal protein S13 [Homo sapiens]	NP_001008.1	0	8.49703	27.1523	4	10	4	1	151	17.212	10.54	0.818	0.81	0.683	111.2	91	90.1	75.9	1	1	1	1	1.783	3.67449	4	44.18	4
4506691	RPS16	40S ribosomal protein S16 [Homo sapiens]	NP_001011.1	0	5.33171	15.7534	3	6	3	1	146	16.435	10.21	0.781	0.852	0.735	19.6	15.3	16.7	14.4	1	1	1	1	0.874	4.9739	3	44.84	3
4506695	RPS19	40S ribosomal protein S19 [Homo sapiens]	NP_001013.1	0	7.17186	11.7241	3	6	3	1	145	16.051	10.32	1.074	0.823	0.863	35.1	37.7	28.9	30.3	1	1	1	1	0.995	8.64385	3	55.36	3
4506715	RPS28	40S ribosomal protein S28 [Homo sapiens]	NP_001022.1	0	5.46585	23.1884	1	2	1	1	69	7.836	10.7												1.154	2.71902	1	49.94	1
4506723	RPS3A	40S ribosomal protein S3a isoform 1 [Homo sapiens]	NP_000997.1	0	3.94494	10.6061	2	4	2	1	264	29.926	9.73	0.862	0.821	0.76	123	106	101	93.5	2	2	2	2	0.311	5.08999	2	0	2
4506725	RPS4X	40S ribosomal protein S4, X isoform X isoform [Homo sapiens]	NP_000998.1	0	4.57643	7.22433	2	4	2	1	263	29.579	10.15												0.359	3.16476	2	37.87	2
4506741	RPS7	40S ribosomal protein S7 [Homo sapiens]	NP_001002.1	0	11.8826	18.5567	4	9	4	1	194	22.113	10.1	0.306	0.531	0.347	4.9	1.5	2.6	1.7	1	1	1	1	1.848	9.28925	4	85.0419	4
4506743	RPS8	40S ribosomal protein S8 [Homo sapiens]	NP_001003.1	0	10.2224	6.25	1	4	1	1	208	24.19	10.32	0.764	0.739	0.552	16.5	12.6	12.2	9.1	1	1	1	1	0.585	7.41125	1	72.8198	1
4507115	FSCN1	fascin [Homo sapiens]	NP_003079.1	0	8.31044	8.51927	4	8	4	1	493	54.496	7.24	0.858	0.808	0.774	147.6	126.6	119.2	114.2	2	2	2	2	0.389	9.72165	4	44.907	4
4507297	STXBP1	syntaxin-binding protein 1 isoform a [Homo sapiens]	NP_003156.1	0	83.3268	39.801	21	95	21	1	603	68.692	6.77	0.814	0.822	0.77	1104.1	898.3	907.9	850.7	15	15	15	15	3.977	162.586	21	588.575	21
4507677	HSP90B1	endoplasmin precursor [Homo sapiens]	NP_003290.1	0	23.6185	10.4608	7	18	5	1	803	92.411	4.84	0.723	0.805	0.778	118.9	86	95.7	92.5	2	2	2	2	0.468	29.0514	7	132.597	7
4507729	TUBB2A	tubulin beta-2A chain isoform 1 [Homo sapiens]	NP_001060.1	0	253.475	57.9775	28	261	2	1	445	49.875	4.89	0.643	0.626	0.635	372	239.3	232.9	236.3	2	2	2	2	643.947	415.174	28	2179.88	27
4507791	UBE2M	NEDD8-conjugating enzyme Ubc12 [Homo sapiens]	NP_003960.1	0	3.79615	4.91803	1	2	1	1	183	20.887	7.69	0.835	0.787	0.8	80.7	67.4	63.5	64.6	1	1	1	1	0.233	2.77372	1	52.67	1
4507793	UBE2N	ubiquitin-conjugating enzyme E2 N [Homo sapiens]	NP_003339.1	0	18.2969	35.5263	3	6	3	1	152	17.127	6.57	0.772	0.825	0.729	155.1	119.7	127.9	113.1	2	2	2	2	0.995	14.9719	3	115.219	3
4507879	VDAC1	voltage-dependent anion-selective channel protein 1 [Homo sapiens]	NP_003365.1	0	50.1361	39.9293	11	36	10	1	283	30.754	8.54	0.794	0.875	0.769	812.8	645.7	711.5	625.4	7	7	7	7	4.08	62.2015	11	352.038	10
4507947	YARS	tyrosine--tRNA ligase, cytoplasmic [Homo sapiens]	NP_003671.1	0	3.45309	3.40909	1	2	1	1	528	59.106	7.05												0.066	3.16473	1	0	1
4507949	YWHAB	14-3-3 protein beta/alpha [Homo sapiens]	NP_003395.1	0	39.3802	39.8374	9	28	4	1	246	28.065	4.83	0.686	0.684	0.738	130.7	89.7	89.4	96.5	3	3	3	3	6.197	38.3829	8	157.311	9
4507951	YWHAH	14-3-3 protein eta [Homo sapiens]	NP_003396.1	0	39.4914	37.3984	10	25	7	1	246	28.201	4.84	0.81	0.773	0.756	707.9	573.3	547.2	535	7	7	7	7	4.623	39.9072	9	159.961	10
4557237	ACAT1	acetyl-CoA acetyltransferase, mitochondrial precursor [Homo sapiens]	NP_000010.1	0	6.27712	3.74707	2	4	2	1	427	45.171	8.85												0.202	6.07144	2	33.89	2
4557367	BLMH	bleomycin hydrolase [Homo sapiens]	NP_000377.1	0	4.43333	2.85714	1	2	1	1	455	52.528	6.27	0.812	0.739	0.7	80.4	65.3	59.4	56.3	1	1	1	1	0.093	3.08603	1	0	1
4557395	CA2	carbonic anhydrase 2 isoform 1 [Homo sapiens]	NP_000058.1	0	15.0093	11.1538	2	6	2	1	260	29.228	7.4	0.641	0.875	0.703	6.4	4.1	5.6	4.5	1	1	1	1	0.585	10.5693	2	107.316	2
4557581	FABP5	fatty acid-binding protein, epidermal [Homo sapiens]	NP_001435.1	0.00350365	1.82507	7.40741	1	2	1	1	135	15.155	7.01												0.334	0	1	0	1
4557707	L1CAM	neural cell adhesion molecule L1 isoform 1 precursor [Homo sapiens]	NP_000416.1	0	8.15776	2.70485	3	6	3	1	1257	139.915	6.24	0.943	0.859	0.872	63.2	59.6	54.3	55.1	1	1	1	1	0.118	8.18073	3	0	3
4757714	ACP1	low molecular weight phosphotyrosine protein phosphatase isoform c [Homo sapiens]	NP_004291.1	0	4.26511	12.6582	2	4	2	1	158	18.031	6.74												0.668	4.39698	2	32.17	2
4757732	AIFM1	apoptosis-inducing factor 1, mitochondrial isoform AIF precursor [Homo sapiens]	NP_004199.1	0	3.72816	3.09951	1	2	1	1	613	66.859	8.95	0.901	0.909	0.825	58.4	52.6	53.1	48.2	1	1	1	1	0.077	3.5872	1	0	1
4757774	ARL3	ADP-ribosylation factor-like protein 3 [Homo sapiens]	NP_004302.1	0	2.84832	6.04396	1	2	1	1	182	20.443	7.24												0.233	2.62357	1	38.76	1
4757818	ATP6V1G1	V-type proton ATPase subunit G 1 [Homo sapiens]	NP_004879.1	0	3.74618	9.32203	1	2	1	1	118	13.749	8.79	0.737	0.817	0.67	74.9	55.2	61.2	50.2	1	1	1	1	0.468	3.39722	1	34.15	1
4757900	CALR	calreticulin precursor [Homo sapiens]	NP_004334.1	0	4.15181	5.27578	1	4	1	1	417	48.112	4.44												0.116	9.08382	1	46.84	1
4758086	CSRP1	cysteine and glycine-rich protein 1 isoform 1 [Homo sapiens]	NP_004069.1	0	9.41199	19.171	2	4	2	1	193	20.554	8.57	0.8	0.912	0.791	106.3	85	96.9	84.1	2	2	2	2	0.52	6.03944	2	61.67	2
4758152	TIMM8A	mitochondrial import inner membrane translocase subunit Tim8 A isoform 1 [Homo sapiens]	NP_004076.1	0.00406268	1.68466	11.3402	1	1	1	1	97	10.991	5.16	1.102	0.778	0.842	78.5	86.5	61.1	66.1	1	1	1	1	0.468			0	1
4758328	FABP3	fatty acid-binding protein, heart [Homo sapiens]	NP_004093.1	0	2.72193	6.76692	1	2	1	1	133	14.849	6.8												0.259	3.09671	1	38.76	1
4758442	GMFB	glia maturation factor beta [Homo sapiens]	NP_004115.1	0.00708617	1.43688	4.92958	1	2	1	1	142	16.702	5.29	0.739	0.678	0.697	78.3	57.9	53.1	54.6	1	1	1	1	0.334	2.33685	1	35.11	1
4758516	HDGF	hepatoma-derived growth factor isoform a [Homo sapiens]	NP_004485.1	0	4.16858	8.75	2	4	2	1	240	26.772	4.73	0.804	0.771	0.693	131.1	105.4	101.1	90.9	1	1	1	1	0.334	5.85664	2	0	2
4758582	IDH3G	isocitrate dehydrogenase [NAD] subunit gamma, mitochondrial isoform a precursor [Homo sapiens]	NP_004126.1	0.00434279	1.62397	1.78117	1	2	1	1	393	42.767	8.5	0.877	1.071	0.785	109.1	95.7	116.9	85.6	1	1	1	1	0.145	2.78647	1	26.45	1
4758638	PRDX6	peroxiredoxin-6 [Homo sapiens]	NP_004896.1	0	10.5849	24.1071	4	8	4	1	224	25.019	6.38	0.697	0.663	0.702	101.9	71	67.6	71.5	2	2	2	2	0.848	9.75569	4	41.8991	4
4758650	KIF5C	kinesin heavy chain isoform 5C [Homo sapiens]	NP_004513.1	0	24.0195	7.628	4	8	4	1	957	109.427	6.19	0.86	0.754	0.835	72.7	62.5	54.8	60.7	1	1	1	1	0.175	14.9594	4	182.352	4
4758786	NDUFS2	NADH dehydrogenase [ubiquinone] iron-sulfur protein 2, mitochondrial isoform 1 precursor [Homo sapiens]	NP_004541.1	0	3.65675	5.18359	2	4	2	1	463	52.512	7.55	0.925	0.936	0.744	138.2	127.9	129.4	102.8	2	2	2	2	0.202	2.91274	2	0	2
4758788	NDUFS3	NADH dehydrogenase [ubiquinone] iron-sulfur protein 3, mitochondrial precursor [Homo sapiens]	NP_004542.1	0	16.017	10.9848	3	6	3	1	264	30.223	7.5	1.166	0.947	0.795	76.1	88.7	72.1	60.5	1	1	1	1	0.501	12.7908	3	100.055	3
4758950	PPIB	peptidyl-prolyl cis-trans isomerase B precursor [Homo sapiens]	NP_000933.1	0	8.22797	12.037	2	4	2	1	216	23.728	9.41												0.425	5.60547	2	50.71	2
4758988	RAB1A	ras-related protein Rab-1A isoform 1 [Homo sapiens]	NP_004152.1	0	21.451	31.7073	5	12	3	1	205	22.663	6.21	0.902	0.8	0.685	48.9	44.1	39.1	33.5	2	2	2	2	1.154	23.775	5	98.7717	5
4759160	SNRPD3	small nuclear ribonucleoprotein Sm D3 [Homo sapiens]	NP_004166.1	0	2.923	7.14286	1	2	1	1	126	13.907	10.32												0.468	2.79782	1	48.29	1
4759182	STX1A	syntaxin-1A isoform 1 [Homo sapiens]	NP_004594.1	0	38.1854	21.5278	8	16	8	1	288	33.003	5.24	0.681	0.765	0.784	300.7	204.9	230.1	235.6	4	4	4	4	2.728	24.5749	8	148.614	8
4759198	HOMER1	homer protein homolog 1 isoform 1 [Homo sapiens]	NP_004263.1	0	5.92995	5.9322	2	3	2	1	354	40.252	5.44												0.233	5.91841	2	37.74	1
4759302	VAPB	vesicle-associated membrane protein-associated protein B/C isoform 1 [Homo sapiens]	NP_004729.1	0	5.91257	5.76132	1	2	1	1	243	27.211	7.3	0.974	0.848	0.819	42	40.9	35.6	34.4	1	1	1	1	0.179	4.55698	1	53.7	1
4759306	LIN7A	protein lin-7 homolog A [Homo sapiens]	NP_004655.1	0.000308261	2.29748	7.72532	1	2	1	1	233	25.981	8.72												0.212	2.90941	1	0	1
4826655	CALB1	calbindin [Homo sapiens]	NP_004920.1	0	17.3748	18.3908	3	9	2	1	261	30.006	4.83	0.861	0.84	0.671	74.2	63.9	62.3	49.8	1	1	1	1	0.848	16.3653	3	126.202	3
4826675	CDK5	cyclin-dependent-like kinase 5 isoform 1 [Homo sapiens]	NP_004926.1	0.00461494	1.60642	3.76712	1	2	1	1	292	33.283	7.66												0.145	2.35289	1	0	1
4826734	FUS	RNA-binding protein FUS isoform 1 [Homo sapiens]	NP_004951.1	0	3.38002	7.79468	2	4	2	1	526	53.394	9.36	0.847	0.831	0.949	5.9	5	4.9	5.6	1	1	1	1	0.389	2.2231	2	0	2
4826816	LGI1	leucine-rich glioma-inactivated protein 1 isoform 1 precursor [Homo sapiens]	NP_005088.1	0	8.33682	6.10413	3	6	3	1	557	63.777	8.24	0.853	0.814	0.75	213.3	182	173.6	160	2	2	2	2	0.259	8.51153	3	60.5003	3
4826854	NDUFB8	NADH dehydrogenase [ubiquinone] 1 beta subcomplex subunit 8, mitochondrial isoform 1 precursor [Homo sapiens]	NP_004995.1	0	3.50473	5.91398	1	2	1	1	186	21.751	6.8	0.913	0.956	0.748	91.7	83.7	87.7	68.6	1	1	1	1	0.292	3.1125	1	41.44	1
4826898	PFN1	profilin-1 [Homo sapiens]	NP_005013.1	0	6.15611	14.2857	2	6	2	1	140	15.045	8.27	0.64	0.656	0.64	172	110	112.9	110.1	2	2	2	2	0.668	7.55471	2	52.82	2
4826932	PPID	peptidyl-prolyl cis-trans isomerase D [Homo sapiens]	NP_005029.1	0	8.40144	7.83784	2	6	2	1	370	40.738	7.21												0.212	9.31755	2	115.606	2
4885281	GLUD1	glutamate dehydrogenase 1, mitochondrial precursor [Homo sapiens]	NP_005262.1	0	52.7507	24.3728	13	30	2	1	558	61.359	7.8	0.688	0.632	0.644	41	28.2	25.9	26.4	1	1	1	1	1.738	48.2087	13	286.701	13
4885371	H1F0	histone H1.0 [Homo sapiens]	NP_005309.1	0	2.66548	11.3402	2	4	2	1	194	20.85	10.84	1.022	0.93	1.054	18.6	19	17.3	19.6	1	1	1	1	1.154	1.94616	2	0	2
4885377	HIST1H1D	histone H1.3 [Homo sapiens]	NP_005311.1	0	24.0046	17.1946	6	12	6	1	221	22.336	11.02	1.114	0.704	0.806	170.6	190.1	120.1	137.5	3	3	3	3	2.162	20.5111	6	88.6882	6
4885563	PRKCE	protein kinase C epsilon type [Homo sapiens]	NP_005391.1	0	3.18755	2.44233	1	4	1	1	737	83.62	7.12												0.055	3.36865	1	23.36	1
5031569	ACTR1A	alpha-centractin [Homo sapiens]	NP_005727.1	0	25.8719	14.0957	4	10	4	1	376	42.587	6.64	0.844	0.768	0.739	157.6	133	121	116.4	2	2	2	2	0.624	24.7944	4	212.78	4
5031571	ACTR2	actin-related protein 2 isoform b [Homo sapiens]	NP_005713.1	0	15.0417	18.2741	3	8	3	1	394	44.732	6.74	0.818	0.825	0.776	137.1	112.2	113.1	106.4	2	2	2	2	0.638	18.0682	3	64.4395	3
5031573	ACTR3	actin-related protein 3 isoform 1 [Homo sapiens]	NP_005712.1	0	19.7162	13.6364	5	12	4	1	418	47.341	5.88	0.779	0.792	0.87	33.1	25.8	26.2	28.8	1	1	1	1	0.823	16.8629	5	118.217	5
5031599	ARPC2	actin-related protein 2/3 complex subunit 2 [Homo sapiens]	NP_005722.1	0	5.98001	8	3	4	3	1	300	34.311	7.36												0.413	2.92476	2	0	2
5031635	CFL1	cofilin-1 [Homo sapiens]	NP_005498.1	0	18.9369	31.9277	4	13	3	1	166	18.491	8.09	0.76	0.714	0.712	338	256.8	241.5	240.7	2	2	2	2	2.162	18.7015	4	121.104	3
5031711	EIF1B	eukaryotic translation initiation factor 1b [Homo sapiens]	NP_005866.1	0.00708617	1.43297	14.1593	1	2	1	1	113	12.816	7.37												0.585	0	1	0	1
5031741	DNAJA2	dnaJ homolog subfamily A member 2 [Homo sapiens]	NP_005871.1	0	6.37222	7.76699	1	2	1	1	412	45.717	6.48	1.195	0.87	1.221	7.7	9.2	6.7	9.4	1	1	1	1	0.116	5.43686	1	42.47	1
5031777	IDH3A	isocitrate dehydrogenase [NAD] subunit alpha, mitochondrial precursor [Homo sapiens]	NP_005521.1	0	15.2855	12.2951	5	12	5	1	366	39.566	6.92	0.918	0.883	0.814	102.6	94.2	90.6	83.5	2	2	2	2	0.778	16.6239	5	110.179	5
5031985	NUTF2	nuclear transport factor 2 [Homo sapiens]	NP_005787.1	0	3.44285	6.29921	1	2	1	1	127	14.469	5.38												0.389	3.53682	1	42.64	1
5032007	PURA	transcriptional activator protein Pur-alpha [Homo sapiens]	NP_005850.1	0	23.2922	28.2609	6	12	6	1	322	34.889	6.44	0.756	0.713	0.73	165.4	125.1	117.9	120.7	3	3	3	3	2.981	17.7053	6	116.692	6
5032009	PYGM	glycogen phosphorylase, muscle form isoform 1 [Homo sapiens]	NP_005600.1	0	18.8684	8.4323	5	11	1	1	842	97.031	7.03	1.363	1.308	0.835	9.1	12.4	11.9	7.6	1	1	1	1	0.248	14.4683	5	77.2717	4
5032139	SYT1	synaptotagmin-1 isoform 1 [Homo sapiens]	NP_005630.1	0	80.5898	36.4929	16	48	16	1	422	47.543	8.12	0.714	0.781	0.767	931.9	665.1	727.4	714.4	10	10	10	10	6.305	77.5261	16	310.68	16
5174391	AKR1A1	alcohol dehydrogenase [NADP(+)] [Homo sapiens]	NP_006057.1	0	5.50029	7.38462	2	4	2	1	325	36.55	6.79												0.245	5.62384	2	55.12	2
5174447	GNB2L1	guanine nucleotide-binding protein subunit beta-2-like 1 [Homo sapiens]	NP_006089.1	0	7.61522	10.0946	3	6	3	1	317	35.055	7.69	0.89	0.88	0.782	32.6	29	28.7	25.5	1	1	1	1	0.413	8.58659	3	36.77	3
5174529	MAT2A	S-adenosylmethionine synthase isoform type-2 [Homo sapiens]	NP_005902.1	0	3.33059	3.79747	1	2	1	1	395	43.633	6.48	0.787	0.807	0.717	96.5	75.9	77.9	69.2	1	1	1	1	0.116	3.62261	1	45.63	1
5174735	TUBB4B	tubulin beta-4B chain [Homo sapiens]	NP_006079.1	0	245.211	63.1461	28	254	1	1	445	49.799	4.89	0.694	0.67	0.637	153.4	106.5	102.8	97.7	1	1	1	1	643.947	395.802	28	1907.58	28
5453549	PRDX4	peroxiredoxin-4 precursor [Homo sapiens]	NP_006397.1	0	9.99772	8.48708	3	7	1	1	271	30.521	6.29	0.783	0.859	0.704	70	54.8	60.1	49.3	1	1	1	1	0.585	8.88879	3	69.23	3
5453555	RAN	GTP-binding nuclear protein Ran isoform 1 [Homo sapiens]	NP_006316.1	0	18.5593	24.0741	5	10	5	1	216	24.408	7.49	0.619	0.702	0.713	131.9	81.6	92.6	94.1	1	1	1	1	2.162	15.7673	5	85.7412	5
5453559	ATP5H	ATP synthase subunit d, mitochondrial isoform a [Homo sapiens]	NP_006347.1	0.00350365	1.81559	8.07453	1	2	1	1	161	18.479	5.3												0.259	0	1	0	1
5453593	CAP2	adenylyl cyclase-associated protein 2 [Homo sapiens]	NP_006357.1	0	11.4893	4.8218	2	4	1	1	477	52.791	6.37	0.951	0.781	0.906	119.8	113.9	93.6	108.5	1	1	1	1	0.179	8.11043	2	103.288	2
5453599	CAPZA2	F-actin-capping protein subunit alpha-2 [Homo sapiens]	NP_006127.1	0	8.1341	9.79021	2	4	2	1	286	32.929	5.85	0.888	0.837	0.98	9.8	8.7	8.2	9.6	1	1	1	1	0.425	6.87535	2	64.3476	2
5453603	CCT2	T-complex protein 1 subunit beta isoform 1 [Homo sapiens]	NP_006422.1	0	20.5123	11.7757	4	8	4	1	535	57.452	6.46												0.334	15.8208	4	119.21	4
5453607	CCT7	T-complex protein 1 subunit eta isoform a [Homo sapiens]	NP_006420.1	0	9.83551	6.814	3	6	3	1	543	59.329	7.65												0.241	7.81844	3	27.33	3
5453629	DCTN2	dynactin subunit 2 isoform 1 [Homo sapiens]	NP_006391.1	0	6.75445	8.12808	3	5	3	1	406	44.792	5.17	0.884	1.092	0.98	25	22.1	27.3	24.5	1	1	1	1	0.413	7.78495	3	39.9668	2
5453710	LASP1	LIM and SH3 domain protein 1 isoform a [Homo sapiens]	NP_006139.1	0	10.9425	18.7739	4	8	4	1	261	29.698	7.05	0.99	0.876	0.783	148.1	146.6	129.7	115.9	3	3	3	3	0.778	7.03917	4	71.5454	4
5453958	PPP5C	serine/threonine-protein phosphatase 5 isoform 1 [Homo sapiens]	NP_006238.1	0.00708617	1.46206	3.20641	1	1	1	1	499	56.842	6.28												0.089	0	1
5579478	MAP2K1	dual specificity mitogen-activated protein kinase kinase 1 [Homo sapiens]	NP_002746.1	0	12.821	18.3206	6	11	6	1	393	43.411	6.62	0.859	0.848	0.729	150.2	129	127.3	109.5	4	4	4	4	1.069	10.7722	6	39.99	5
5729781	CPLX1	complexin-1 [Homo sapiens]	NP_006642.1	0	6.88498	28.3582	2	6	2	1	134	15.02	4.97	0.824	0.687	0.678	105.9	87.3	72.8	71.8	2	2	2	2	2.981	4.7139	2	0	2
5729875	PGRMC1	membrane-associated progesterone receptor component 1 isoform 1 [Homo sapiens]	NP_006658.1	0	4.68048	7.69231	1	2	1	1	195	21.658	4.7												0.292	4.20661	1	38.45	1
5729937	MTX2	metaxin-2 [Homo sapiens]	NP_006545.1	0	4.0052	8.36502	1	2	1	1	263	29.744	6.29												0.212	2.78055	1	39.72	1
5802966	DSTN	destrin isoform a [Homo sapiens]	NP_006861.1	0	7.16441	13.3333	2	3	1	1	165	18.493	7.85	0.82	0.788	0.727	169.6	139	133.6	123.3	1	1	1	1	0.52	7.3628	2	59.11	1
5803011	ENO2	gamma-enolase [Homo sapiens]	NP_001966.1	0	85.4092	35.2535	12	61	11	1	434	47.239	5.03	0.821	0.838	0.715	1027.3	843.2	861.1	735	8	8	8	8	7.913	118.257	11	867.21	12
5803013	ERP29	endoplasmic reticulum resident protein 29 isoform 1 precursor [Homo sapiens]	NP_006808.1	0	6.92497	10.728	2	3	2	1	261	28.975	7.31	1.032	0.774	0.874	34.1	35.2	26.4	29.8	1	1	1	1	0.389	3.99091	1	49.3	2
5803187	TALDO1	transaldolase [Homo sapiens]	NP_006746.1	0	7.33573	9.49555	3	6	3	1	337	37.516	6.81	0.744	0.731	0.669	61	45.4	44.6	40.8	1	1	1	1	0.501	7.44259	3	36.22	3
5803225	YWHAE	14-3-3 protein epsilon [Homo sapiens]	NP_006752.1	0	40.947	43.1373	12	27	10	1	255	29.155	4.74	0.654	0.75	0.706	385.3	251.9	288.8	272	6	6	6	6	4.08	41.8671	11	266.194	12
5803227	YWHAQ	14-3-3 protein theta [Homo sapiens]	NP_006817.1	0	37.3203	24.0816	6	23	3	1	245	27.747	4.78	0.823	0.778	0.733	161.6	133	125.8	118.4	3	3	3	3	4.179	38.136	5	168.952	6
5902018	TPPP	tubulin polymerization-promoting protein [Homo sapiens]	NP_008961.1	0	29.5091	13.6986	3	12	3	1	219	23.679	9.44	1.011	0.944	0.841	212.5	214.8	200.5	178.7	3	3	3	3	1.31	29.3013	3	260.79	3
5902076	SRSF1	serine/arginine-rich splicing factor 1 isoform 1 [Homo sapiens]	NP_008855.1	0	4.5193	8.06452	2	4	2	1	248	27.728	10.36	1.04	0.685	0.75	161.1	167.6	110.3	120.8	2	2	2	2	0.425	3.33506	2	0	2
5902102	SNRPD1	small nuclear ribonucleoprotein Sm D1 isoform 1 [Homo sapiens]	NP_008869.1	0	5.26265	16.8067	1	3	1	1	119	13.273	11.56												2.162	3.41758	1	47.28	1
6005717	ATP5I	ATP synthase subunit e, mitochondrial [Homo sapiens]	NP_009031.1	0	3.05755	15.942	1	1	1	1	69	7.928	9.35	0.742	0.695	0.604	76.8	57	53.4	46.4	1	1	1	1	0.778			60.32	1
6005942	VCP	transitional endoplasmic reticulum ATPase [Homo sapiens]	NP_009057.1	0	77.6904	33.7469	20	54	20	1	806	89.266	5.26	0.803	0.803	0.739	388.1	311.7	311.5	286.9	9	9	9	9	1.929	89.0429	20	376.953	20
6005993	CLTA	clathrin light chain A isoform b [Homo sapiens]	NP_009027.1	0	14.3508	10.4839	3	10	3	1	248	27.06	4.51	0.739	0.784	0.753	377.6	278.9	296	284.2	2	2	2	2	2.162	17.2474	3	32.67	3
6005995	CLTB	clathrin light chain B isoform b [Homo sapiens]	NP_009028.1	0	4.18974	4.36681	2	4	2	1	229	25.175	4.64	0.893	0.788	0.768	34.5	30.8	27.2	26.5	1	1	1	1	0.668	5.33365	2	37.92	2
6031192	SLC25A3	phosphate carrier protein, mitochondrial isoform a precursor [Homo sapiens]	NP_005879.1	0	10.1664	11.8785	5	9	5	1	362	40.069	9.38	0.7	0.816	0.735	336.2	235.2	274.5	247	4	4	4	4	0.778	11.1944	5	62.5033	4
6598323	GDI2	rab GDP dissociation inhibitor beta isoform 1 [Homo sapiens]	NP_001485.2	0	47.5377	17.3034	7	27	1	1	445	50.631	6.47												1.346	54.09	7	399.916	7
6715568	PPP3CA	serine/threonine-protein phosphatase 2B catalytic subunit alpha isoform isoform 1 [Homo sapiens]	NP_000935.1	0	53.5076	28.9827	14	40	8	1	521	58.65	5.86	0.756	0.756	0.748	533.5	403.3	403.3	398.8	7	7	7	7	4.248	56.9373	14	267.569	13
6912238	PRDX5	peroxiredoxin-5, mitochondrial isoform a precursor [Homo sapiens]	NP_036226.1	0	6.44171	8.8785	2	4	2	1	214	22.012	8.57	0.757	0.821	0.812	123.7	93.6	101.6	100.5	1	1	1	1	0.425	6.83213	2	79.38	2
6912280	AHSA1	activator of 90 kDa heat shock protein ATPase homolog 1 [Homo sapiens]	NP_036243.1	0	3.95624	4.73373	1	2	1	1	338	38.25	5.53												0.11	3.65442	1	0	1
6912328	DDAH1	N(G),N(G)-dimethylarginine dimethylaminohydrolase 1 isoform 1 [Homo sapiens]	NP_036269.1	0	10.9631	15.4386	4	8	4	1	285	31.102	5.81	0.749	0.853	0.804	135.9	101.8	115.9	109.2	2	2	2	2	0.668	10.1064	4	49.8	4
6912482	LETM1	LETM1 and EF-hand domain-containing protein 1, mitochondrial precursor [Homo sapiens]	NP_036450.1	0	17.3287	5.14208	3	6	3	1	739	83.302	6.7	0.78	0.855	0.745	137	106.9	117.2	102	1	1	1	1	0.199	12.6704	3	140.98	3
6912634	RPL13A	60S ribosomal protein L13a isoform 1 [Homo sapiens]	NP_036555.1	0	4.86742	5.41872	1	2	1	1	203	23.562	10.93	0.76	0.831	0.632	132.7	100.9	110.3	83.9	1	1	1	1	0.292	4.28081	1	46.09	1
6912646	NPTN	neuroplastin isoform b precursor [Homo sapiens]	NP_036560.1	0	5.34626	5.27638	2	4	2	1	398	44.36	7.99	0.719	0.756	0.755	111.2	80	84.1	84	1	1	1	1	0.233	6.62467	2	42.5439	2
7019485	PDCD6	programmed cell death protein 6 isoform 1 [Homo sapiens]	NP_037364.1	0.00487945	1.58037	5.75916	1	2	1	1	191	21.855	5.4												0.259	0	1	0	1
7019519	PCSK1N	proSAAS preproprotein [Homo sapiens]	NP_037403.1	0	4.46715	5	1	4	1	1	260	27.356	6.62	1.286	0.891	0.798	11.9	15.3	10.6	9.5	1	1	1	1	0.52	5.38867	1	0	1
7549809	PLS3	plastin-3 isoform 1 [Homo sapiens]	NP_005023.2	0	6.36374	5.71429	3	6	3	1	630	70.766	5.6												0.189	8.03949	3	0	3
7657015	RTCB	tRNA-splicing ligase RtcB homolog [Homo sapiens]	NP_055121.1	0	10.6063	10.6931	3	6	3	1	505	55.175	7.23	0.851	0.651	0.687	49.5	42.1	32.2	34	1	1	1	1	0.304	8.91365	3	39.75	3
7657056	EHD3	EH domain-containing protein 3 [Homo sapiens]	NP_055415.1	0	13.8865	7.28972	2	6	2	1	535	60.849	6.57	0.943	0.815	0.649	48.7	45.9	39.7	31.6	2	2	2	2	0.259	10.6716	2	63.696	2
7657381	PRPF19	pre-mRNA-processing factor 19 [Homo sapiens]	NP_055317.1	0	2.70158	2.77778	1	2	1	1	504	55.146	6.61												0.11	2.25161	1	0	1
7705419	HPCAL4	hippocalcin-like protein 4 isoform 1 [Homo sapiens]	NP_057341.1	0	17.0172	27.7487	3	7	2	1	191	22.188	4.89	0.608	0.72	0.61	61	37.1	43.9	37.2	1	1	1	1	1.154	13.2626	3	68.8817	2
7706497	CMPK1	UMP-CMP kinase isoform a [Homo sapiens]	NP_057392.1	0	11.4619	11.4035	3	8	3	1	228	25.838	7.97	1.109	0.916	0.831	168.6	186.9	154.5	140.1	2	2	2	2	0.778	10.7934	3	58.43	3
7706567	GNG13	guanine nucleotide-binding protein G(I)/G(S)/G(O) subunit gamma-13 precursor [Homo sapiens]	NP_057625.1	0	5.80911	26.8657	1	2	1	1	67	7.944	5.11												0.468	3.70722	1	47.27	1
7706757	ATP6V1D	V-type proton ATPase subunit D [Homo sapiens]	NP_057078.1	0	2.66776	7.69231	1	2	1	1	247	28.245	9.36												0.194	2.42483	1	0	1
8922720	TMEM30A	cell cycle control protein 50A isoform 1 [Homo sapiens]	NP_060717.1	0.0188216	1.18903	3.04709	1	1	1	1	361	40.658	8.59												0.136	2.11939	1
8923911	LANCL2	lanC-like protein 2 [Homo sapiens]	NP_061167.1	0	2.78701	4	1	2	1	1	450	50.821	7.43	0.64	0.711	0.639	82	52.5	58.3	52.4	1	1	1	1	0.11	2.60522	1	0	1
8923930	CISD1	CDGSH iron-sulfur domain-containing protein 1 [Homo sapiens]	NP_060934.1	0	3.07727	13.8889	1	2	1	1	108	12.191	9.09												0.468	2.487	1	40.41	1
9257257	WDR1	WD repeat-containing protein 1 isoform 1 [Homo sapiens]	NP_059830.1	0	15.2833	11.7162	6	12	6	1	606	66.152	6.65	0.936	0.853	0.8	201.5	188.6	171.8	161.2	2	2	2	2	0.52	17.1978	6	86.8526	6
9845509	RAC1	ras-related C3 botulinum toxin substrate 1 isoform Rac1b [Homo sapiens]	NP_061485.1	0	12.023	10.9005	3	8	3	1	211	23.452	8.63	0.752	0.811	0.726	194.9	146.6	158	141.5	2	2	2	2	2.162	11.741	3	55.3299	3
9945322	SLC17A7	vesicular glutamate transporter 1 [Homo sapiens]	NP_064705.1	0	9.98058	2.14286	2	4	2	1	560	61.573	7.47	0.809	0.781	0.837	158.4	128.1	123.7	132.6	2	2	2	2	0.245	7.6012	2	62.267	2
9945439	2016-09-05	septin-5 isoform 1 [Homo sapiens]	NP_002679.2	0	20.5367	15.1762	5	12	2	1	369	42.75	6.67												0.778	24.4932	5	117.441	5
9951915	AHCY	adenosylhomocysteinase isoform 1 [Homo sapiens]	NP_000678.1	0	3.99132	4.62963	2	4	1	1	432	47.685	6.34												0.212	5.04482	2	37.47	2
9966913	ACTR3B	actin-related protein 3B isoform 1 [Homo sapiens]	NP_065178.1	0	13.7071	7.89474	2	6	1	1	418	47.577	5.88												0.369	10.6918	2	109.649	2
10092657	NDUFA12	NADH dehydrogenase [ubiquinone] 1 alpha subcomplex subunit 12 isoform a [Homo sapiens]	NP_061326.1	0.000308261	2.36211	12.4138	1	2	1	1	145	17.104	9.63												0.292	2.94498	1	0	1
10567816	GNAO1	guanine nucleotide-binding protein G(o) subunit alpha isoform a [Homo sapiens]	NP_066268.1	0	50.0583	31.6384	11	36	10	1	354	40.025	5.53	0.798	0.709	0.772	829.2	662	588.2	640	10	10	10	10	4.456	60.21	11	385.95	11
10800140	HIST1H2BB	histone H2B type 1-B [Homo sapiens]	NP_066406.1	0	15.2883	26.1905	3	12	1	1	126	13.942	10.32	0.778	0.7	0.703	127.6	99.3	89.3	89.7	1	1	1	1	2.728	18.557	3	177.707	3
10800412	MAPRE3	microtubule-associated protein RP/EB family member 3 [Homo sapiens]	NP_036458.2	0	7.64368	16.726	3	9	3	1	281	31.962	5.54	0.712	0.695	0.753	43	30.6	29.9	32.4	1	1	1	1	0.585	13.3313	3	0	2
10835063	NPM1	nucleophosmin isoform 1 [Homo sapiens]	NP_002511.1	0.00813008	1.40616	3.7415	1	2	1	1	294	32.555	4.78												0.179	0	1	0	1
10863895	TMSB10	thymosin beta-10 [Homo sapiens]	NP_066926.1	0	2.57203	29.5455	1	2	1	1	44	5.023	5.36	0.767	0.794	0.644	73.8	56.6	58.6	47.5	1	1	1	1	2.162	0	1	0	1
10863927	PPIA	peptidyl-prolyl cis-trans isomerase A isoform 1 [Homo sapiens]	NP_066953.1	0	36.5297	39.3939	9	42	9	1	165	18.001	7.81	0.931	0.853	0.784	1124.8	1047.1	960	881.4	6	6	6	6	24.119	50.4351	8	89.3352	9
10880989	RAB18	ras-related protein Rab-18 isoform 1 [Homo sapiens]	NP_067075.1	0	4.64524	10.6796	2	4	2	1	206	22.963	5.24												0.425	5.9379	2	50.74	2
11024700	TIMM13	mitochondrial import inner membrane translocase subunit Tim13 [Homo sapiens]	NP_036590.1	0	6.37727	14.7368	1	2	1	1	95	10.493	8.18												0.468	4.12171	1	68.98	1
11056044	PPA1	inorganic pyrophosphatase [Homo sapiens]	NP_066952.1	0	9.81937	17.6471	4	8	4	1	289	32.639	5.86	1.015	0.888	0.882	47.4	48.1	42.1	41.8	1	1	1	1	0.668	8.66248	4	0	4
11056046	CADM3	cell adhesion molecule 3 isoform 1 precursor [Homo sapiens]	NP_067012.1	0	4.2777	4.16667	1	2	1	1	432	46.991	5.38	0.859	0.871	0.704	61.9	53.2	53.9	43.6	1	1	1	1	0.155	4.2157	1	31.26	1
11056061	TMSB4X	thymosin beta-4 [Homo sapiens]	NP_066932.1	0.00813008	1.4086	43.1818	1	2	1	1	44	5.05	5.06	0.854	0.637	0.657	64.4	55	41	42.3	1	1	1	1	2.162	0	1	0	1
11128019	CYCS	cytochrome c [Homo sapiens]	NP_061820.1	0	13.2745	20	4	12	2	1	105	11.741	9.57												5.813	15.5957	4	57.6502	4
11225258	MAG	myelin-associated glycoprotein isoform a precursor [Homo sapiens]	NP_002352.1	0	2.88946	5.11182	2	4	2	1	626	69.025	5.03	0.82	0.755	0.592	105	86.1	79.3	62.2	1	1	1	1	0.194	2.35227	2	35.81	2
11321583	SUCLA2	succinyl-CoA ligase [ADP-forming] subunit beta, mitochondrial precursor [Homo sapiens]	NP_003841.1	0	9.76613	5.83153	3	6	3	1	463	50.285	7.42	0.698	0.59	0.673	106.7	74.5	63	71.8	1	1	1	1	0.292	10.1292	3	71.5589	3
11545841	OXCT2	succinyl-CoA:3-ketoacid coenzyme A transferase 2, mitochondrial precursor [Homo sapiens]	NP_071403.1	0	8.61772	5.80271	2	4	2	1	517	56.104	7.14	0.763	0.811	0.745	59.9	45.7	48.6	44.6	1	1	1	1	0.212	8.0691	2	34.14	2
11612659	FXYD7	FXYD domain-containing ion transport regulator 7 [Homo sapiens]	NP_071289.1	0.0165883	1.27901	16.25	1	2	1	1	80	8.518	8.29	1.043	0.889	0.868	28	29.2	24.9	24.3	1	1	1	1	0.778	1.95286	1	0	1
12025678	ACTN4	alpha-actinin-4 [Homo sapiens]	NP_004915.2	0	25.0498	7.35456	6	19	3	1	911	104.788	5.44	0.955	0.921	0.85	59.4	56.7	54.7	50.5	1	1	1	1	0.327	25.9944	6	175.777	6
12083581	PLCB1	1-phosphatidylinositol 4,5-bisphosphate phosphodiesterase beta-1 isoform a [Homo sapiens]	NP_056007.1	0	25.3316	6.82566	6	12	6	1	1216	138.48	6.23	0.888	1.003	0.952	93.7	83.2	94	89.2	2	2	2	2	0.254	23.1512	6	88.9535	6
12548785	GABRB2	gamma-aminobutyric acid receptor subunit beta-2 isoform 1 precursor [Homo sapiens]	NP_068711.1	0	5.65975	3.32031	1	2	1	1	512	59.112	9.36												0.11	4.09314	1	33.49	1
13259510	DCTN1	dynactin subunit 1 isoform 1 [Homo sapiens]	NP_004073.2	0	5.70523	2.73865	2	4	2	1	1278	141.607	5.81												0.078	6.51161	2	0	2
13569885	ITM2C	integral membrane protein 2C isoform 1 [Homo sapiens]	NP_112188.1	0	4.70071	8.2397	1	2	1	1	267	30.204	8												0.166	3.9634	1	49.24	1
13775198	SH3BGRL3	SH3 domain-binding glutamic acid-rich-like protein 3 [Homo sapiens]	NP_112576.1	0	4.4773	20.4301	1	2	1	1	93	10.431	4.93												0.585	3.58532	1	0	1
13775600	SIRT2	NAD-dependent protein deacetylase sirtuin-2 isoform 1 [Homo sapiens]	NP_036369.2	0	6.20466	6.42674	2	4	2	1	389	43.154	5.36	0.62	0.786	0.722	18.7	11.6	14.7	13.5	1	1	1	1	0.245	3.94993	2	0	2
14043072	HNRNPA2B1	heterogeneous nuclear ribonucleoproteins A2/B1 isoform B1 [Homo sapiens]	NP_112533.1	0	8.78601	10.7649	3	5	3	1	353	37.407	8.95	0.672	0.564	0.684	201	135	113.4	137.5	2	2	2	2	0.438	10.8998	3	0	2
14110420	HNRNPD	heterogeneous nuclear ribonucleoprotein D0 isoform a [Homo sapiens]	NP_112738.1	0	6.35457	6.19718	2	4	2	1	355	38.41	7.81	0.676	0.686	0.63	117	79.1	80.3	73.7	1	1	1	1	0.425	3.44566	2	67.97	2
14141152	HNRNPM	heterogeneous nuclear ribonucleoprotein M isoform a [Homo sapiens]	NP_005959.2	0	3.43239	1.50685	1	2	1	1	730	77.464	8.7												0.048	2.45028	1	49.02	1
14141168	PCBP2	poly(rC)-binding protein 2 isoform a [Homo sapiens]	NP_005007.2	0	7.11213	12.0219	2	4	2	1	366	38.627	6.79	0.875	0.648	0.795	17.6	15.4	11.4	14	1	1	1	1	0.292	4.82648	2	61.58	2
14165437	HNRNPK	heterogeneous nuclear ribonucleoprotein K isoform a [Homo sapiens]	NP_112553.1	0	12.6885	11.4224	3	6	3	1	464	50.996	5.33	0.859	0.832	0.828	70.8	60.8	58.9	58.6	2	2	2	2	0.292	9.95714	3	112	3
14210536	TUBB6	tubulin beta-6 chain isoform 1 [Homo sapiens]	NP_115914.1	0	110.75	28.4753	16	102	3	1	446	49.825	4.88	0.992	0.763	0.792	106.9	106	81.6	84.7	3	3	3	3	23.041	154.372	16	633.464	15
14249342	INA	alpha-internexin [Homo sapiens]	NP_116116.1	0	48.4323	21.4429	12	32	10	1	499	55.357	5.4	0.732	0.802	0.656	776.8	568.8	622.9	509.3	8	8	8	8	1.848	42.3376	12	234.048	12
14277700	RPS12	40S ribosomal protein S12 [Homo sapiens]	NP_001007.2	0	2.53536	6.06061	1	2	1	1	132	14.505	7.21												0.389	2.38219	1	33.73	1
14591909	RPL5	60S ribosomal protein L5 [Homo sapiens]	NP_000960.2	0.00269139	1.93367	2.3569	1	2	1	1	297	34.341	9.72	0.818	0.8	0.716	159	130.1	127.2	113.8	1	1	1	1	0.212	2.59078	1	33.92	1
15011936	RPS26	40S ribosomal protein S26 [Homo sapiens]	NP_001020.2	0.00322486	1.83744	13.0435	1	2	1	1	115	13.007	11												0.585	0	1	0	1
15055539	RPS2	40S ribosomal protein S2 [Homo sapiens]	NP_002943.2	0	3.125	4.09556	1	2	1	1	293	31.305	10.24	0.895	0.826	0.853	50.5	45.2	41.7	43.1	1	1	1	1	0.136	3.15669	1	41.46	1
15082258	CBX3	chromobox protein homolog 3 [Homo sapiens]	NP_009207.2	0.000308261	2.30434	7.10383	1	2	1	1	183	20.798	5.33												0.334	2.34146	1	0	1
15147219	PURB	transcriptional activator protein Pur-beta [Homo sapiens]	NP_150093.1	0	3.1766	6.73077	2	4	2	1	312	33.22	5.43												0.425	2.10364	2	0	2
15431288	RPL10A	60S ribosomal protein L10a [Homo sapiens]	NP_009035.3	0	6.36518	12.4424	2	4	2	1	217	24.816	9.94												0.52	7.44874	2	0	2
15431290	RPL11	60S ribosomal protein L11 isoform 1 [Homo sapiens]	NP_000966.2	0	9.77146	12.9213	2	4	2	1	178	20.24	9.6	0.805	0.79	0.669	179.7	144.7	141.9	120.2	2	2	2	2	0.668	7.81548	2	88.56	2
15431293	RPL15	60S ribosomal protein L15 isoform 1 [Homo sapiens]	NP_002939.2	0	7.6507	20.5882	3	5	3	1	204	24.131	11.62	0.637	0.704	0.644	28.4	18.1	20	18.3	2	2	2	2	0.778	6.76802	2	42.18	3
15431295	RPL13	60S ribosomal protein L13 isoform 1 [Homo sapiens]	NP_150254.1	0	6.11907	5.21327	1	2	1	1	211	24.247	11.65	0.679	0.595	0.612	58.2	39.5	34.6	35.6	1	1	1	1	0.259	3.94286	1	54.04	1
15431301	RPL7	60S ribosomal protein L7 [Homo sapiens]	NP_000962.2	0	10.135	13.3065	2	6	2	1	248	29.207	10.65	0.794	0.861	0.782	374.3	297.2	322.2	292.6	1	1	1	1	0.468	11.316	2	82.9417	2
15617199	HIST3H2A	histone H2A type 3 [Homo sapiens]	NP_254280.1	0	11.133	28.4615	3	5	1	1	130	14.113	11.05												2.981	8.93291	3	101.18	2
15812198	FBXO2	F-box only protein 2 [Homo sapiens]	NP_036300.2	0.000308261	2.26817	4.72973	1	2	1	1	296	33.307	4.37												0.212	2.37705	1	0	1
16357472	CDC42	cell division control protein 42 homolog isoform 2 [Homo sapiens]	NP_426359.1	0	6.41033	16.7539	2	8	2	1	191	21.297	6.04	0.908	0.887	0.9	91.3	82.9	81	82.2	1	1	1	1	0.585	13.536	2	33.95	2
16418379	STX1B	syntaxin-1B [Homo sapiens]	NP_443106.1	0	59.1416	31.9444	11	21	11	1	288	33.224	5.38	0.792	0.859	0.771	626.5	496.2	538.4	482.9	9	9	9	9	3.87	43.7883	11	249.386	10
16418397	MAL2	protein MAL2 [Homo sapiens]	NP_443118.1	0.00406268	1.72979	6.25	1	2	1	1	176	19.113	6.24	0.641	0.665	0.575	83.1	53.3	55.3	47.8	1	1	1	1	2.162	2.83148	1	37.17	1
16507237	HSPA5	78 kDa glucose-regulated protein precursor [Homo sapiens]	NP_005338.1	0	75.4618	29.3578	17	38	15	1	654	72.288	5.16	1.077	0.993	0.851	222.9	240	221.4	189.7	5	5	5	5	2.384	63.8572	17	359.15	17
16579885	RPL4	60S ribosomal protein L4 [Homo sapiens]	NP_000959.2	0	5.57986	6.79157	2	4	2	1	427	47.667	11.06	0.785	0.824	0.729	34	26.7	28	24.8	1	1	1	1	0.311	6.08252	2	35.09	2
16753215	PFN2	profilin-2 isoform a [Homo sapiens]	NP_444252.1	0	5.32293	17.1429	2	6	2	1	140	15.036	6.99	1.123	1.015	0.877	32.5	36.5	33	28.5	1	1	1	1	0.931	6.078	2	53.77	2
16933546	RPLP0	60S acidic ribosomal protein P0 [Homo sapiens]	NP_444505.1	0	6.41218	3.78549	1	2	1	1	317	34.252	5.97												0.179	4.66853	1	68.25	1
17105394	RPL23A	60S ribosomal protein L23a [Homo sapiens]	NP_000975.2	0	9.51957	14.1026	3	6	3	1	156	17.684	10.45	0.813	0.777	0.747	113.1	92	87.9	84.5	1	1	1	1	1.683	9.75116	3	81.78	3
17149836	FKBP1A	peptidyl-prolyl cis-trans isomerase FKBP1A isoform a [Homo sapiens]	NP_463460.1	0	12.3873	25	2	3	2	1	108	11.943	8.16	0.824	0.737	0.796	94.3	77.7	69.5	75.1	1	1	1	1	2.162	4.03553	1	107.003	2
17149842	FKBP2	peptidyl-prolyl cis-trans isomerase FKBP2 precursor [Homo sapiens]	NP_004461.2	0	4.22429	22.5352	2	4	2	1	142	15.639	9.13												0.931	2.97499	2	34.21	2
17158044	RPS6	40S ribosomal protein S6 [Homo sapiens]	NP_001001.2	0.0122665	1.36311	4.01606	1	2	1	1	249	28.663	10.84	1.058	0.907	0.92	31.2	33	28.3	28.7	1	1	1	1	0.292	0	1	0	1
17921989	TUBA4A	tubulin alpha-4A chain isoform 1 [Homo sapiens]	NP_005991.1	0	130.366	41.5179	20	111	8	1	448	49.892	5.06	0.818	0.741	0.725	628.3	514.2	465.7	455.4	6	6	6	6	32.246	183.024	20	966.449	20
17986258	MYL6	myosin light polypeptide 6 isoform 1 [Homo sapiens]	NP_066299.2	0	13.8372	29.1391	3	6	3	1	151	16.919	4.65	0.743	0.812	0.818	141.8	105.4	115.2	116	2	2	2	2	0.995	10.4995	3	96.8711	3
17986283	TUBA1A	tubulin alpha-1A chain isoform 1 [Homo sapiens]	NP_006000.2	0	152.626	47.6718	23	159	11	1	451	50.104	5.06	0.98	0.824	0.737	1108.4	1086	913.4	816.4	9	9	9	9	43.893	266.599	23	1660.42	23
17999528	COX6A1	cytochrome c oxidase subunit 6A1, mitochondrial [Homo sapiens]	NP_004364.2	0	4.09701	26.6055	1	4	1	1	109	12.147	9.32	0.987	0.888	0.978	22.4	22.1	19.9	21.9	1	1	1	1	1.512	4.65859	1	0	1
17999541	VPS35	vacuolar protein sorting-associated protein 35 [Homo sapiens]	NP_060676.2	0	10.3752	3.64322	2	4	2	1	796	91.649	5.49												0.11	8.17288	2	81.99	2
18079216	CASKIN1	caskin-1 [Homo sapiens]	NP_065815.1	0	5.17829	1.25786	2	4	2	1	1431	149.722	9.14												0.067	5.20134	2	59.23	2
18087855	DYNLL2	dynein light chain 2, cytoplasmic [Homo sapiens]	NP_542408.1	0	10.2196	13.4831	2	6	2	1	89	10.343	7.37	0.55	0.659	0.672	264.9	145.8	174.5	177.9	1	1	1	1	2.981	10.3673	2	47.3394	2
18104948	RPL21	60S ribosomal protein L21 [Homo sapiens]	NP_000973.2	0.00708617	1.48307	4.375	1	2	1	1	160	18.553	10.49												0.389	2.3413	1	22.97	1
18379349	VAT1	synaptic vesicle membrane protein VAT-1 homolog [Homo sapiens]	NP_006364.2	0	6.78225	4.07125	1	2	1	1	393	41.893	6.29	0.832	0.839	0.651	96.3	80.1	80.8	62.7	1	1	1	1	0.155	4.84774	1	73.52	1
18497300	ATP6V1G2	V-type proton ATPase subunit G 2 isoform a [Homo sapiens]	NP_569730.1	0	8.06249	30.5085	3	6	3	1	118	13.596	10.26	1.089	0.843	0.881	72.2	78.6	60.9	63.6	3	3	3	3	2.162	5.0898	3	25.29	3
18765733	SNAP25	synaptosomal-associated protein 25 isoform SNAP25A [Homo sapiens]	NP_003072.2	0	30.5155	37.3786	8	17	8	1	206	23.321	4.86	0.939	0.798	0.649	88.1	82.7	70.3	57.2	3	3	3	3	4.623	25.9458	8	97.404	7
19718741	OSBPL1A	oxysterol-binding protein-related protein 1 isoform 2 [Homo sapiens]	NP_542164.2	0	2.64666	2.42105	1	2	1	1	950	108.401	6.38												0.042	3.38072	1	0	1
19743875	FH	fumarate hydratase, mitochondrial [Homo sapiens]	NP_000134.2	0	22.3194	10.3922	3	8	3	1	510	54.602	8.76												0.304	19.6575	3	164.149	3
19913414	AP2A1	AP-2 complex subunit alpha-1 isoform 1 [Homo sapiens]	NP_055018.2	0	35.5427	16.2743	10	25	7	1	977	107.478	7.03	0.795	0.767	0.741	189.8	150.8	145.6	140.7	4	4	4	4	0.668	32.587	10	260.114	10
19913424	ATP6V1A	V-type proton ATPase catalytic subunit A [Homo sapiens]	NP_001681.2	0	48.459	25.2836	10	26	10	1	617	68.26	5.52	0.901	0.899	0.803	252.3	227.4	226.8	202.7	5	5	5	5	1.202	39.1205	10	259.182	10
19913428	ATP6V1B2	V-type proton ATPase subunit B, brain isoform [Homo sapiens]	NP_001684.2	0	64.4066	30.5284	12	47	12	1	511	56.465	5.81	0.92	0.866	0.784	866.8	797.1	750.8	679.2	11	11	11	11	2.775	77.7231	11	604.644	12
19913432	ATP6V0D1	V-type proton ATPase subunit d 1 [Homo sapiens]	NP_004682.2	0	19.7457	12.8205	6	12	6	1	351	40.303	5	0.826	0.844	0.789	426	351.7	359.6	336.1	3	3	3	3	1.254	21.7801	6	92.5406	6
19923142	KPNB1	importin subunit beta-1 isoform 1 [Homo sapiens]	NP_002256.2	0	10.075	2.62557	2	8	2	1	876	97.108	4.78												0.119	13.8342	2	113.323	2
19923191	MCM3AP	germinal-center associated nuclear protein [Homo sapiens]	NP_003897.2	0.00296384	1.9017	0.555556	1	2	1	1	1980	218.267	6.39	0.491	0.431	0.69	11.6	5.7	5	8	1	1	1	1	0.03	0	1	0	1
19923193	ST13	hsc70-interacting protein isoform 1 [Homo sapiens]	NP_003923.2	0	11.8858	8.67209	4	8	4	1	369	41.305	5.27	1.003	0.982	0.765	90.4	90.7	88.8	69.2	2	2	2	2	0.931	11.8551	4	73.01	4
19923233	SCP2	non-specific lipid-transfer protein isoform 1 precursor [Homo sapiens]	NP_002970.2	0	2.62617	1.46252	1	2	1	1	547	58.956	6.89	0.877	0.718	0.737	104	91.2	74.7	76.6	1	1	1	1	0.086	2.66448	1	36.79	1
19923445	ATL1	atlastin-1 isoform a [Homo sapiens]	NP_056999.2	0	6.58469	3.40502	1	2	1	1	558	63.503	6.18												0.083	3.73662	1	47.98	1
19923483	RAB14	ras-related protein Rab-14 [Homo sapiens]	NP_057406.2	0	13.8189	9.76744	3	12	1	1	215	23.882	6.21												0.848	18.7771	3	74.3636	3
19923653	PSIP1	PC4 and SFRS1-interacting protein isoform 2 [Homo sapiens]	NP_150091.2	0	4.45855	4.71698	2	3	2	1	530	60.067	9.13												0.172	5.71421	2	0	1
19923748	DLST	dihydrolipoyllysine-residue succinyltransferase component of 2-oxoglutarate dehydrogenase complex, mitochondrial isoform 1 precursor [Homo sapiens]	NP_001924.2	0.000308261	2.44081	1.766	1	2	1	1	453	48.724	8.95	0.679	0.778	0.64	70.2	47.7	54.6	44.9	1	1	1	1	0.116	2.43707	1	37.09	1
19923821	DPYSL5	dihydropyrimidinase-related protein 5 [Homo sapiens]	NP_064519.2	0	2.51985	1.77305	1	2	1	1	564	61.382	7.2												0.077	0	1	0	1
19924099	SYN1	synapsin-1 isoform Ia [Homo sapiens]	NP_008881.2	0	80.9438	34.3262	16	42	14	1	705	74.066	9.83	0.882	0.861	0.775	939.3	828	809.2	728.2	12	12	12	12	2.511	82.4648	16	336.811	16
19924103	SYN2	synapsin-2 isoform IIa [Homo sapiens]	NP_598328.1	0	22.204	7.04467	4	10	2	1	582	62.957	8.41	0.702	0.807	0.68	46.6	32.7	37.6	31.7	1	1	1	1	0.65	20.8561	4	121.1	4
20070125	P4HB	protein disulfide-isomerase precursor [Homo sapiens]	NP_000909.2	0	6.11954	4.33071	2	4	2	1	508	57.081	4.87												0.136	6.00108	2	36.15	2
20127450	PRKCB	protein kinase C beta type isoform 2 [Homo sapiens]	NP_002729.2	0	13.3751	4.90342	3	6	3	1	673	76.962	7.02	0.855	0.77	0.702	58.7	50.2	45.2	41.2	1	1	1	1	0.218	10.3621	3	75.51	3
20149568	NDUFV1	NADH dehydrogenase [ubiquinone] flavoprotein 1, mitochondrial isoform 1 precursor [Homo sapiens]	NP_009034.2	0	8.54665	6.25	3	6	3	1	464	50.785	8.21	0.75	0.752	0.683	242	181.4	182.1	165.2	2	2	2	2	0.318	8.57493	3	46.57	3
20149594	HSP90AB1	heat shock protein HSP 90-beta isoform a [Homo sapiens]	NP_031381.2	0	100.66	31.4917	24	62	13	1	724	83.212	5.03	0.792	0.72	0.747	549.6	435.1	395.5	410.8	9	9	9	9	4.135	108.972	24	539.433	22
20149675	EFHD2	EF-hand domain-containing protein D2 [Homo sapiens]	NP_077305.2	0	7.2273	14.1667	3	6	3	1	240	26.68	5.2	0.883	1.056	0.973	44.4	39.2	46.9	43.2	1	1	1	1	0.778	6.98428	3	23.76	3
20270343	ARL8A	ADP-ribosylation factor-like protein 8A isoform 1 [Homo sapiens]	NP_620150.1	0	4.3933	9.13978	1	2	1	1	186	21.402	7.77												0.259	3.0567	1	38.79	1
20336761	HEBP1	heme-binding protein 1 [Homo sapiens]	NP_057071.2	0.00708617	1.47147	11.1111	1	2	1	1	189	21.084	5.8												0.233	0	1	0	1
21361091	UCHL1	ubiquitin carboxyl-terminal hydrolase isozyme L1 [Homo sapiens]	NP_004172.2	0	20.7623	36.3229	7	19	7	1	223	24.808	5.48	0.693	0.749	0.627	339.6	235.4	254.5	213	5	5	5	5	4.337	17.6946	7	58.52	7
21361103	SLC25A12	calcium-binding mitochondrial carrier protein Aralar1 [Homo sapiens]	NP_003696.2	0	39.9367	18.4366	9	18	9	1	678	74.715	8.38	0.826	0.778	0.752	511.8	422.5	398.4	384.9	8	8	8	8	0.701	35.2275	9	212.3	9
21361114	SLC25A11	mitochondrial 2-oxoglutarate/malate carrier protein isoform 1 [Homo sapiens]	NP_003553.2	0	10.6048	5.09554	1	4	1	1	314	34.04	9.91												0.274	5.72548	1	92.85	1
21361176	ALDH1A1	retinal dehydrogenase 1 [Homo sapiens]	NP_000680.2	0	9.7503	4.59082	2	4	1	1	501	54.827	6.73	0.974	0.853	0.714	46.9	45.7	40	33.5	1	1	1	1	0.194	8.17713	2	55.05	2
21361181	ATP1A1	sodium/potassium-transporting ATPase subunit alpha-1 isoform a [Homo sapiens]	NP_000692.2	0	151.77	27.2727	27	79	10	1	1023	112.824	5.49	0.726	0.818	0.786	521.2	378.5	426.6	409.8	8	8	8	8	4.766	151.448	27	869.323	26
21361337	EIF5	eukaryotic translation initiation factor 5 [Homo sapiens]	NP_001960.2	0	2.90448	2.32019	1	2	1	1	431	49.192	5.58												0.105	2.25918	1	17.02	1
21361370	PYGB	glycogen phosphorylase, brain form [Homo sapiens]	NP_002853.2	0	28.6239	8.54093	7	16	3	1	843	96.635	6.86	0.883	0.784	0.784	69.5	61.4	54.5	54.5	1	1	1	1	0.372	23.7504	7	121.202	7
21361399	PPP2R1A	serine/threonine-protein phosphatase 2A 65 kDa regulatory subunit A alpha isoform [Homo sapiens]	NP_055040.2	0	23.4427	14.7708	5	12	5	1	589	65.267	5.11	0.779	0.732	0.789	167	130.1	122.3	131.8	2	2	2	2	0.433	24.6408	5	119.312	5
21361559	VSNL1	visinin-like protein 1 [Homo sapiens]	NP_003376.2	0	17.5396	24.0838	4	8	3	1	191	22.128	5.15	0.783	0.828	0.683	113.6	89	94.1	77.6	2	2	2	2	1.031	14.1008	4	128.081	4
21361619	TOLLIP	toll-interacting protein [Homo sapiens]	NP_061882.2	0	4.78675	5.10949	1	2	1	1	274	30.262	5.97												0.179	4.02051	1	53.71	1
21361647	AHCYL1	adenosylhomocysteinase 2 isoform a [Homo sapiens]	NP_006612.2	0	8.83558	6.22642	3	6	2	1	530	58.913	6.89	0.995	0.949	0.842	39.2	39	37.2	33	1	1	1	1	0.269	9.39502	3	22.86	3
21361657	PDIA3	protein disulfide-isomerase A3 precursor [Homo sapiens]	NP_005304.3	0	15.1597	10.495	5	10	5	1	505	56.747	6.35	0.878	0.763	0.789	156.8	137.7	119.7	123.7	3	3	3	3	0.509	15.4578	5	81.4241	5
21361794	CAND1	cullin-associated NEDD8-dissociated protein 1 [Homo sapiens]	NP_060918.2	0	12.6241	4.95935	3	6	3	1	1230	136.289	5.78	0.797	0.883	0.74	78.7	62.7	69.5	58.2	1	1	1	1	0.109	11.2073	3	51.6392	3
21396489	LONP1	lon protease homolog, mitochondrial isoform 1 precursor [Homo sapiens]	NP_004784.2	0	4.84714	5.00521	2	3	2	1	959	106.422	6.39	0.843	0.663	0.646	17.8	15	11.8	11.5	1	1	1	1	0.11	2.70207	1	33.83	2
21464101	YWHAG	14-3-3 protein gamma [Homo sapiens]	NP_036611.2	0	51.2509	38.4615	11	32	6	1	247	28.285	4.89	0.799	0.824	0.783	501	400.4	412.6	392.2	7	7	7	7	9	45.4462	10	224.523	11
21536286	CKB	creatine kinase B-type [Homo sapiens]	NP_001814.2	0	90.4894	27.5591	10	72	10	1	381	42.617	5.59	0.722	0.635	0.648	1145.8	827.3	727.5	743	12	12	12	12	11.915	122.723	10	498.183	10
21624607	COTL1	coactosin-like protein [Homo sapiens]	NP_066972.1	0	3.116	5.6338	1	2	1	1	142	15.935	5.67												0.292	3.153	1	29.76	1
21686977	CADM4	cell adhesion molecule 4 precursor [Homo sapiens]	NP_660339.1	0.000308261	2.23493	2.31959	1	2	1	1	388	42.759	6.3												0.145	2.77421	1	0	1
21703367	DIRAS2	GTP-binding protein Di-Ras2 [Homo sapiens]	NP_060064.2	0	3.97881	4.52261	1	2	1	1	199	22.471	8.76	0.824	0.814	0.712	113.7	93.7	92.6	80.9	1	1	1	1	0.194	2.84208	1	52.77	1
21735492	PPP1R1B	protein phosphatase 1 regulatory subunit 1B isoform 1 [Homo sapiens]	NP_115568.2	0	3.70664	7.35294	1	2	1	1	204	22.949	4.53												0.292	3.95872	1	50.66	1
21735621	MDH2	malate dehydrogenase, mitochondrial isoform 1 precursor [Homo sapiens]	NP_005909.2	0	81.975	31.6568	13	44	13	1	338	35.481	8.68	0.804	0.783	0.711	1022.6	822.1	800.5	726.7	10	10	10	10	5.449	80.3534	13	530.436	13
22035696	SYNGR1	synaptogyrin-1 isoform 1a [Homo sapiens]	NP_004702.2	0	3.72654	5.15021	1	2	1	1	233	25.439	4.68												0.334	3.03096	1	47.03	1
22907052	ARPC1A	actin-related protein 2/3 complex subunit 1A isoform 1 [Homo sapiens]	NP_006400.2	0	6.82602	5.67568	2	4	2	1	370	41.543	8.18												0.233	5.89411	2	0	2
23065544	GSTM1	glutathione S-transferase Mu 1 isoform 1 [Homo sapiens]	NP_000552.2	0	2.55549	3.66972	1	2	1	1	218	25.695	6.7												0.155	2.55573	1	35.19	1
23110935	PSMA1	proteasome subunit alpha type-1 isoform 1 [Homo sapiens]	NP_683877.1	0	4.85077	7.0632	2	4	2	1	269	30.22	6.99	0.87	0.881	0.828	43	37.4	37.9	35.6	1	1	1	1	0.274	5.30805	2	35.07	2
23110942	PSMA5	proteasome subunit alpha type-5 isoform 1 [Homo sapiens]	NP_002781.2	0	15.0221	12.8631	2	4	2	1	241	26.394	4.79	0.877	1.095	0.801	50.3	44.1	55.1	40.3	1	1	1	1	0.585	8.7693	2	128.27	2
23110944	PSMA6	proteasome subunit alpha type-6 isoform a [Homo sapiens]	NP_002782.1	0	3.46572	3.65854	1	2	1	1	246	27.382	6.76												0.166	3.42647	1	35.54	1
23503295	CSNK2B	casein kinase II subunit beta isoform 1 [Homo sapiens]	NP_001311.3	0	2.55721	3.72093	1	2	1	1	215	24.926	5.55	0.79	0.783	0.673	136.1	107.5	106.5	91.6	1	1	1	1	0.233	3.03074	1	40.57	1
24234688	HSPA9	stress-70 protein, mitochondrial precursor [Homo sapiens]	NP_004125.3	0	44.2895	15.7585	9	22	9	1	679	73.635	6.16	0.852	0.718	0.673	449.7	383	322.9	302.7	5	5	5	5	0.805	37.945	9	267.348	9
24234747	ILF2	interleukin enhancer-binding factor 2 isoform 1 [Homo sapiens]	NP_004506.2	0	4.23988	4.10256	1	2	1	1	390	43.035	5.26	0.671	0.694	0.754	51.7	34.7	35.9	39	1	1	1	1	0.129	2.94418	1	40.96	1
24307939	CCT5	T-complex protein 1 subunit epsilon isoform a [Homo sapiens]	NP_036205.1	0	17.0328	12.3845	4	8	4	1	541	59.633	5.66	0.527	0.571	0.637	9.1	4.8	5.2	5.8	1	1	1	1	0.311	11.7491	4	127.97	4
24307949	NCDN	neurochondrin isoform 1 [Homo sapiens]	NP_055099.1	0	13.4526	5.62414	3	8	3	1	729	78.814	5.48	0.792	0.615	0.594	100.5	79.6	61.8	59.7	2	2	2	2	0.212	13.862	3	119.015	3
24307999	GPD1L	glycerol-3-phosphate dehydrogenase 1-like protein [Homo sapiens]	NP_055956.1	0	4.38408	6.26781	2	4	2	1	351	38.394	7.02	0.798	0.887	0.791	80.7	64.4	71.6	63.8	1	1	1	1	0.222	3.02823	2	41.06	2
24308071	CNRIP1	CB1 cannabinoid receptor-interacting protein 1 isoform CRIP1a [Homo sapiens]	NP_056278.1	0	7.58648	22.561	2	4	2	1	164	18.637	7.94	0.851	0.72	0.829	32.2	27.4	23.2	26.7	1	1	1	1	0.778	7.95977	2	43.37	2
24308257	VAT1L	synaptic vesicle membrane protein VAT-1 homolog-like [Homo sapiens]	NP_065978.1	0	12.0801	7.63723	2	4	2	1	419	45.87	5.06	0.941	0.88	0.675	110.7	104.2	97.4	74.7	2	2	2	2	0.222	8.6762	2	75.4281	2
24430151	PSMC1	26S protease regulatory subunit 4 [Homo sapiens]	NP_002793.2	0	3.40252	2.04545	1	2	1	1	440	49.154	6.21												0.089	3.44025	1	42.32	1
24497435	PSMC5	26S protease regulatory subunit 8 isoform 1 [Homo sapiens]	NP_002796.4	0	7.06313	5.17241	1	2	1	1	406	45.597	7.55	0.849	0.885	0.656	38.4	32.6	34	25.2	1	1	1	1	0.101	5.31744	1	44.03	1
24638454	ATP2A2	sarcoplasmic/endoplasmic reticulum calcium ATPase 2 isoform b [Homo sapiens]	NP_733765.1	0	26.0402	7.10173	5	10	5	1	1042	114.683	5.34	0.878	0.879	0.842	194.5	170.7	170.9	163.8	3	3	3	3	0.271	22.7695	5	120.342	5
25777600	PSMD1	26S proteasome non-ATPase regulatory subunit 1 isoform 1 [Homo sapiens]	NP_002798.2	0	3.36091	1.57398	1	2	1	1	953	105.769	5.39												0.047	3.28186	1	0	1
25777713	SKP1	S-phase kinase-associated protein 1 isoform b [Homo sapiens]	NP_733779.1	0.000308261	2.47496	8.58896	1	2	1	1	163	18.646	4.54												0.259	3.24704	1	0	1
25777732	ALDH2	aldehyde dehydrogenase, mitochondrial isoform 1 precursor [Homo sapiens]	NP_000681.2	0	6.61121	5.99613	3	6	2	1	517	56.346	7.05	0.709	0.756	0.77	81.2	57.6	61.4	62.5	1	1	1	1	0.304	7.52421	3	0	3
25777736	ALDH4A1	delta-1-pyrroline-5-carboxylate dehydrogenase, mitochondrial isoform a precursor [Homo sapiens]	NP_733844.1	0	3.70885	3.73002	1	4	1	1	563	61.681	8.07												0.08	5.35289	1	38.8	1
25952118	CAMK2A	calcium/calmodulin-dependent protein kinase type II subunit alpha isoform 2 [Homo sapiens]	NP_741960.1	0	78.2588	34.1004	19	56	13	1	478	54.054	7.08	0.532	0.378	0.483	1821.4	968.1	687.7	880.2	12	12	12	12	8.12	85.2903	19	490.23	19
27436946	LMNA	lamin isoform A [Homo sapiens]	NP_733821.1	0	6.27755	3.76506	2	4	2	1	664	74.095	7.02												0.116	5.23925	2	0	2
27764867	SYP	synaptophysin [Homo sapiens]	NP_003170.1	0	3.32901	3.19489	1	2	1	1	313	33.823	4.81												0.212	4.10805	1	42.18	1
28178832	IDH2	isocitrate dehydrogenase [NADP], mitochondrial isoform 1 precursor [Homo sapiens]	NP_002159.2	0	11.6503	11.9469	4	8	4	1	452	50.877	8.69	0.869	0.798	0.764	91.6	79.6	73.1	70	3	3	3	3	0.445	8.70373	4	43.8408	4
28302131	HBG1	hemoglobin subunit gamma-1 [Homo sapiens]	NP_000550.2	0	4.32301	6.80272	1	7	1	1	147	16.118	7.2	1.949	0.947	1.137	97.9	190.8	92.7	111.3	1	1	1	1	0.52	10.9847	1	63.49	1
29171702	PPA2	inorganic pyrophosphatase 2, mitochondrial isoform 1 precursor [Homo sapiens]	NP_789845.1	0	3.57106	4.19162	1	2	1	1	334	37.896	7.39	0.817	0.881	0.701	46.9	38.3	41.3	32.9	1	1	1	1	0.105	2.99746	1	0	1
29788768	TUBB2B	tubulin beta-2B chain [Homo sapiens]	NP_821080.1	0	247.775	57.9775	28	259	2	1	445	49.921	4.89	1.025	0.838	0.738	164.8	168.9	138.1	121.6	2	2	2	2	576.969	408.212	28	2157.18	27
29788785	TUBB	tubulin beta chain isoform b [Homo sapiens]	NP_821133.1	0	222.22	64.1892	27	251	5	1	444	49.639	4.89	0.921	0.799	0.723	569.5	524.7	454.8	412	5	5	5	5	463.159	379.774	27	1779.18	27
29826321	ADD1	alpha-adducin isoform b [Homo sapiens]	NP_054908.2	0	13.7269	5.72917	4	8	3	1	768	84.25	5.96	0.845	0.758	0.737	219	185.1	166	161.3	3	3	3	3	0.389	10.7143	4	82.6464	4
30089916	PACS1	phosphofurin acidic cluster sorting protein 1 [Homo sapiens]	NP_060496.2	0.00210021	2.00621	0.934579	1	2	1	1	963	104.833	7.74												0.053	2.93232	1	34.83	1
30089948	PPM1E	protein phosphatase 1E [Homo sapiens]	NP_055721.3	0	5.73306	1.3245	1	2	1	1	755	83.899	5.01												0.08	3.66989	1	58.53	1
31541941	HSPA4L	heat shock 70 kDa protein 4L [Homo sapiens]	NP_055093.2	0	16.8881	9.65435	6	12	6	1	839	94.453	5.88	0.976	0.868	0.753	156.9	153.2	136.2	118.1	2	2	2	2	0.304	19.3186	6	60.7802	6
31542528	NECAP1	adaptin ear-binding coat-associated protein 1 [Homo sapiens]	NP_056324.2	0	5.14176	9.45455	2	4	2	1	275	29.719	6.8												0.468	5.06759	2	0	2
31542947	HSPD1	60 kDa heat shock protein, mitochondrial [Homo sapiens]	NP_002147.2	0	103.257	39.0925	21	61	21	1	573	61.016	5.87	0.884	0.82	0.745	990.8	875.6	812.2	738.6	14	14	14	14	4.722	91.4805	21	566.577	20
31621303	SFXN3	sideroflexin-3 [Homo sapiens]	NP_112233.2	0.00269139	1.96297	2.76923	1	2	1	1	325	35.956	9.09	0.897	0.882	0.805	77.4	69.4	68.3	62.3	1	1	1	1	0.122	2.47174	1	33.39	1
31711992	DLAT	dihydrolipoyllysine-residue acetyltransferase component of pyruvate dehydrogenase complex, mitochondrial precursor [Homo sapiens]	NP_001922.2	0	14.7727	9.89181	5	10	5	1	647	68.953	7.84	0.786	0.834	0.834	150.8	118.5	125.7	125.8	2	2	2	2	0.417	15.8481	5	98.4733	5
32189362	PPFIA3	liprin-alpha-3 [Homo sapiens]	NP_003651.1	0	2.95624	1.34003	1	4	1	1	1194	133.414	5.68												0.036	2.61119	1	0	1
32189394	ATP5B	ATP synthase subunit beta, mitochondrial precursor [Homo sapiens]	NP_001677.2	0	208.922	69.9433	25	141	25	1	529	56.525	5.4	0.855	0.845	0.737	1769.7	1512.5	1494.6	1304.4	26	26	26	26	38.811	238.05	25	1395.12	25
32307148	OGT	UDP-N-acetylglucosamine--peptide N-acetylglucosaminyltransferase 110 kDa subunit isoform 1 [Homo sapiens]	NP_858058.1	0.000308261	2.10975	0.956023	1	2	1	1	1046	116.85	6.7												0.044	2.38537	1	0	1
32483399	PAK2	serine/threonine-protein kinase PAK 2 [Homo sapiens]	NP_002568.2	0	4.52039	3.62595	2	4	1	1	524	58.006	5.96												0.202	6.09135	2	41.56	2
32483416	NEFH	neurofilament heavy polypeptide [Homo sapiens]	NP_066554.2	0	22.1134	7.64706	7	16	6	1	1020	111.771	6.11	0.922	0.878	0.322	11.5	10.6	10.1	3.7	1	1	1	1	0.668	17.229	7	80.4497	7
32528282	ACOT7	cytosolic acyl coenzyme A thioester hydrolase isoform hBACHb [Homo sapiens]	NP_863654.1	0	15.4296	15.5263	4	12	4	1	380	41.769	8.54	0.798	0.858	0.72	257.6	205.6	221	185.4	2	2	2	2	0.73	19.0878	4	102.296	4
32967601	ANK3	ankyrin-3 isoform 1 [Homo sapiens]	NP_066267.2	0	5.50295	0.708248	3	5	1	1	4377	480.113	6.49												0.03	5.83374	3	27.4743	2
33350932	DYNC1H1	cytoplasmic dynein 1 heavy chain 1 [Homo sapiens]	NP_001367.2	0	97.6522	9.38442	27	54	27	1	4646	532.072	6.4	0.828	0.791	0.736	829.2	686.8	655.6	610.6	12	12	12	12	0.269	85.1705	25	356.811	27
33457311	MDP1	magnesium-dependent phosphatase 1 isoform 1 [Homo sapiens]	NP_612485.2	0	2.74982	14.2045	1	2	1	1	176	20.096	6.39												0.233	2.77151	1	18.69	1
33946324	GNAI1	guanine nucleotide-binding protein G(i) subunit alpha-1 isoform 1 [Homo sapiens]	NP_002060.4	0	10.6974	12.7119	3	10	2	1	354	40.335	5.97	0.782	0.874	0.767	147.3	115.2	128.7	113	2	2	2	2	0.719	13.8043	3	114.565	3
33946329	RALA	ras-related protein Ral-A precursor [Homo sapiens]	NP_005393.2	0	11.1698	12.6214	2	4	2	1	206	23.552	7.11	0.749	0.795	0.685	153.8	115.2	122.3	105.3	2	2	2	2	0.585	8.30438	2	88.76	2
34147513	RAB7A	ras-related protein Rab-7a [Homo sapiens]	NP_004628.4	0	20.3646	36.2319	5	10	5	1	207	23.475	6.7												1.276	18.8506	5	103.941	5
34147630	TUFM	elongation factor Tu, mitochondrial precursor [Homo sapiens]	NP_003312.3	0	14.2992	9.67033	4	8	4	1	455	49.843	7.61	0.703	0.52	0.644	224	157.4	116.4	144.3	3	3	3	3	0.346	10.1319	4	85.7755	4
34419635	HSPA6	heat shock 70 kDa protein 6 [Homo sapiens]	NP_002146.2	0	16.028	8.24261	4	8	1	1	643	70.984	6.14	1.102	1.12	1.253	38.4	42.3	43	48.1	1	1	1	1	0.283	11.663	4	103.821	4
34482047	AP3B2	AP-3 complex subunit beta-2 isoform 2 [Homo sapiens]	NP_004635.2	0	4.60006	2.03327	2	4	2	1	1082	118.985	5.59	0.746	0.672	0.762	103.2	77	69.3	78.6	1	1	1	1	0.077	5.60954	2	32.94	2
38201690	RAP2B	ras-related protein Rap-2b [Homo sapiens]	NP_002877.2	0	3.73306	7.65027	1	2	1	1	183	20.491	4.81												0.233	2.91735	1	41.98	1
38327039	HSPA4	heat shock 70 kDa protein 4 [Homo sapiens]	NP_002145.3	0	51.8593	17.8571	11	22	11	1	840	94.271	5.19	0.77	0.773	0.748	480.2	369.8	371	359.3	5	5	5	5	0.643	43.2903	11	252.731	11
38327625	CS	citrate synthase, mitochondrial precursor [Homo sapiens]	NP_004068.2	0	19.2821	10.0858	5	10	5	1	466	51.68	8.32	0.851	0.902	0.786	214.7	182.7	193.7	168.7	4	4	4	4	0.688	18.55	5	102.105	5
38455427	CCT4	T-complex protein 1 subunit delta isoform a [Homo sapiens]	NP_006421.2	0	9.55163	10.5751	4	7	4	1	539	57.888	7.83	1.073	0.97	0.816	100.4	107.7	97.4	81.9	3	3	3	3	0.322	6.06761	3	43.17	4
40254462	GNAQ	guanine nucleotide-binding protein G(q) subunit alpha [Homo sapiens]	NP_002063.2	0	18.4025	12.5348	3	6	2	1	359	42.115	5.68	0.673	0.737	0.74	129.5	87.1	95.4	95.8	2	2	2	2	0.413	13.3988	3	130.772	3
40254947	TMX4	thioredoxin-related transmembrane protein 4 precursor [Homo sapiens]	NP_066979.2	0	2.90274	3.72493	1	2	1	1	349	38.928	4.37	0.812	0.798	0.671	37.7	30.6	30.1	25.3	1	1	1	1	0.166	2.31634	1	44.72	1
40538799	UBQLN4	ubiquilin-4 isoform 1 [Homo sapiens]	NP_064516.2	0.00813008	1.38775	2.82862	1	2	1	1	601	63.812	5.22	0.904	0.872	0.78	34.5	31.2	30.1	26.9	1	1	1	1	0.116	0	1	0	1
40806190	TMEM189-UBE2V1	TMEM189-UBE2V1 fusion protein [Homo sapiens]	NP_954673.1	0	2.49963	2.7027	1	2	1	1	370	42.182	6.61												0.116	2.36291	1	39.11	1
41281564	WDR37	WD repeat-containing protein 37 [Homo sapiens]	NP_054742.2	0	3.2176	5.26316	1	2	1	1	494	54.632	7.23	0.973	0.678	0.493	14.6	14.2	9.9	7.2	1	1	1	1	0.083	3.48587	1	0	1
41327712	CRK	adapter molecule crk isoform a [Homo sapiens]	NP_058431.2	0	2.84894	4.60526	1	2	1	1	304	33.81	5.55												0.136	3.01821	1	0	1
41393561	LAP3	cytosol aminopeptidase [Homo sapiens]	NP_056991.2	0	8.86976	5.20231	3	8	3	1	519	56.131	7.93	0.863	0.782	0.715	79.7	68.8	62.3	57	1	1	1	1	0.225	10.73	3	80.0837	3
42794769	PAK1	serine/threonine-protein kinase PAK 1 isoform 2 [Homo sapiens]	NP_002567.3	0	22.3611	18.1651	7	15	4	1	545	60.609	5.76												0.859	22.5569	7	108.252	6
42794771	TXNDC5	thioredoxin domain-containing protein 5 isoform 1 precursor [Homo sapiens]	NP_110437.2	0	3.55752	4.62963	1	2	1	1	432	47.599	5.97												0.096	3.11857	1	36.46	1
44680154	MTMR2	myotubularin-related protein 2 isoform 1 [Homo sapiens]	NP_057240.3	0.0065658	1.53224	2.48834	1	2	1	1	643	73.335	7.4												0.07	2.14583	1	0	1
45827706	QKI	protein quaking isoform 1 [Homo sapiens]	NP_006766.1	0.00487945	1.58486	4.69208	1	2	1	1	341	37.647	8.56												0.179	2.08431	1	0	1
45827776	RTN1	reticulon-1 isoform C [Homo sapiens]	NP_996734.1	0.0163164	1.28416	4.80769	1	2	1	1	208	23.561	8.91												0.212	2.30736	1	29.06	1
46249393	RHOG	rho-related GTP-binding protein RhoG precursor [Homo sapiens]	NP_001656.2	0	8.97959	19.8953	2	4	2	1	191	21.295	8.12	0.838	0.793	0.689	69.7	58.4	55.3	48	2	2	2	2	0.52	8.35164	2	43.55	2
46389550	ENSA	alpha-endosulfine isoform 1 [Homo sapiens]	NP_996925.1	0	3.3108	19.708	2	4	2	1	137	15.272	6.04	0.902	0.727	0.807	72.2	65.1	52.5	58.3	1	1	1	1	0.668	4.87775	2	23.07	2
46593007	UQCRC1	cytochrome b-c1 complex subunit 1, mitochondrial precursor [Homo sapiens]	NP_003356.2	0	15.0526	6.25	2	8	2	1	480	52.612	6.37	0.762	0.713	0.732	93.3	71.1	66.5	68.3	2	2	2	2	0.468	10.6743	2	133.316	2
47132585	PRKAR2B	cAMP-dependent protein kinase type II-beta regulatory subunit [Homo sapiens]	NP_002727.2	0	29.1465	17.7033	6	18	6	1	418	46.273	4.92	0.763	0.672	0.61	183.8	140.2	123.6	112.2	3	3	3	3	1.081	26.4916	6	196.154	6
47132622	MTAP	S-methyl-5'-thioadenosine phosphorylase [Homo sapiens]	NP_002442.2	0	3.20523	6.00707	1	2	1	1	283	31.216	7.18												0.136	2.83032	1	0	1
47717102	ATP6V1H	V-type proton ATPase subunit H isoform 1 [Homo sapiens]	NP_998785.1	0	25.7041	18.2195	6	14	6	1	483	55.847	6.48	0.811	0.758	0.747	260.4	211.1	197.5	194.4	2	2	2	2	0.701	23.917	6	212.92	6
48255951	ATP2B2	plasma membrane calcium-transporting ATPase 2 isoform 1 [Homo sapiens]	NP_001001331.1	0	37.065	8.04505	8	16	6	1	1243	136.789	5.91	0.8	0.838	0.845	213.3	170.7	178.7	180.3	4	4	4	4	0.374	29.0539	8	141.045	8
48255966	UGP2	UTP--glucose-1-phosphate uridylyltransferase isoform a [Homo sapiens]	NP_006750.3	0	15.2777	9.84252	4	8	4	1	508	56.905	8.15	1.066	1.102	0.889	24.4	26	26.9	21.7	1	1	1	1	0.374	10.503	4	95.5964	4
48375173	MAP6	microtubule-associated protein 6 isoform 1 [Homo sapiens]	NP_149052.1	0.00708617	1.43711	1.47601	1	2	1	1	813	86.452	9.16	0.972	0.937	0.868	31.9	31	29.9	27.7	1	1	1	1	0.039	2.45995	1	29.28	1
48762918	PCP4	Purkinje cell protein 4 [Homo sapiens]	NP_006189.2	0	12.2885	45.1613	3	9	3	1	62	6.787	6.71	0.95	0.736	0.702	512.5	486.8	377	360	3	3	3	3	9	13.9027	3	62.1309	3
48762932	CCT8	T-complex protein 1 subunit theta isoform 1 [Homo sapiens]	NP_006576.2	0	10.2461	12.9562	4	8	4	1	548	59.583	5.6	0.809	0.592	0.796	15.7	12.7	9.3	12.5	1	1	1	1	0.274	11.7085	4	38.7798	4
49574491	ATP1B2	sodium/potassium-transporting ATPase subunit beta-2 isoform 1 [Homo sapiens]	NP_001669.3	0	4.02642	10	2	4	2	1	290	33.345	8.31	1.026	0.895	0.658	26.6	27.3	23.8	17.5	1	1	1	1	0.359	5.24368	2	0	2
49574532	GSK3A	glycogen synthase kinase-3 alpha [Homo sapiens]	NP_063937.2	0	8.17582	6.62526	2	6	2	1	483	50.949	8.75	0.957	0.856	0.759	51.5	49.3	44.1	39.1	1	1	1	1	0.245	8.08207	2	37.45	2
50263048	GPM6B	neuronal membrane glycoprotein M6-b isoform 1 [Homo sapiens]	NP_001001995.1	0	7.25273	6.40244	2	6	2	1	328	36.196	6.09												0.468	10.6943	2	95.7755	2
50345984	ATP5A1	ATP synthase subunit alpha, mitochondrial isoform a precursor [Homo sapiens]	NP_001001937.1	0	177.686	49.3671	32	130	32	1	553	59.714	9.13	0.863	0.88	0.751	2812	2427.1	2474.1	2112.2	31	31	31	31	21.067	243.98	31	1465.77	31
50345988	ATP5C1	ATP synthase subunit gamma, mitochondrial isoform L (liver) precursor [Homo sapiens]	NP_001001973.1	0	3.75597	3.3557	1	2	1	1	298	32.975	9.22												0.194	2.4286	1	31.38	1
50345991	ATP5D	ATP synthase subunit delta, mitochondrial precursor [Homo sapiens]	NP_001001975.1	0	4.31776	5.35714	1	2	1	1	168	17.479	5.49	0.825	0.754	0.65	136.7	112.8	103.1	88.8	1	1	1	1	0.468	4.03325	1	45.48	1
50428938	ASNA1	ATPase ASNA1 [Homo sapiens]	NP_004308.2	0	8.78154	6.6092	2	4	2	1	348	38.767	4.91												0.311	7.0098	2	57.53	2
50592988	UQCRC2	cytochrome b-c1 complex subunit 2, mitochondrial precursor [Homo sapiens]	NP_003357.2	0.00708617	1.48692	2.20751	1	2	1	1	453	48.413	8.63	0.774	0.776	0.779	129.3	100.1	100.3	100.7	1	1	1	1	0.116	2.10776	1	28.56	1
50592994	TXN	thioredoxin isoform 1 [Homo sapiens]	NP_003320.2	0.00708617	1.4661	10.4762	1	2	1	1	105	11.73	4.92												0.389	0	1	0	1
50592996	TUBB3	tubulin beta-3 chain isoform 1 [Homo sapiens]	NP_006077.2	0	198.628	59.7778	27	194	10	1	450	50.4	4.93	0.766	0.769	0.73	685.6	525.4	527.3	500.2	7	7	7	7	154.052	323.146	27	1636.08	26
51092270	C1orf95	protein stum homolog [Homo sapiens]	NP_001003665.1	0	3.38437	9.21986	1	2	1	1	141	14.997	7.21												0.778	3.31161	1	49.27	1
51317370	NDUFA6	NADH dehydrogenase [ubiquinone] 1 alpha subcomplex subunit 6 [Homo sapiens]	NP_002481.2	0	2.49201	5.19481	1	2	1	1	154	17.859	10.14												0.292	3.00719	1	46.08	1
52426787	OMG	oligodendrocyte-myelin glycoprotein precursor [Homo sapiens]	NP_002535.3	0	2.93367	3.18182	1	2	1	1	440	49.576	7.94												0.11	3.48263	1	0	1
52630440	FKBP8	peptidyl-prolyl cis-trans isomerase FKBP8 isoform 1 [Homo sapiens]	NP_036313.3	0	5.74208	3.87409	1	2	1	1	413	44.621	4.84	0.789	0.683	0.604	142.4	112.3	97.2	86	1	1	1	1	0.129	5.217	1	44.18	1
52632383	HNRNPL	heterogeneous nuclear ribonucleoprotein L isoform a [Homo sapiens]	NP_001524.2	0	11.4576	10.3565	3	6	3	1	589	64.092	8.22	0.77	0.732	0.694	77.1	59.4	56.4	53.5	2	2	2	2	0.292	11.3224	3	70.402	3
54607031	CADM2	cell adhesion molecule 2 isoform 3 precursor [Homo sapiens]	NP_694854.2	0	4.27761	2.746	1	2	1	1	437	47.534	5.33	0.761	0.857	0.839	44.8	34.1	38.4	37.6	1	1	1	1	0.145	3.34077	1	30.54	1
55749577	SLC25A4	ADP/ATP translocase 1 [Homo sapiens]	NP_001142.2	0	37.9716	20.8054	8	20	3	1	298	33.043	9.76	0.634	0.767	0.738	198.9	126.1	152.5	146.7	2	2	2	2	1.818	37.6879	8	125.89	8
55770878	NPTX1	neuronal pentraxin-1 precursor [Homo sapiens]	NP_002513.2	0	6.6045	4.16667	1	2	1	1	432	47.093	6.55	1.026	1.035	0.907	31.2	32	32.3	28.3	1	1	1	1	0.11	3.76057	1	78.11	1
55956919	HNRNPAB	heterogeneous nuclear ribonucleoprotein A/B isoform a [Homo sapiens]	NP_112556.2	0.000308261	2.38279	2.40964	1	2	1	1	332	35.945	6.95	0.855	0.797	0.862	60.7	51.9	48.4	52.3	1	1	1	1	0.212	2.34216	1	32.92	1
56549135	TAGLN3	transgelin-3 [Homo sapiens]	NP_037391.2	0	10.3645	30.1508	4	10	4	1	199	22.458	7.33	0.919	0.962	0.844	229.5	210.9	220.7	193.6	3	3	3	3	1.276	8.47967	3	70.1427	4
56676375	TPPP3	tubulin polymerization-promoting protein family member 3 [Homo sapiens]	NP_057224.2	0	9.46004	15.3409	2	4	2	1	176	18.974	9.13	1.367	1.2	0.763	76.9	105.1	92.3	58.7	1	1	1	1	0.52	8.83702	2	54.9087	2
56699409	RBMX	RNA-binding motif protein, X chromosome isoform 1 [Homo sapiens]	NP_002130.2	0	4.25885	4.60358	1	2	1	1	391	42.306	10.05												0.093	4.48528	1	0	1
56788381	MOG	myelin-oligodendrocyte glycoprotein isoform alpha1 precursor [Homo sapiens]	NP_996532.2	0	5.25696	5.26316	1	4	1	1	247	28.175	8.56												0.212	6.80973	1	69.7408	1
57163987	SLC8A2	sodium/calcium exchanger 2 precursor [Homo sapiens]	NP_055878.1	0	24.3266	10.3149	5	10	5	1	921	100.304	5.15	0.685	0.655	0.696	82.9	56.8	54.3	57.7	2	2	2	2	0.389	21.8345	5	130.621	5
57165410	ACSL6	long-chain-fatty-acid--CoA ligase 6 isoform a [Homo sapiens]	NP_056071.2	0	5.38342	2.49307	1	2	1	1	722	80.477	7.18	0.781	0.684	0.63	80	62.5	54.7	50.4	1	1	1	1	0.059	4.17308	1	0	1
57863257	TCP1	T-complex protein 1 subunit alpha isoform a [Homo sapiens]	NP_110379.2	0	8.4675	2.69784	1	2	1	1	556	60.306	6.11	0.788	0.825	0.703	109.6	86.4	90.4	77.1	1	1	1	1	0.075	5.4057	1	75.07	1
58331274	2016-09-05	septin-5 isoform 2 [Homo sapiens]	NP_001009939.1	0	15.0743	12.4277	4	10	1	1	346	39.307	7.2												0.668	18.7725	4	134.045	4
58761500	OLA1	obg-like ATPase 1 isoform 1 [Homo sapiens]	NP_037473.3	0	9.2147	6.06061	2	6	2	1	396	44.715	7.81	0.896	0.884	0.764	95	85.1	84	72.6	1	1	1	1	0.202	12.3419	2	131.574	2
61743942	ABI1	abl interactor 1 isoform a [Homo sapiens]	NP_005461.2	0	3.12569	3.14961	1	2	1	1	508	55.047	7.06												0.129	2.89133	1	37.88	1
61744477	SLC3A2	4F2 cell-surface antigen heavy chain isoform b [Homo sapiens]	NP_001012680.1	0	4.70246	1.42631	1	2	1	1	631	68.059	5.05	0.544	0.64	0.633	50.9	27.7	32.6	32.2	1	1	1	1	0.083	2.83027	1	37.99	1
62420877	ETFB	electron transfer flavoprotein subunit beta isoform 2 [Homo sapiens]	NP_001014763.1	0	4.1403	6.35838	2	4	2	1	346	37.411	7.17	0.955	0.988	0.653	24.5	23.4	24.2	16	1	1	1	1	0.259	3.30351	2	33.38	2
62422571	CRMP1	dihydropyrimidinase-related protein 1 isoform 1 [Homo sapiens]	NP_001014809.1	0	56.068	24.9271	9	26	7	1	686	74.216	6.86	0.923	0.899	0.838	335.9	310	302.1	281.4	5	5	5	5	0.947	51.6542	9	320.401	9
63162572	CCT3	T-complex protein 1 subunit gamma isoform a [Homo sapiens]	NP_005989.3	0	24.9332	18.5321	7	14	7	1	545	60.495	6.49	0.836	0.872	0.794	107.5	89.9	93.7	85.4	3	3	3	3	0.655	21.2835	7	147.112	7
63253298	SRM	spermidine synthase [Homo sapiens]	NP_003123.2	0	3.34775	4.63576	1	2	1	1	302	33.803	5.49												0.155	3.13833	1	32.16	1
66392205	NME2	nucleoside diphosphate kinase B isoform a [Homo sapiens]	NP_001018148.1	0	15.222	31.5789	5	9	5	1	152	17.287	8.41	0.841	0.857	0.786	207.4	174.4	177.7	163	3	3	3	3	1.848	10.1875	4	52.9107	5
66932916	MAPK1	mitogen-activated protein kinase 1 [Homo sapiens]	NP_002736.3	0	13.523	10.2778	3	10	3	1	360	41.363	6.98	0.967	0.892	0.749	218.6	211.4	195	163.8	2	2	2	2	0.688	15.1137	3	55.8882	3
67782307	SOD2	superoxide dismutase [Mn], mitochondrial isoform A precursor [Homo sapiens]	NP_001019636.1	0	7.93753	10.3604	2	7	2	1	222	24.735	8.25	0.661	0.742	0.679	214.5	141.7	159.2	145.7	2	2	2	2	0.701	8.41674	2	90.32	2
68160915	RPS14	40S ribosomal protein S14 [Homo sapiens]	NP_001020241.1	0	5.80688	13.9073	1	2	1	1	151	16.263	10.05												0.585	5.04968	1	51.99	1
68163411	ALCAM	CD166 antigen isoform 1 precursor [Homo sapiens]	NP_001618.2	0.000308261	2.29115	2.22985	1	2	1	1	583	65.061	6.25												0.083	2.37124	1	0	1
68303561	PSMA8	proteasome subunit alpha type-7-like isoform 1 [Homo sapiens]	NP_653263.2	0	4.49349	4.29688	1	2	1	1	256	28.512	8.98												0.194	3.50112	1	60.6	1
71565154	ADH5	alcohol dehydrogenase class-3 [Homo sapiens]	NP_000662.3	0	5.94271	5.88235	1	2	1	1	374	39.698	7.49	0.757	0.863	0.952	48.1	36.4	41.5	45.8	1	1	1	1	0.136	4.54949	1	36.71	1
71773010	AP1G1	AP-1 complex subunit gamma-1 isoform a [Homo sapiens]	NP_001025178.1	0.00708617	1.45693	1.09091	1	2	1	1	825	91.664	6.8												0.068	2.33717	1	0	1
71773329	ANXA6	annexin A6 isoform 1 [Homo sapiens]	NP_001146.2	0	7.34769	4.01189	3	6	3	1	673	75.826	5.6												0.17	8.96252	3	40.51	3
72534660	SRSF7	serine/arginine-rich splicing factor 7 isoform 1 [Homo sapiens]	NP_001026854.1	0	4.54577	8.82353	1	4	1	1	238	27.35	11.82												0.233	7.59831	1	31.24	1
73486658	GOT2	aspartate aminotransferase, mitochondrial isoform 1 precursor [Homo sapiens]	NP_002071.2	0	29.045	14.4186	8	22	8	1	430	47.487	9.01	0.696	0.758	0.669	742.6	517	562.6	496.9	7	7	7	7	1.219	32.8883	8	140.811	8
74136883	HNRNPU	heterogeneous nuclear ribonucleoprotein U isoform a [Homo sapiens]	NP_114032.2	0	5.20955	2.42424	2	4	2	1	825	90.528	6												0.145	5.79422	2	22.27	2
74271837	GLUL	glutamine synthetase [Homo sapiens]	NP_001028216.1	0	5.51426	3.21716	1	4	1	1	373	42.037	6.89	0.906	1	0.906	6.4	5.8	6.4	5.8	1	1	1	1	0.334	5.56303	1	24.26	1
75750480	RHOT1	mitochondrial Rho GTPase 1 isoform 1 [Homo sapiens]	NP_001028740.1	0	4.58536	1.5919	1	2	1	1	691	79.496	6.9	0.889	0.724	0.677	107.9	95.9	78.1	73.1	1	1	1	1	0.061	2.88272	1	50.49	1
76159293	THEM4	acyl-coenzyme A thioesterase THEM4 [Homo sapiens]	NP_444283.2	0.00406268	1.68634	3.33333	1	2	1	1	240	27.112	8.28	0.95	0.763	0.636	33.8	32.1	25.8	21.5	1	1	1	1	0.194	2.31562	1	29.77	1
78000181	RPL14	60S ribosomal protein L14 [Homo sapiens]	NP_003964.3	0	4.14002	5.5814	1	2	1	1	215	23.417	10.93												0.468	3.67113	1	58.83	1
82546843	BCR	breakpoint cluster region protein isoform 1 [Homo sapiens]	NP_004318.3	0	2.86519	0.786782	1	2	1	1	1271	142.73	7.03	0.8	0.782	0.615	54.6	43.7	42.7	33.6	1	1	1	1	0.038	3.13808	1	35.28	1
83267868	DYNLL1	dynein light chain 1, cytoplasmic [Homo sapiens]	NP_001032584.1	0	4.52783	13.4831	1	2	1	1	89	10.359	7.4	0.517	0.591	0.739	46	23.8	27.2	34	1	1	1	1	0.585	2.81249	1	22.16	1
83700235	EIF4A2	eukaryotic initiation factor 4A-II [Homo sapiens]	NP_001958.2	0	14.9203	10.8108	3	6	3	1	407	46.373	5.48	0.856	0.747	0.729	150.3	128.6	112.3	109.5	2	2	2	2	0.35	12.0938	3	84.9947	3
88758565	KCNA3	potassium voltage-gated channel subfamily A member 3 [Homo sapiens]	NP_002223.3	0	5.00757	4.52174	2	4	2	1	575	63.801	5.87												0.202	5.13913	2	49.76	2
91199540	DLD	dihydrolipoyl dehydrogenase, mitochondrial isoform 1 precursor [Homo sapiens]	NP_000099.2	0	19.2441	5.89391	2	8	2	1	509	54.143	7.85	0.88	0.848	0.63	88.1	77.5	74.7	55.5	2	2	2	2	0.318	15.4872	2	156.474	2
91208420	BSN	protein bassoon [Homo sapiens]	NP_003449.2	0	3.57512	0.229241	1	2	1	1	3926	416.214	7.55	0.83	0.697	0.702	127.5	105.8	88.9	89.5	1	1	1	1	0.012	3.38157	1	40.89	1
91208428	PTPRZ1	receptor-type tyrosine-protein phosphatase zeta isoform 1 precursor [Homo sapiens]	NP_002842.2	0	12.5837	1.12311	3	6	3	1	2315	254.429	4.88	0.805	0.885	0.783	120.8	97.3	106.9	94.6	2	2	2	2	0.079	11.2824	3	55.6727	3
94538322	HAGH	hydroxyacylglutathione hydrolase, mitochondrial isoform 1 precursor [Homo sapiens]	NP_005317.2	0	4.14068	5.19481	1	2	1	1	308	33.784	8.12	1.133	1.343	1.01	10.5	11.9	14.1	10.6	1	1	1	1	0.155	3.36211	1	41.51	1
94721250	VAPA	vesicle-associated membrane protein-associated protein A isoform 1 [Homo sapiens]	NP_003565.4	0	5.25587	8.5034	2	4	2	1	294	32.593	8.91	0.898	0.97	0.869	49.8	44.7	48.3	43.3	1	1	1	1	0.389	5.67073	2	32.73	2
94721261	CNP	2',3'-cyclic-nucleotide 3'-phosphodiesterase [Homo sapiens]	NP_149124.3	0	58.6449	15.677	11	32	11	1	421	47.549	9.07	0.84	0.768	0.675	433.8	364.4	333.3	292.6	6	6	6	6	2.162	61.4679	11	203.614	11
95147555	MAP1A	microtubule-associated protein 1A [Homo sapiens]	NP_002364.5	0	33.1384	3.17517	6	16	5	1	2803	305.298	4.92	0.831	0.795	0.872	67.9	56.4	54	59.2	1	1	1	1	0.131	31.7564	6	217.672	6
96975097	RAB6B	ras-related protein Rab-6B [Homo sapiens]	NP_057661.3	0	13.3798	19.2308	4	10	3	1	208	23.447	5.53	0.688	0.697	0.667	44.5	30.6	31	29.7	1	1	1	1	1.031	14.4201	4	110.79	4
98986464	TMED10	transmembrane emp24 domain-containing protein 10 precursor [Homo sapiens]	NP_006818.3	0	5.95922	9.13242	2	4	2	1	219	24.96	7.44	0.895	0.807	0.76	52.4	46.9	42.3	39.8	1	1	1	1	0.468	3.55216	2	60.11	2
103472001	NDUFA7	NADH dehydrogenase [ubiquinone] 1 alpha subcomplex subunit 7 [Homo sapiens]	NP_004992.2	0.000308261	2.40517	13.2743	1	2	1	1	113	12.544	10.18	1.288	0.712	0.808	7.3	9.4	5.2	5.9	1	1	1	1	0.389	0	1	0	1
104487006	PTPRS	receptor-type tyrosine-protein phosphatase S isoform 1 precursor [Homo sapiens]	NP_002841.3	0	4.58186	0.718686	1	2	1	1	1948	216.905	6.46												0.026	2.99116	1	47.42	1
105990539	NEFL	neurofilament light polypeptide [Homo sapiens]	NP_006149.2	0	76.5443	35.175	18	45	17	1	543	61.479	4.65	0.742	0.778	0.61	1134.2	841.5	882	692.3	15	15	15	15	3.084	66.9986	17	340.377	18
109148508	OTUB1	ubiquitin thioesterase OTUB1 [Homo sapiens]	NP_060140.2	0	7.21573	16.2362	3	6	3	1	271	31.264	4.94	0.832	0.882	0.844	33.9	28.2	29.9	28.6	1	1	1	1	0.585	4.96056	3	56.46	3
109148542	AARS	alanine--tRNA ligase, cytoplasmic [Homo sapiens]	NP_001596.2	0.00322486	1.85918	0.826446	1	2	1	1	968	106.743	5.53												0.045	2.70056	1	31.91	1
109240550	PSPC1	paraspeckle component 1 [Homo sapiens]	NP_001035879.1	0	5.23755	3.25048	1	2	1	1	523	58.706	6.67	0.993	0.901	0.737	44.5	44.2	40.1	32.8	1	1	1	1	0.11	4.13847	1	41.23	1
109452591	SUCLG1	succinyl-CoA ligase [ADP/GDP-forming] subunit alpha, mitochondrial precursor [Homo sapiens]	NP_003840.2	0	4.52158	4.33526	1	2	1	1	346	36.227	8.79												0.179	4.04252	1	40.05	1
112382250	SPTBN1	spectrin beta chain, non-erythrocytic 1 isoform 1 [Homo sapiens]	NP_003119.2	0	214.805	27.8342	55	128	52	1	2364	274.439	5.57	0.891	0.911	0.832	1681.6	1497.8	1531.3	1398.7	27	27	27	27	1.596	200.67	54	995.592	54
114155144	TPM3	tropomyosin alpha-3 chain isoform Tpm3.2cy [Homo sapiens]	NP_001036816.1	0	30.4784	41.129	11	21	7	1	248	28.853	4.75	0.876	0.884	0.821	243.6	213.4	215.3	200.1	5	5	5	5	3.87	24.9881	11	60.85	10
115334682	SRCIN1	SRC kinase signaling inhibitor 1 [Homo sapiens]	NP_079524.2	0	9.21394	3.04311	3	5	3	1	1183	127.027	9.38	0.757	0.794	0.8	166.9	126.3	132.6	133.6	2	2	2	2	0.101	5.94501	2	58.9341	3
115387094	SDHB	succinate dehydrogenase [ubiquinone] iron-sulfur subunit, mitochondrial precursor [Homo sapiens]	NP_002991.2	0	5.32393	11.4286	3	6	3	1	280	31.609	8.76	1.27	1.066	0.869	49.7	63.1	53	43.2	2	2	2	2	0.468	0	3	0	3
115511049	GNA11	guanine nucleotide-binding protein subunit alpha-11 [Homo sapiens]	NP_002058.2	0	10.8302	8.91365	2	4	1	1	359	42.097	5.69	0.976	0.794	0.683	12.6	12.3	10	8.6	1	1	1	1	0.259	8.39854	2	74.8302	2
116256358	SCAMP1	secretory carrier-associated membrane protein 1 isoform 1 [Homo sapiens]	NP_004857.4	0	6.55956	7.98817	2	4	2	1	338	37.896	7.42	0.833	0.872	0.803	50.8	42.3	44.3	40.8	1	1	1	1	0.425	7.21384	2	40.5991	2
117938759	GNAS	protein GNAS isoform XLas [Homo sapiens]	NP_536350.2	0	14.0001	4.05014	4	12	3	1	1037	110.956	5.03	0.898	0.817	0.663	98.4	88.4	80.4	65.2	1	1	1	1	0.417	15.4527	4	115.127	4
118402586	GLO1	lactoylglutathione lyase [Homo sapiens]	NP_006699.2	0	2.66494	10.8696	1	2	1	1	184	20.764	5.31	1.208	1.16	0.752	12.5	15.1	14.5	9.4	1	1	1	1	0.233	3.21004	1	44.54	1
118600983	NCAN	neurocan core protein precursor [Homo sapiens]	NP_004377.2	0	8.52481	1.6654	2	4	2	1	1321	143.003	5.38	0.994	0.986	0.891	84.5	84	83.3	75.3	1	1	1	1	0.105	6.35654	2	74.26	2
122939155	NNT	NAD(P) transhydrogenase, mitochondrial [Homo sapiens]	NP_036475.3	0.00296384	1.86614	0.736648	1	2	1	1	1086	113.823	8.09												0.051	2.59848	1	24.05	1
145386562	MRAS	ras-related protein M-Ras isoform 1 precursor [Homo sapiens]	NP_036351.3	0	4.88372	4.80769	1	2	1	1	208	23.831	8.79												0.194	3.83676	1	57.79	1
148233338	CTNNB1	catenin beta-1 [Homo sapiens]	NP_001091679.1	0	5.95468	1.53649	1	2	1	1	781	85.442	5.86	0.921	0.751	0.767	93.1	85.7	69.9	71.4	1	1	1	1	0.054	4.67454	1	63.64	1
148277037	AAK1	AP2-associated protein kinase 1 [Homo sapiens]	NP_055726.3	0	10.7254	1.66493	1	2	1	1	961	103.821	6.51	0.774	0.634	0.575	100.3	77.6	63.6	57.7	1	1	1	1	0.059	5.48183	1	101.84	1
148612849	KIF2A	kinesin-like protein KIF2A isoform 2 [Homo sapiens]	NP_001091981.1	0	3.23642	2.28495	1	2	1	1	744	84.037	6.37												0.062	2.57863	1	0	1
148727331	USP5	ubiquitin carboxyl-terminal hydrolase 5 isoform 1 [Homo sapiens]	NP_001092006.1	0	29.2229	10.7226	6	12	6	1	858	95.725	5.03	0.707	0.472	0.543	52.3	37	24.7	28.4	1	1	1	1	0.425	24.9902	6	122.36	6
148727341	STRAP	serine-threonine kinase receptor-associated protein [Homo sapiens]	NP_009109.3	0.00322486	1.83565	4.28571	1	2	1	1	350	38.414	5.12												0.11	0	1	0	1
150170704	PHYHIP	phytanoyl-CoA hydroxylase-interacting protein [Homo sapiens]	NP_055574.3	0	6.08634	6.66667	2	4	2	1	330	37.548	7.01												0.292	6.63917	2	42.22	2
153070260	MARCKS	myristoylated alanine-rich C-kinase substrate [Homo sapiens]	NP_002347.5	0.0122665	1.35477	2.10843	1	2	1	1	332	31.536	4.45	0.804	0.749	0.68	164.9	132.5	123.5	112.2	1	1	1	1	0.212	2.73769	1	0	1
153791492	EIF3CL	eukaryotic translation initiation factor 3 subunit C-like protein [Homo sapiens]	NP_001093131.1	0.00461494	1.60924	1.31291	1	2	1	1	914	105.407	5.64												0.053	2.05385	1	0	1
153792590	HSP90AA1	heat shock protein HSP 90-alpha isoform 1 [Homo sapiens]	NP_001017963.2	0	84.5834	20.4918	19	51	10	1	854	98.099	5.16	1.041	0.888	0.773	298	310.1	264.5	230.5	8	8	8	8	2.001	92.9214	19	469.742	18
153945728	MAP1B	microtubule-associated protein 1B [Homo sapiens]	NP_005900.2	0	16.9487	2.8363	6	14	5	1	2468	270.468	4.81	0.893	0.772	0.678	258	230.5	199.3	174.9	2	2	2	2	0.131	13.6308	6	112.712	6
153946409	CALB2	calretinin isoform 1 [Homo sapiens]	NP_001731.2	0	16.6111	18.8192	5	11	4	1	271	31.52	5.15	0.788	0.844	0.542	67.5	53.2	57	36.6	1	1	1	1	1.069	14.4635	5	119.25	5
154354964	IMMT	MICOS complex subunit MIC60 isoform 1 [Homo sapiens]	NP_006830.2	0	19.8575	7.51979	6	11	6	1	758	83.626	6.48	0.689	0.841	0.753	29.6	20.4	24.9	22.3	1	1	1	1	0.369	15.1884	6	91.3501	5
155030192	RAP1GDS1	rap1 GTPase-GDP dissociation stimulator 1 isoform 1 [Homo sapiens]	NP_001093896.1	0	5.32661	1.97368	1	2	1	1	608	66.346	5.31	0.91	0.932	0.86	44.2	40.2	41.2	38	1	1	1	1	0.072	4.20986	1	58.18	1
156071459	SLC25A5	ADP/ATP translocase 2 [Homo sapiens]	NP_001143.2	0	48.2902	26.1745	10	36	5	1	298	32.831	9.69	0.661	0.703	0.671	707.7	467.7	497.3	474.7	3	3	3	3	2.548	62.1042	10	311.925	10
156104878	GLS	glutaminase kidney isoform, mitochondrial isoform 1 precursor [Homo sapiens]	NP_055720.3	0	23.3096	11.3602	5	10	5	1	669	73.414	7.77	0.937	1.008	0.929	25.5	23.9	25.7	23.7	1	1	1	1	0.389	16.7184	5	120.204	5
156104880	GMPR	GMP reductase 1 [Homo sapiens]	NP_006868.3	0	6.2095	6.37681	1	4	1	1	345	37.395	7.06												0.136	7.77141	1	39.8996	1
156151366	LGALSL	galectin-related protein [Homo sapiens]	NP_054900.2	0	5.89415	6.39535	1	2	1	1	172	18.974	5.35	0.741	0.743	0.785	142.8	105.8	106.1	112.1	1	1	1	1	0.233	4.16327	1	75.43	1
156416000	UFC1	ubiquitin-fold modifier-conjugating enzyme 1 [Homo sapiens]	NP_057490.2	0.00406268	1.72125	5.98802	1	2	1	1	167	19.446	7.4												0.334	0	1	0	1
156416003	SDHA	succinate dehydrogenase [ubiquinone] flavoprotein subunit, mitochondrial isoform 1 [Homo sapiens]	NP_004159.2	0	4.69742	2.86145	2	4	2	1	664	72.645	7.39												0.15	2.37403	2	29.89	2
156564403	PDHB	pyruvate dehydrogenase E1 component subunit beta, mitochondrial isoform 1 precursor [Homo sapiens]	NP_000916.2	0	17.8182	22.0056	5	12	5	1	359	39.208	6.65	0.764	0.775	0.728	174.1	133	135	126.7	3	3	3	3	1.154	20.8913	5	132.962	5
156602655	2016-09-03	neuronal-specific septin-3 isoform A [Homo sapiens]	NP_663786.2	0	8.64942	8.93855	3	6	3	1	358	40.678	7.2	0.799	0.724	0.617	109.7	87.6	79.4	67.7	1	1	1	1	0.468	6.3106	3	60.57	3
157384973	TNR	tenascin-R precursor [Homo sapiens]	NP_003276.3	0	5.9013	2.65096	3	8	3	1	1358	149.467	4.82												0.118	10.2377	3	39.54	3
157412328	CORO1C	coronin-1C isoform a [Homo sapiens]	NP_001098707.1	0.00210021	2.01606	1.51803	1	2	1	1	527	58.91	7.75												0.089	2.61734	1	27.95	1
157649073	CAP1	adenylyl cyclase-associated protein 1 [Homo sapiens]	NP_001099000.1	0	3.97931	6.94737	2	6	1	1	475	51.641	8.02	0.94	1.015	0.814	19.9	18.7	20.2	16.2	1	1	1	1	0.172	2.60526	2	44.87	2
157738645	PLXNA4	plexin-A4 isoform 1 precursor [Homo sapiens]	NP_065962.1	0	4.63358	0.739176	1	2	1	1	1894	212.318	6.86												0.025	3.41011	1	27.5	1
157738649	NEFM	neurofilament medium polypeptide isoform 1 [Homo sapiens]	NP_005373.2	0	66.0924	17.7948	16	41	14	1	916	102.411	4.91	0.853	0.806	0.662	547.7	467.1	441.6	362.8	10	10	10	10	1.721	57.6558	16	255.303	15
158937236	NPEPPS	puromycin-sensitive aminopeptidase [Homo sapiens]	NP_006301.3	0	25.4033	9.57563	8	16	8	1	919	103.211	5.72	0.908	0.969	0.835	106.3	96.5	103	88.8	1	1	1	1	0.445	23.128	8	135.03	8
163644321	UQCRFS1	cytochrome b-c1 complex subunit Rieske, mitochondrial [Homo sapiens]	NP_005994.2	0	3.72224	7.66423	2	4	2	1	274	29.649	8.32	0.806	0.813	0.743	132.5	106.8	107.7	98.5	1	1	1	1	0.359	5.98707	2	28.32	2
163659856	GRIA3	glutamate receptor 3 isoform 1 precursor [Homo sapiens]	NP_015564.4	0	6.7888	2.79642	2	4	2	1	894	101.064	8.54	0.841	0.849	0.803	68.1	57.3	57.8	54.7	1	1	1	1	0.119	5.49281	2	59.15	2
166795297	DYNC1LI1	cytoplasmic dynein 1 light intermediate chain 1 [Homo sapiens]	NP_057225.2	0	6.46137	4.78011	2	4	2	1	523	56.544	6.42	0.916	0.948	0.705	46.5	42.6	44.1	32.8	1	1	1	1	0.179	7.04133	2	32.89	2
189083724	GABRA1	gamma-aminobutyric acid receptor subunit alpha-1 precursor [Homo sapiens]	NP_001121115.1	0.000308261	2.34151	2.19298	1	2	1	1	456	51.769	9.22												0.089	2.77164	1	30.24	1
189491755	PAK3	serine/threonine-protein kinase PAK 3 isoform b [Homo sapiens]	NP_001121640.1	0	11.056	7.06897	4	10	1	1	580	64.49	5.53												0.407	16.7012	4	60.6044	4
190194363	DPYSL4	dihydropyrimidinase-related protein 4 [Homo sapiens]	NP_006417.2	0.000308261	2.47198	2.27273	1	2	1	1	572	61.838	7.09	0.858	0.897	0.866	90	77.2	80.7	77.9	1	1	1	1	0.077	2.46099	1	44.44	1
190341060	PHYHIPL	phytanoyl-CoA hydroxylase-interacting protein-like isoform 1 [Homo sapiens]	NP_115815.2	0.000308261	2.1323	2.65957	1	2	1	1	376	42.459	6.42												0.122	2.65081	1	23.58	1
190358517	RAB11B	ras-related protein Rab-11B [Homo sapiens]	NP_004209.2	0	9.10684	11.0092	2	4	2	1	218	24.473	5.94	0.894	0.828	0.754	88.9	79.5	73.6	67	1	1	1	1	0.359	6.59096	2	95.1178	2
190885499	COX5A	cytochrome c oxidase subunit 5A, mitochondrial precursor [Homo sapiens]	NP_004246.2	0	21.8393	44.6667	6	20	6	1	150	16.752	6.79	0.955	0.926	0.79	358.4	342.1	331.8	283.2	4	4	4	4	5.31	31.4903	6	31.0086	6
192449447	PLP1	myelin proteolipid protein isoform 1 [Homo sapiens]	NP_001122306.1	0	28.6572	16.2455	4	20	4	1	277	30.057	8.35	0.663	0.663	0.51	843	559	559.3	430.1	5	5	5	5	1.894	33.8821	4	271.041	4
193211616	NIPSNAP1	protein NipSnap homolog 1 isoform 1 [Homo sapiens]	NP_003625.2	0	7.15009	7.74648	2	3	2	1	284	33.289	9.31	0.87	0.929	0.703	71.8	62.5	66.7	50.5	1	1	1	1	0.359	4.71031	1	59.76	2
194018537	PRPSAP1	phosphoribosyl pyrophosphate synthase-associated protein 1 [Homo sapiens]	NP_002757.2	0	4.19582	10.1299	2	4	2	1	385	42.44	8.47	0.907	0.813	0.813	10.7	9.7	8.7	8.7	1	1	1	1	0.222	5.64222	2	0	2
194097323	ECHS1	enoyl-CoA hydratase, mitochondrial [Homo sapiens]	NP_004083.3	0	4.94379	9.65517	2	4	2	1	290	31.367	8.07												0.274	5.59249	2	26.18	2
194578909	EIF4E	eukaryotic translation initiation factor 4E isoform 2 [Homo sapiens]	NP_001124151.1	0.0144444	1.30812	2.82258	1	2	1	1	248	28.76	6.42												0.194	1.85061	1	0	1
197927160	SLC4A4	electrogenic sodium bicarbonate cotransporter 1 isoform 3 [Homo sapiens]	NP_001128214.1	0	13.8056	4.20475	3	6	3	1	1094	123.102	6.87												0.162	10.4228	3	97.9647	3
198041678	SLC12A5	solute carrier family 12 member 5 isoform 1 [Homo sapiens]	NP_001128243.1	0	11.5822	4.12643	4	8	3	1	1139	126.102	6.73	0.609	0.359	0.511	9.2	5.6	3.3	4.7	1	1	1	1	0.198	8.77171	4	68.7114	4
203098753	PDHX	pyruvate dehydrogenase protein X component, mitochondrial isoform 1 precursor [Homo sapiens]	NP_003468.2	0	5.29312	3.59281	2	4	2	1	501	54.089	8.66												0.222	5.25001	2	58.2	2
208431771	C11orf68	UPF0696 protein C11orf68 isoform 1 [Homo sapiens]	NP_001129107.1	0	4.56368	4.43686	1	2	1	1	293	31.498	6.32												0.145	3.87992	1	54.46	1
208879465	VDAC3	voltage-dependent anion-selective channel protein 3 isoform 2 [Homo sapiens]	NP_001129166.1	0	39.9035	30.6338	8	24	7	1	284	30.77	8.66	0.76	0.858	0.747	379.6	288.5	325.8	283.6	3	3	3	3	2.415	43.3097	8	339.39	8
208973246	QDPR	dihydropteridine reductase isoform 1 [Homo sapiens]	NP_000311.2	0	9.29973	6.55738	1	2	1	1	244	25.773	7.37	0.815	0.819	0.622	220.5	179.7	180.6	137.1	1	1	1	1	0.179	5.57638	1	78.18	1
212549553	ILF3	interleukin enhancer-binding factor 3 isoform d [Homo sapiens]	NP_060090.2	0	3.59654	1.00223	1	2	1	1	898	95.748	8.81												0.056	2.79132	1	30.49	1
215490011	AIMP1	aminoacyl tRNA synthase complex-interacting multifunctional protein 1 isoform b precursor [Homo sapiens]	NP_001135888.1	0	6.61834	3.57143	1	2	1	1	336	37.016	8.65												0.129	3.29107	1	71.91	1
216548223	SV2A	synaptic vesicle glycoprotein 2A isoform 1 [Homo sapiens]	NP_055664.3	0	6.90363	5.66038	3	6	3	1	742	82.642	5.57	0.903	0.876	0.733	93.7	84.6	82.1	68.7	2	2	2	2	0.269	4.64085	3	0	3
217330598	GLOD4	glyoxalase domain-containing protein 4 [Homo sapiens]	NP_057164.3	0	2.65345	3.3557	1	2	1	1	298	33.212	5.6												0.129	3.10237	1	40.89	1
219555707	EIF5A	eukaryotic translation initiation factor 5A-1 isoform A [Homo sapiens]	NP_001137232.1	0	6.18088	10.8696	2	4	2	1	184	20.157	7.01	0.83	0.749	0.705	119.1	98.9	89.2	84	1	1	1	1	0.585	6.05893	2	55.7457	2
219804203	RPH3A	rabphilin-3A isoform 1 [Homo sapiens]	NP_001137326.1	0	9.74268	4.32277	2	3	2	1	694	76.824	8.34	0.868	0.807	0.744	188	163.2	151.7	139.8	2	2	2	2	0.066	6.65848	2	75.72	1
221307584	PHB2	prohibitin-2 isoform 1 [Homo sapiens]	NP_001138303.1	0	17.6083	21.7391	5	12	5	1	299	33.276	9.83	1.015	0.966	0.844	26.3	26.7	25.4	22.2	1	1	1	1	0.688	21.1042	5	136.81	5
221625487	IMPA1	inositol monophosphatase 1 isoform 2 [Homo sapiens]	NP_001138350.1	0	8.73074	8.03571	2	4	2	1	336	36.671	7.91	0.983	0.844	0.776	96.5	94.9	81.4	74.9	1	1	1	1	0.292	8.12593	2	67.8	2
222352151	PCBP1	poly(rC)-binding protein 1 [Homo sapiens]	NP_006187.2	0	4.70093	3.65169	1	2	1	1	356	37.474	7.09												0.136	5.24398	1	57.67	1
224028244	NONO	non-POU domain-containing octamer-binding protein isoform 1 [Homo sapiens]	NP_001138880.1	0	2.89997	3.39703	1	2	1	1	471	54.197	8.95												0.11	2.2118	1	0	1
224451142	STMN1	stathmin isoform b [Homo sapiens]	NP_001138926.1	0	18.9723	19.5402	4	10	4	1	174	19.811	7.02	1.081	0.874	0.785	226.9	245.2	198.3	178.1	2	2	2	2	3.217	17.4548	4	111.625	4
224465190	SCRN1	secernin-1 isoform b [Homo sapiens]	NP_001138986.1	0	10.9912	6.2212	3	8	3	1	434	48.683	4.78	1.188	1.014	0.919	99	117.6	100.4	91	2	2	2	2	0.369	14.0536	3	0	3
224831253	OPA1	dynamin-like 120 kDa protein, mitochondrial isoform 8 [Homo sapiens]	NP_570850.2	0	14.0825	6.99507	5	11	5	1	1015	117.67	7.77	0.833	0.798	0.72	125.5	104.6	100.1	90.4	2	2	2	2	0.22	14.5343	5	91.6702	5
226529917	TPI1	triosephosphate isomerase isoform 2 [Homo sapiens]	NP_001152759.1	0	40.2225	37.0629	8	24	8	1	286	30.772	5.92	0.879	0.878	0.815	314.3	276.2	276	256.3	4	4	4	4	2.36	39.0158	8	263.117	8
237757310	SYNJ1	synaptojanin-1 isoform a [Homo sapiens]	NP_003886.3	0	36.1394	5.8933	7	18	7	1	1612	177.438	8.22	0.773	0.77	0.742	452.6	349.7	348.6	336	5	5	5	5	0.201	36.3173	7	253.017	7
241982780	PDCD6IP	programmed cell death 6-interacting protein isoform 2 [Homo sapiens]	NP_001155901.1	0	4.9729	2.63459	2	4	2	1	873	96.711	6.52												0.099	5.13694	2	33.94	2
256222019	RAB10	ras-related protein Rab-10 [Homo sapiens]	NP_057215.3	0	21.9468	23.5	5	16	2	1	200	22.527	8.38	1.409	1.705	1.318	4.4	6.2	7.5	5.8	1	1	1	1	1.894	25.5633	5	127.717	5
260099723	LDHA	L-lactate dehydrogenase A chain isoform 3 [Homo sapiens]	NP_001158886.1	0	33.5807	19.9446	6	14	5	1	361	39.812	8.43	0.774	0.737	0.801	315.8	244.5	232.7	252.8	3	3	3	3	1.154	24.4923	6	189.522	6
260436862	AP1B1	AP-1 complex subunit beta-1 isoform a [Homo sapiens]	NP_001118.3	0	25.0962	8.64067	6	12	1	1	949	104.54	5.06	0.643	0.692	0.696	145.5	93.5	100.7	101.2	1	1	1	1	0.359	19.5262	6	134.429	6
260763955	NDUFA13	NADH dehydrogenase [ubiquinone] 1 alpha subcomplex subunit 13 [Homo sapiens]	NP_057049.5	0.00210021	2.01543	12.5	1	2	1	1	144	16.688	8.43	0.924	0.83	0.818	39.5	36.5	32.8	32.3	1	1	1	1	0.334	3.42966	1	0	1
285002233	GPD2	glycerol-3-phosphate dehydrogenase, mitochondrial precursor [Homo sapiens]	NP_000399.3	0	30.0176	13.4801	7	16	7	1	727	80.802	7.69	0.883	0.883	0.866	181.6	160.3	160.3	157.3	3	3	3	3	0.431	24.2915	7	145.924	7
289666746	FBXL16	F-box/LRR-repeat protein 16 [Homo sapiens]	NP_699181.2	0	5.9104	7.09812	2	6	2	1	479	51.624	6.52	0.746	0.74	0.74	38.9	29	28.8	28.8	1	1	1	1	0.222	5.71303	2	29.2059	2
290463102	PGM1	phosphoglucomutase-1 isoform 2 [Homo sapiens]	NP_001166289.1	0	9.23436	3.96552	2	4	2	1	580	63.75	5.83	0.794	0.887	0.83	42.3	33.6	37.5	35.1	1	1	1	1	0.145	6.14387	2	92.0586	2
291575128	LDHB	L-lactate dehydrogenase B chain isoform LDHB [Homo sapiens]	NP_001167568.1	0	55.9054	31.7365	12	28	11	1	334	36.615	6.05	0.97	0.864	0.748	378.8	367.3	327.1	283.5	5	5	5	5	4.817	47.764	12	317.974	12
294832006	PPP2R2A	serine/threonine-protein phosphatase 2A 55 kDa regulatory subunit B alpha isoform isoform 2 [Homo sapiens]	NP_001171062.1	0	11.7308	9.19037	3	10	3	1	457	52.966	6.49	0.705	0.763	0.738	172.3	121.5	131.4	127.2	2	2	2	2	0.369	19.0628	3	99.1954	3
294862256	SUCLG2	succinyl-CoA ligase [GDP-forming] subunit beta, mitochondrial isoform 1 precursor [Homo sapiens]	NP_001171070.1	0	2.62269	1.59091	1	4	1	1	440	47.702	6.43												0.08	5.22345	1	45.41	1
295821216	PCCB	propionyl-CoA carboxylase beta chain, mitochondrial isoform 2 precursor [Homo sapiens]	NP_001171485.1	0	3.82798	2.32558	1	2	1	1	559	60.483	7.24												0.075	3.56892	1	37.66	1
296080746	CTTN	src substrate cortactin isoform c [Homo sapiens]	NP_001171669.1	0	5.40403	4.73186	2	4	2	1	634	70.915	6.64	0.77	0.641	0.722	127	97.8	81.4	91.7	1	1	1	1	0.16	4.62291	2	51.35	2
296317337	VDAC2	voltage-dependent anion-selective channel protein 2 isoform 1 [Homo sapiens]	NP_001171712.1	0	15.8622	15.534	5	10	5	1	309	33.351	7.59	0.882	0.93	0.778	482.9	425.8	449	375.6	5	5	5	5	0.968	15.6818	5	99.057	5
297747286	PFDN6	prefoldin subunit 6 [Homo sapiens]	NP_001172110.1	0.0198585	1.16222	7.75194	1	2	1	1	129	14.574	8.88	0.797	0.731	0.714	54.2	43.2	39.6	38.7	1	1	1	1	0.334	2.67022	1	0	1
302058252	RASAL1	rasGAP-activating-like protein 1 isoform 1 [Homo sapiens]	NP_001180449.1	0.0190632	1.16552	0.868486	1	2	1	1	806	90.216	6.43												0.049	2.09302	1	0	1
308818195	DPYSL2	dihydropyrimidinase-related protein 2 isoform 1 [Homo sapiens]	NP_001184222.1	0	129.301	40.4727	18	64	14	1	677	73.457	6.35	0.844	0.855	0.755	1007.7	850.5	861.8	760.9	17	17	17	17	4.541	127.45	18	757.469	17
311771647	ARPC4	actin-related protein 2/3 complex subunit 4 isoform c [Homo sapiens]	NP_001185709.1	0	5.60748	11.7647	3	6	3	1	187	21.574	8.59	0.641	0.821	0.833	81.6	52.3	67	68	1	1	1	1	0.995	6.31448	3	53.72	3
313569822	RPL17-C18orf32	RPL17-C18orf32 protein isoform 1 [Homo sapiens]	NP_001186284.1	0	2.55533	4.38596	1	2	1	1	228	26.356	10.1												0.212	2.62583	1	32.53	1
315259111	NEDD8-MDP1	NEDD8-MDP1 protein [Homo sapiens]	NP_001186752.1	0.000308261	2.24079	7.25389	1	2	1	1	193	22.014	6.37												0.212	3.14177	1	0	1
316659409	ACTG1	actin, cytoplasmic 2 [Homo sapiens]	NP_001186883.1	0	144.759	45.8667	20	109	6	1	375	41.766	5.48	0.793	0.95	0.94	383	303.7	364	360.1	7	7	7	7	111.202	179.717	20	759.916	20
316983160	NDUFS1	NADH-ubiquinone oxidoreductase 75 kDa subunit, mitochondrial isoform 5 [Homo sapiens]	NP_001186913.1	0	28.5222	10.9312	7	16	7	1	741	80.945	6.64	0.837	0.847	0.764	503.3	421.2	426.1	384.5	5	5	5	5	0.468	26.1332	7	205.819	7
333944015	CDH13	cadherin-13 isoform 2 [Homo sapiens]	NP_001207417.1	0	3.37531	1.84211	1	2	1	1	760	83.345	5.12												0.068	3.95234	1	43.44	1
334688844	GFAP	glial fibrillary acidic protein isoform 3 [Homo sapiens]	NP_001229305.1	0	17.4419	10.0457	4	12	4	1	438	50.258	5.67	0.857	0.865	0.745	213.8	183.3	185	159.2	3	3	3	3	0.45	21.3602	4	85.5923	4
336285440	NCAM1	neural cell adhesion molecule 1 isoform 5 precursor [Homo sapiens]	NP_001229536.1	0	8.10575	5.42986	4	8	4	1	884	97.284	4.93	0.866	0.795	0.764	102.4	88.7	81.4	78.2	2	2	2	2	0.233	10.4829	4	55.6517	4
338827685	AP2A2	AP-2 complex subunit alpha-2 isoform 1 [Homo sapiens]	NP_001229766.1	0	41.66	14.5745	8	22	5	1	940	104.024	6.86	0.785	0.808	0.751	334.7	262.9	270.4	251.2	5	5	5	5	0.632	31.5982	8	256.726	8
342187211	ALDOA	fructose-bisphosphate aldolase A isoform 2 [Homo sapiens]	NP_001230106.1	0	52.0259	30.1435	12	32	10	1	418	45.232	8.25	1.165	0.994	0.805	368.3	429.1	366.1	296.6	8	8	8	8	3.062	46.5825	12	185.13	12
348041302	PI4KA	phosphatidylinositol 4-kinase alpha [Homo sapiens]	NP_477352.3	0	7.16279	0.951475	1	2	1	1	2102	236.678	7.06	0.818	0.647	0.676	52.1	42.6	33.7	35.2	1	1	1	1	0.019	5.00689	1	69.67	1
354983493	PCMT1	protein-L-isoaspartate(D-aspartate) O-methyltransferase isoform 2 [Homo sapiens]	NP_001238978.1	0.000308261	2.30777	5.94406	1	2	1	1	286	30.339	6.73												0.145	0	1	0	1
363498929	UQCRB	cytochrome b-c1 complex subunit 7 isoform 3 [Homo sapiens]	NP_001241681.1	0	4.97388	7.14286	1	2	1	1	140	16.256	8.97	0.889	0.825	0.71	209	185.7	172.4	148.3	1	1	1	1	0.334	4.15654	1	57.3	1
371940940	ATP1A3	sodium/potassium-transporting ATPase subunit alpha-3 isoform 3 [Homo sapiens]	NP_001243143.1	0	195.838	36.4522	37	116	17	1	1026	112.987	5.38	0.837	0.833	0.749	1199.9	1003.9	999.8	898.7	16	16	16	16	8.522	220.868	37	1257.54	37
379030615	DNAJC6	putative tyrosine-protein phosphatase auxilin isoform 1 [Homo sapiens]	NP_001243793.1	0	6.5988	2.8866	2	4	2	1	970	105.608	7.47	0.978	0.936	0.76	26.7	26.1	25	20.3	1	1	1	1	0.129	7.34402	2	34.18	2
380837121	SEC22B	vesicle-trafficking protein SEC22b precursor [Homo sapiens]	NP_004883.3	0	3.37397	9.30233	1	2	1	1	215	24.725	8.51	0.732	0.989	0.684	19	13.9	18.8	13	1	1	1	1	0.212	3.35087	1	22.74	1
384381488	GRIA1	glutamate receptor 1 isoform 5 [Homo sapiens]	NP_001244950.1	0.00322486	1.84194	1.20087	1	2	1	1	916	102.822	7.55												0.047	2.22218	1	0	1
384475521	TKT	transketolase isoform 2 [Homo sapiens]	NP_001244957.1	0	14.7696	9.50872	5	10	5	1	631	68.77	7.52	0.869	0.839	0.723	228.5	198.5	191.7	165.1	4	4	4	4	0.433	13.3358	5	91.09	5
386869503	RPS3	40S ribosomal protein S3 isoform 2 [Homo sapiens]	NP_001247435.1	0	2.67428	5.40541	1	2	1	1	259	28.468	9.73												0.122	3.27203	1	31.21	1
388240768	RTN3	reticulon-3 isoform e [Homo sapiens]	NP_001252518.1	0	2.64608	1.25969	1	2	1	1	1032	112.541	4.96	0.806	0.837	0.837	28.8	23.2	24.1	24.1	1	1	1	1	0.049	0	1	0	1
507834101	MPP2	MAGUK p55 subfamily member 2 isoform 1 [Homo sapiens]	NP_001265299.1	0.00181214	2.10757	2.34506	1	1	1	1	597	66.765	6.61	0.917	0.788	0.715	50.5	46.3	39.8	36.1	1	1	1	1	0.068			35.9	1
510937025	DNM1L	dynamin-1-like protein isoform 5 [Homo sapiens]	NP_001265393.1	0	33.9805	14.6862	7	18	7	1	749	83.347	7.08	0.849	0.839	0.688	175.4	149	147.1	120.6	3	3	3	3	0.435	25.657	7	269.39	7
514052670	ARPC3	actin-related protein 2/3 complex subunit 3 isoform 1 [Homo sapiens]	NP_001265485.1	0.00813008	1.41623	6.17978	1	2	1	1	178	20.533	8.59												0.259	2.07544	1	32.25	1
525507379	CPNE6	copine-6 isoform 1 [Homo sapiens]	NP_001267487.1	0	3.99584	1.96078	2	4	1	1	612	67.598	5.91	0.721	0.597	0.693	54.1	39	32.3	37.5	1	1	1	1	0.141	2.17521	2	0	2
527498279	PHB	prohibitin isoform 1 [Homo sapiens]	NP_001268425.1	0	29.5409	35.6618	8	18	8	1	272	29.786	5.76	0.965	0.907	0.771	161.8	156.2	146.8	124.8	3	3	3	3	1.955	31.4841	8	129.053	8
530360487	PARK7	protein DJ-1 isoform X1 [Homo sapiens]	XP_005263481.1	0	12.1338	12.1693	3	6	3	1	189	19.878	6.79	0.879	0.673	0.781	38.8	34.1	26.1	30.3	1	1	1	1	0.778	9.97482	3	73.1289	3
530363144	SFPQ	splicing factor, proline- and glutamine-rich isoform X1 [Homo sapiens]	XP_005271170.1	0	6.15329	2.40453	1	2	1	1	707	76.102	9.44												0.083	5.14524	1	49.71	1
530364544	DNM3	dynamin-3 isoform X1 [Homo sapiens]	XP_005245136.1	0	62.7601	10.1947	10	34	1	1	873	98.098	8.46												0.905	53.621	10	357.673	10
530365106	PSMD4	26S proteasome non-ATPase regulatory subunit 4 isoform X1 [Homo sapiens]	XP_005245411.1	0	6.48678	4.73684	1	2	1	1	380	41.053	4.81												0.155	6.35501	1	39.29	1
530365929	BPNT1	3'(2'),5'-bisphosphate nucleotidase 1 isoform X2 [Homo sapiens]	XP_005273056.1	0.0185996	1.21796	2.47678	1	2	1	1	323	35.246	6.05												0.116	2.36216	1	27.44	1
530366978	ROCK2	rho-associated protein kinase 2 isoform X1 [Homo sapiens]	XP_005246247.1	0.0183662	1.22738	0.988003	1	2	1	1	1417	164.203	5.69	0.903	0.852	0.932	35.2	31.8	30	32.8	1	1	1	1	0.028	0	1	0	1
530367503	NRBP1	nuclear receptor-binding protein isoform X1 [Homo sapiens]	XP_005264331.1	0	4.14062	2.80374	1	2	1	1	535	59.807	5.08												0.129	2.7361	1	34.93	1
530369146	BIN1	myc box-dependent-interacting protein 1 isoform X1 [Homo sapiens]	XP_005263699.1	0	12.9286	9.86842	4	7	4	1	608	66.586	5.45	0.861	0.883	0.711	128.5	110.7	113.5	91.4	3	3	3	3	0.389	7.43373	3	84.33	4
530369643	ABI2	abl interactor 2 isoform X2 [Homo sapiens]	XP_005246274.1	0	6.81407	5.16605	2	4	2	1	542	58.741	6.02												0.292	5.33846	2	35.69	2
530369990	HNRNPA3	heterogeneous nuclear ribonucleoprotein A3 isoform X1 [Homo sapiens]	XP_005246437.1	0	12.382	12.4339	3	8	3	1	378	39.571	9.01												0.438	10.4532	3	68.0922	3
530372834	PRKAR2A	cAMP-dependent protein kinase type II-alpha regulatory subunit isoform X1 [Homo sapiens]	XP_005265370.1	0	10.3773	6.93069	3	5	3	1	404	45.49	5.07	0.713	0.896	0.782	91.4	65.2	81.9	71.5	1	1	1	1	0.334	9.29528	3	65.03	2
530374617	LSAMP	limbic system-associated membrane protein isoform X1 [Homo sapiens]	XP_005247511.1	0	3.48959	3.04709	1	2	1	1	361	39.92	7.64	1.125	1.037	1.015	46.4	52.2	48.1	47.1	1	1	1	1	0.122	3.42765	1	40.96	1
530378226	CAMK2D	calcium/calmodulin-dependent protein kinase type II subunit delta isoform X3 [Homo sapiens]	XP_005263308.1	0	37.5692	16.8856	9	23	3	1	533	59.965	7.27	0.684	0.523	0.551	136.5	93.3	71.4	75.2	1	1	1	1	1.683	29.0223	9	165.598	9
530380562	PCDH1	protocadherin-1 isoform X1 [Homo sapiens]	XP_005268509.1	0.0065658	1.52302	0.702576	1	2	1	1	1281	138.748	5.17												0.041	2.64735	1	0	1
530380819	CPLX2	complexin-2 isoform X1 [Homo sapiens]	XP_005265856.1	0	6.58055	19.403	3	7	3	1	134	15.385	5.08	0.93	0.809	0.734	274.8	255.6	222.3	201.6	3	3	3	3	2.981	8.5913	3	45	3
530381854	HIST1H2BD	histone H2B type 1-D isoform X1 [Homo sapiens]	XP_005249096.1	0	21.9121	24	5	17	3	1	150	16.347	10.32	0.925	0.753	0.859	218.8	202.3	164.7	187.9	3	3	3	3	6.499	25.8851	5	163.434	5
530382286	CPNE5	copine-5 isoform X4 [Homo sapiens]	XP_005249304.1	0	6.14738	4.59016	2	6	1	1	610	67.468	5.88												0.16	8.58566	2	42.62	2
530387660	PTK2B	protein-tyrosine kinase 2-beta isoform X1 [Homo sapiens]	XP_005273504.1	0	7.79951	2.18038	2	6	2	1	1009	115.8	6.25	0.774	0.769	0.689	111.9	86.6	86	77.1	1	1	1	1	0.073	7.85203	2	104.65	2
530388906	PABPC1	polyadenylate-binding protein 1 isoform X1 [Homo sapiens]	XP_005250918.1	0	13.0811	7.2327	4	8	4	1	636	70.626	9.5	1.003	0.898	0.866	34.4	34.5	30.9	29.8	1	1	1	1	0.322	11.4421	4	50.6732	4
530389143	PLEC	plectin isoform X3 [Homo sapiens]	XP_005251033.1	0.00181214	2.09996	0.234592	1	2	1	1	4689	532.145	5.97												0.008	2.2112	1	0	1
530389317	YWHAZ	14-3-3 protein zeta/delta isoform X1 [Homo sapiens]	XP_005251118.1	0	83.2982	48.1633	15	42	13	1	245	27.728	4.79	0.734	0.743	0.723	683	501.2	507.5	493.8	10	10	10	10	15.379	86.8	14	336.148	15
530390646	DNM1	dynamin-1 isoform X4 [Homo sapiens]	XP_005251820.1	0	134.423	33.871	30	87	1	1	868	97.647	7.34												4.36	114.913	30	656.082	29
530390694	AK1	adenylate kinase isoenzyme 1 isoform X2 [Homo sapiens]	XP_005251843.1	0	3.01624	5.71429	1	2	1	1	210	23.396	8.6												0.212	2.91899	1	50.81	1
530391273	AUH	methylglutaconyl-CoA hydratase, mitochondrial isoform X1 [Homo sapiens]	XP_005252123.1	0	3.92082	6.01719	1	2	1	1	349	36.75	9.38												0.122	3.83832	1	0	1
530392189	PFKP	ATP-dependent 6-phosphofructokinase, platelet type isoform X1 [Homo sapiens]	XP_005252522.1	0	10.1099	4.19162	3	7	1	1	835	90.822	7.11	1.532	1.277	0.66	4.7	7.2	6	3.1	1	1	1	1	0.194	10.3414	3	104.579	3
530393366	HSPA12A	heat shock 70 kDa protein 12A isoform X1 [Homo sapiens]	XP_005269729.1	0	42.5772	16.0405	10	26	10	1	692	76.97	7.17	0.814	0.726	0.706	355	288.9	257.8	250.6	5	5	5	5	0.833	44.2283	10	229.928	10
530393496	HK1	hexokinase-1 isoform X3 [Homo sapiens]	XP_005269792.1	0	45.7228	12.6042	11	28	11	1	960	106.871	6.98	0.904	1.016	0.891	433.2	391.6	440	386.1	6	6	6	6	0.668	43.1591	11	283.09	11
530396203	ME3	NADP-dependent malic enzyme, mitochondrial isoform X1 [Homo sapiens]	XP_005273774.1	0	4.86455	3.80795	1	2	1	1	604	67.026	7.97												0.068	4.32535	1	49.01	1
530396818	NDUFS8	NADH dehydrogenase [ubiquinone] iron-sulfur protein 8, mitochondrial isoform X1 [Homo sapiens]	XP_005274070.1	0	2.64187	5.2381	1	2	1	1	210	23.69	6.34	0.821	0.917	0.924	110.2	90.5	101	101.8	1	1	1	1	0.179	3.09358	1	33.93	1
530397184	SPTBN2	spectrin beta chain, non-erythrocytic 2 isoform X1 [Homo sapiens]	XP_005274250.1	0	57.6534	8.45188	14	28	11	1	2390	271.157	6.11	0.802	0.814	0.806	174.6	140.1	142.1	140.7	4	4	4	4	0.284	47.0088	13	216.151	14
530398179	NTM	neurotrimin isoform X2 [Homo sapiens]	XP_005271637.1	0	5.35507	3.54223	1	2	1	1	367	40.498	7.64	0.838	0.765	0.803	149.1	125	114	119.7	1	1	1	1	0.129	4.43891	1	59.43	1
530399089	GABARAPL1	gamma-aminobutyric acid receptor-associated protein-like 1 isoform X1 [Homo sapiens]	XP_005253401.1	0.00487945	1.5872	8.21918	1	2	1	1	146	16.997	9.5												0.778	0	1	0	1
530400348	ATP2B1	plasma membrane calcium-transporting ATPase 1 isoform X3 [Homo sapiens]	XP_005268976.1	0	25.9989	7.28583	7	14	5	1	1249	137.717	6	0.888	0.792	0.742	105.6	93.8	83.6	78.4	2	2	2	2	0.341	22.7218	7	118.076	7
530400466	PFKM	ATP-dependent 6-phosphofructokinase, muscle type isoform X4 [Homo sapiens]	XP_005269033.1	0	13.9983	6.56852	5	11	3	1	883	96.846	8.12	0.842	0.902	0.8	61.4	51.7	55.4	49.1	2	2	2	2	0.307	15.4619	5	61.6635	5
530402316	HMGB1	high mobility group protein B1 isoform X1 [Homo sapiens]	XP_005266422.1	0	4.00421	11.1628	2	4	2	1	215	24.878	5.74	1.059	0.957	0.893	42.2	44.7	40.4	37.7	1	1	1	1	0.931	3.61716	2	0	2
530402792	DCLK1	serine/threonine-protein kinase DCLK1 isoform X1 [Homo sapiens]	XP_005266649.1	0	20.2376	11.4865	7	14	7	1	740	82.173	8.66	0.743	0.728	0.744	365.7	271.6	266.3	272	4	4	4	4	0.607	15.0038	7	124.559	7
530405580	DMXL2	dmX-like protein 2 isoform X1 [Homo sapiens]	XP_005254312.1	0.000308261	2.28963	0.327011	1	2	1	1	3058	341.933	6.34												0.016	2.78707	1	25.14	1
530405783	IVD	isovaleryl-CoA dehydrogenase, mitochondrial isoform X1 [Homo sapiens]	XP_005254407.1	0	6.16024	6.98152	2	4	2	1	487	53.437	8.31												0.186	5.73484	2	47.96	2
530406406	TPM1	tropomyosin alpha-1 chain isoform X8 [Homo sapiens]	XP_005254704.1	0	17.6683	25.8964	6	11	2	1	251	28.806	4.83	1.24	1.031	0.906	28.8	35.7	29.7	26.1	2	2	2	2	1.371	16.6713	6	109.633	5
530406443	AAGAB	alpha- and gamma-adaptin-binding protein p34 isoform X2 [Homo sapiens]	XP_005254721.1	0.0185996	1.21667	10.1942	1	1	1	1	206	23.012	4.82												0	0	1
530406532	TLN2	talin-2 isoform X2 [Homo sapiens]	XP_005254765.1	0	4.5496	0.430192	1	2	1	1	2557	273.039	5.58												0.016	3.48831	1	45.97	1
530409932	TOM1L2	TOM1-like protein 2 isoform X1 [Homo sapiens]	XP_005256518.1	0	9.12694	8.20896	2	6	2	1	536	58.682	4.79												0.222	12.0662	2	90.6398	2
530410596	VAMP2	vesicle-associated membrane protein 2 isoform X1 [Homo sapiens]	XP_005256832.1	0	24.6772	42.3729	4	12	4	1	118	12.926	8.13	0.868	0.869	0.725	308.7	268.1	268.4	223.8	3	3	3	3	9	23.5313	4	155.015	4
530410945	AP2B1	AP-2 complex subunit beta isoform X1 [Homo sapiens]	XP_005257994.1	0	45.58	14.0904	11	22	6	1	951	105.625	5.34	0.674	0.723	0.758	430.3	290.1	311.2	326.1	4	4	4	4	0.756	39.5648	11	284.5	11
530410969	ALDOC	fructose-bisphosphate aldolase C isoform X1 [Homo sapiens]	XP_005258006.1	0	65.8446	35.1648	13	31	11	1	364	39.431	6.87	0.787	0.801	0.699	609.3	479.7	487.8	426.1	8	8	8	8	3.806	59.3042	13	411.384	13
530411491	CLTC	clathrin heavy chain 1 isoform X1 [Homo sapiens]	XP_005257069.1	0	241.678	33.6504	46	133	46	1	1682	192.276	5.69	0.721	0.769	0.769	2406.7	1734.1	1850.6	1851.7	33	33	33	33	3.108	241.86	46	1266.06	46
530412219	MAPT	microtubule-associated protein tau isoform X3 [Homo sapiens]	XP_005257419.1	0	18.2376	6.2645	6	12	6	1	862	89.739	6.65	0.946	0.823	0.766	312.7	295.7	257.2	239.5	4	4	4	4	0.359	18.8539	6	98.12	6
530412393	LUC7L3	luc7-like protein 3 isoform X1 [Homo sapiens]	XP_005257505.1	0.0163164	1.29491	5.11247	1	2	1	1	489	58.185	9.92												0.116	0	1	0	1
530412417	ATP6V0A1	V-type proton ATPase 116 kDa subunit a isoform 1 isoform X1 [Homo sapiens]	XP_005257516.1	0	24.7746	8.64929	6	18	6	1	844	97.194	6.43	0.815	0.861	0.743	202.2	164.7	174.1	150.3	3	3	3	3	0.484	31.0051	6	268.173	6
530415146	UBA52	ubiquitin-60S ribosomal protein L40 isoform X2 [Homo sapiens]	XP_005260108.1	0	14.4288	22.8571	4	8	4	1	175	19.446	9.22	0.742	0.705	0.772	393.3	291.9	277.1	303.7	4	4	4	4	1.783	11.9519	4	72.41	4
530417532	PDCD5	programmed cell death protein 5 isoform X1 [Homo sapiens]	XP_005259449.1	0	3.15342	10.0775	1	2	1	1	129	14.988	6.93												0.292	3.16925	1	34.78	1
530418431	DYNLRB1	dynein light chain roadblock-type 1 isoform X1 [Homo sapiens]	XP_005260625.1	0	9.12096	13.2231	1	2	1	1	121	13.354	10.08												0.389	5.24903	1	82.14	1
530420843	SBF1	myotubularin-related protein 5 isoform X6 [Homo sapiens]	XP_005261988.1	0	3.15608	0.791975	1	2	1	1	1894	211.044	7.11												0.024	3.32146	1	0	1
530423397	TPP2	tripeptidyl-peptidase 2 isoform X1 [Homo sapiens]	XP_005254127.1	0.00461494	1.61208	0.766871	1	2	1	1	1304	144.36	6.67												0.033	2.64251	1	31.45	1
530425723	IDH3B	isocitrate dehydrogenase [NAD] subunit beta, mitochondrial isoform X1 [Homo sapiens]	XP_005260773.1	0	22.102	9.04393	5	12	5	1	387	42.384	8.46	0.77	0.7	0.642	326.4	251.3	228.6	209.7	4	4	4	4	0.931	18.3499	5	101.894	5
531990816	CAPZB	F-actin-capping protein subunit beta isoform 4 [Homo sapiens]	NP_001269091.1	0	8.23647	9.30233	3	6	3	1	301	33.76	6.43	0.963	0.94	0.969	91.2	87.8	85.7	88.4	1	1	1	1	0.501	8.29894	3	53.16	3
538917681	IDH1	isocitrate dehydrogenase [NADP] cytoplasmic [Homo sapiens]	NP_001269316.1	0.0198585	1.15839	1.69082	1	2	1	1	414	46.63	7.01												0.093	2.30029	1	31.66	1
540344518	EHD1	EH domain-containing protein 1 isoform 2 [Homo sapiens]	NP_001269374.1	0	5.09615	4.19708	1	2	1	1	548	61.888	6.71												0.077	3.23607	1	24.91	1
543173169	GNB1	guanine nucleotide-binding protein G(I)/G(S)/G(T) subunit beta-1 isoform 1 [Homo sapiens]	NP_001269468.1	0	16.0334	14.4118	4	12	4	1	340	37.353	6	0.623	0.637	0.69	150.5	93.8	95.8	103.9	1	1	1	1	0.848	17.4857	4	120.31	4
543871463	OLFM1	noelin isoform 4 precursor [Homo sapiens]	NP_001269540.1	0	4.69572	2.26804	1	2	1	1	485	55.307	6.95	0.753	0.861	0.789	130.1	98	112	102.7	1	1	1	1	0.11	4.19216	1	57.71	1
544063423	STIP1	stress-induced-phosphoprotein 1 isoform a [Homo sapiens]	NP_001269581.1	0	13.7617	10.1695	5	10	5	1	590	68.037	7.74	0.826	0.801	0.755	233.3	192.6	186.9	176.1	2	2	2	2	0.343	9.16007	5	88.34	5
544186032	PDIA6	protein disulfide-isomerase A6 isoform a [Homo sapiens]	NP_001269633.1	0	11.32	7.52033	3	8	3	1	492	53.867	5.33	0.855	0.845	0.831	233.5	199.6	197.3	194.1	1	1	1	1	0.413	10.966	3	114.141	3
545688329	NAPB	beta-soluble NSF attachment protein isoform a [Homo sapiens]	NP_001269947.1	0	25.1775	24.1722	7	15	7	1	302	33.896	5.47	0.802	0.858	0.739	325.5	261	279.2	240.4	5	5	5	5	1.637	22.3984	7	84.5156	6
546232203	ADAP1	arf-GAP with dual PH domain-containing protein 1 isoform 2 [Homo sapiens]	NP_001271237.1	0	3.06153	5.19481	1	2	1	1	385	44.938	8.95												0.11	3.54423	1	0	1
555943884	SLC2A14	solute carrier family 2, facilitated glucose transporter member 14 isoform d [Homo sapiens]	NP_001273166.1	0.00406268	1.73993	1.68224	1	2	1	1	535	58.211	7.23												0.166	1.72393	1	0	1
555943903	TPT1	translationally-controlled tumor protein isoform 1 [Homo sapiens]	NP_001273201.1	0	4.49689	6.59898	1	2	1	1	197	22.559	5.24												0.233	3.03166	1	38.12	1
557357733	HSPH1	heat shock protein 105 kDa isoform 3 [Homo sapiens]	NP_001273433.1	0	12.6132	5.69767	3	6	3	1	860	97.398	5.72	1.026	1.035	0.894	65.3	67	67.6	58.4	1	1	1	1	0.151	11.4183	3	64.89	3
574584816	TUBB4A	tubulin beta-4A chain isoform 3 [Homo sapiens]	NP_001276058.1	0	192.244	60.5856	27	212	5	1	444	49.554	4.88	0.772	0.715	0.698	573.8	443.2	410	400.5	4	4	4	4	214.443	331.997	27	1477.81	27
576583524	GAPDH	glyceraldehyde-3-phosphate dehydrogenase isoform 1 [Homo sapiens]	NP_001276675.1	0	98.9064	21.194	7	64	7	1	335	36.03	8.46	0.91	0.869	0.789	528.6	480.8	459.5	417	10	10	10	10	9	137.732	7	663.941	6
578798717	ADGRL2	latrophilin-2 isoform X3 [Homo sapiens]	XP_006710551.1	0.000308261	2.27287	0.546448	1	2	1	1	1464	163.843	6.48	0.684	0.656	0.677	89.2	61	58.5	60.4	1	1	1	1	0.035	3.01637	1	34.07	1
578799563	SARS	serine--tRNA ligase, cytoplasmic isoform X1 [Homo sapiens]	XP_006710876.1	0	5.50513	5.03731	2	4	2	1	536	61.274	7.06	0.921	0.913	0.739	36.8	33.9	33.6	27.2	1	1	1	1	0.172	6.25181	2	27.66	2
578799914	SGIP1	SH3-containing GRB2-like protein 3-interacting protein 1 isoform X1 [Homo sapiens]	XP_006711024.1	0	3.73424	1.91847	1	2	1	1	834	89.776	8.51												0.055	3.18161	1	40.79	1
578803186	FAM49A	protein FAM49A isoform X1 [Homo sapiens]	XP_006712171.1	0.00210021	1.98632	5.57276	1	2	1	1	323	37.289	6.01												0.136	3.59007	1	0	1
578803214	DPY30	protein dpy-30 homolog isoform X2 [Homo sapiens]	XP_006712181.1	0	2.58855	16.6667	1	2	1	1	120	13.857	7.5	1.276	0.943	1.172	8.7	11.1	8.2	10.2	1	1	1	1	0.585	3.0067	1	40.63	1
578804380	2016-09-02	septin-2 isoform X2 [Homo sapiens]	XP_006712610.1	0	5.82246	4.49173	1	2	1	1	423	48.768	7.17	0.849	0.792	0.707	43.7	37.1	34.6	30.9	1	1	1	1	0.105	5.24855	1	64.11	1
578804626	SLC4A10	sodium-driven chloride bicarbonate exchanger isoform X6 [Homo sapiens]	XP_006712706.1	0	11.8743	4.00697	2	4	2	1	1148	129.473	6.8												0.08	8.06812	2	76.8086	2
578806987	TFG	protein TFG isoform X1 [Homo sapiens]	XP_006713536.1	0	2.81276	2.5	1	2	1	1	400	43.421	5.1												0.212	3.38776	1	44.86	1
578808960	TRIM2	tripartite motif-containing protein 2 isoform X1 [Homo sapiens]	XP_006714220.1	0	2.96138	2.96774	1	2	1	1	775	84.878	7.37	0.576	0.819	0.799	14.4	8.3	11.8	11.5	1	1	1	1	0.061	0	1	0	1
578811231	SNCB	beta-synuclein isoform X2 [Homo sapiens]	XP_006714977.1	0	31.1465	38.1579	6	12	3	1	152	15.964	4.7	0.859	0.882	0.756	39.7	34.1	35	30	1	1	1	1	4.623	24.2892	6	160.434	6
578813410	AMPH	amphiphysin isoform X1 [Homo sapiens]	XP_006715752.1	0	20.7102	5.14286	5	11	5	1	1225	134.798	4.55	0.585	0.685	0.693	183.4	107.2	125.7	127.1	2	2	2	2	0.298	17.6313	5	118.887	5
578813710	2016-09-07	septin-7 isoform X6 [Homo sapiens]	XP_006715869.1	0	38.8072	24.3304	9	25	8	1	448	52.011	8.73	0.764	0.813	0.758	297.2	227.2	241.7	225.3	6	6	6	6	1.61	47.3871	9	172.595	9
578814598	CACNA2D1	voltage-dependent calcium channel subunit alpha-2/delta-1 isoform X1 [Homo sapiens]	XP_006716181.1	0	11.2131	4.41441	3	8	3	1	1110	125.229	5.36												0.126	13.4733	3	46.79	3
578816062	OXR1	oxidation resistance protein 1 isoform X1 [Homo sapiens]	XP_006716657.1	0	8.62133	2.56696	2	4	2	1	896	100.527	5.4	0.969	0.952	0.872	70.5	68.3	67.1	61.5	1	1	1	1	0.105	7.07151	2	70.0244	2
578817145	DNM1	dynamin-1 isoform X3 [Homo sapiens]	XP_006717055.1	0	132.775	33.7558	30	85	1	1	868	97.502	7.01												4.36	110.299	30	665.583	29
578817242	SLC44A1	choline transporter-like protein 1 isoform X1 [Homo sapiens]	XP_006717090.1	0.000308261	2.36432	1.89959	1	2	1	1	737	82.883	8.21	1.155	1.31	1.207	5.8	6.7	7.6	7	1	1	1	1	0.072	0	1	0	1
578817664	SH3GLB2	endophilin-B2 isoform X1 [Homo sapiens]	XP_006717251.1	0	4.45718	8.17757	3	6	3	1	428	47.239	5.68	0.945	0.989	0.663	18.1	17.1	17.9	12	1	1	1	1	0.413	5.53597	3	0	3
578817797	SPTAN1	spectrin alpha chain, non-erythrocytic 1 isoform X1 [Homo sapiens]	XP_006717308.1	0	325.476	30.9163	67	186	67	1	2510	288.945	5.41	0.925	0.91	0.837	2478	2292.5	2254.5	2073.3	39	39	39	39	2.562	311.883	67	1458.06	67
578818230	CELF2	CUGBP Elav-like family member 2 isoform X2 [Homo sapiens]	XP_006717432.1	0	7.46118	3.61905	1	2	1	1	525	56.095	8.6												0.129	4.91455	1	60.94	1
578818565	VIM	vimentin isoform X1 [Homo sapiens]	XP_006717563.1	0	19.7155	7.72532	4	11	2	1	466	53.619	5.12	0.905	0.804	0.681	159.7	144.6	128.4	108.8	2	2	2	2	0.52	13.2454	4	79.3494	3
578818924	ADD3	gamma-adducin isoform X1 [Homo sapiens]	XP_006717690.1	0.000308261	2.38902	1.41643	1	2	1	1	706	79.105	6.32												0.083	3.16823	1	36.69	1
578819834	CAMK2G	calcium/calmodulin-dependent protein kinase type II subunit gamma isoform X1 [Homo sapiens]	XP_006718056.1	0	29.4989	12.7551	7	17	1	1	588	65.201	7.94												1.043	22.292	7	109.438	7
578822042	HEPACAM	hepatocyte cell adhesion molecule isoform X1 [Homo sapiens]	XP_006718849.1	0.0188216	1.19935	5.43735	1	1	1	1	423	46.705	9												0.122	0	1
578826688	SCAMP5	secretory carrier-associated membrane protein 5 isoform X2 [Homo sapiens]	XP_006720483.1	0	6.05066	4.34783	1	2	1	1	253	28.005	8.81	0.722	0.792	0.745	145.7	105.2	115.4	108.6	1	1	1	1	0.468	4.42845	1	47.32	1
578827087	PKM	pyruvate kinase PKM isoform X2 [Homo sapiens]	XP_006720633.1	0	85.335	29.0909	17	63	17	1	605	65.764	7.99	0.749	0.817	0.756	1044.1	782.1	853.4	789.3	11	11	11	11	3.084	112.182	17	622.727	17
578828264	ROGDI	protein rogdi homolog isoform X1 [Homo sapiens]	XP_006721010.1	0	5.44382	6.46259	1	2	1	1	294	32.921	7.88												0.122	4.46161	1	66.54	1
578832288	MAPRE2	microtubule-associated protein RP/EB family member 2 isoform X2 [Homo sapiens]	XP_006722438.1	0	11.6782	19.6375	4	8	4	1	331	37.383	5.91	0.659	0.596	0.567	41.6	27.4	24.8	23.6	1	1	1	1	0.624	9.99549	4	0	2
578832421	WDR7	WD repeat-containing protein 7 isoform X1 [Homo sapiens]	XP_006722494.1	0	3.50473	0.604027	1	2	1	1	1490	163.705	6.92												0.032	3.52402	1	43.01	1
578836565	PFKL	ATP-dependent 6-phosphofructokinase, liver type isoform X2 [Homo sapiens]	XP_006724074.1	0	4.17923	3.04807	2	4	1	1	853	93.176	8.16												0.108	4.50961	1	48.08	2
604723356	NDUFA5	NADH dehydrogenase [ubiquinone] 1 alpha subcomplex subunit 5 isoform 6 [Homo sapiens]	NP_001278233.1	0	3.71738	4.94505	1	2	1	1	182	21.203	9.01	0.754	0.779	0.74	101.8	76.8	79.3	75.3	1	1	1	1	0.334	3.60364	1	40.33	1
662033922	PEA15	astrocytic phosphoprotein PEA-15 isoform a [Homo sapiens]	NP_001284505.1	0	3.35576	11.2583	1	4	1	1	151	17.296	4.89												0.334	2.51872	1	20.92	1
664805999	EIF4B	eukaryotic translation initiation factor 4B isoform 1 [Homo sapiens]	NP_001287750.1	0	3.24903	2.5974	1	2	1	1	616	69.657	5.67												0.096	2.25825	1	0	1
665821284	PTBP2	polypyrimidine tract-binding protein 2 isoform 3 [Homo sapiens]	NP_001287916.1	0	3.92885	3.64964	1	2	1	1	548	59.583	9.23												0.101	3.10868	1	42.11	1
735997436	ACAT2	acetyl-CoA acetyltransferase, cytosolic isoform 2 [Homo sapiens]	NP_001290182.1	0	4.144	2.58216	1	2	1	1	426	44.614	8.46	0.65	0.848	0.924	22.3	14.5	18.9	20.6	1	1	1	1	0.122	4.09151	1	64.66	1
740086846	ACLY	ATP-citrate synthase isoform 3 [Homo sapiens]	NP_001290203.1	0	5.1474	1.2987	1	2	1	1	1155	126.138	8.18	0.968	1.078	0.747	43.8	42.4	47.2	32.7	1	1	1	1	0.035	3.69963	1	54.97	1
740087210	MYL12A	myosin regulatory light chain 12A isoform 2 [Homo sapiens]	NP_001289978.1	0.00296384	1.8824	5.64972	1	2	1	1	177	20.444	4.75												0.259	2.41698	1	0	1
746817428	RPL10	60S ribosomal protein L10 isoform a [Homo sapiens]	NP_001290553.1	0	2.80604	6.54206	1	2	1	1	214	24.561	10.08												0.334	2.97633	1	0	1
747165389	RPSA	40S ribosomal protein SA isoform 2 [Homo sapiens]	NP_001291217.1	0	10.8202	21.3333	3	6	3	1	300	33.293	4.87	0.888	0.81	0.731	112.1	99.6	90.8	82	2	2	2	2	0.638	13.0495	3	57.11	3
767900757	LOC102724023	ES1 protein homolog, mitochondrial isoform X1 [Homo sapiens]	XP_011507206.1	0	9.1364	13.4328	2	4	2	1	268	28.125	8.27	0.736	0.753	0.661	36	26.5	27.1	23.8	1	1	1	1	0.389	9.81984	2	46.3321	2
767903710	PHGDH	D-3-phosphoglycerate dehydrogenase isoform X1 [Homo sapiens]	XP_011539528.1	0	19.044	7.08402	4	8	4	1	607	64.653	6.87	0.704	0.763	0.722	317.4	223.3	242.1	229.1	3	3	3	3	0.407	15.0842	4	148.04	4
767905392	RAP1GAP	rap1 GTPase-activating protein 1 isoform X2 [Homo sapiens]	XP_006710867.2	0	5.33068	1.60428	1	2	1	1	748	81.681	6.14												0.062	3.60141	1	36.48	1
767908737	NFASC	neurofascin isoform X8 [Homo sapiens]	XP_011507620.1	0	21.3209	4.58904	5	10	5	1	1460	162.147	7.15	0.749	0.783	0.664	422.3	316.5	330.7	280.6	5	5	5	5	0.182	19.6409	5	130.401	5
767910140	BCAN	brevican core protein isoform X1 [Homo sapiens]	XP_011508168.1	0	2.53358	1.09769	1	2	1	1	911	99.056	4.64												0.058	3.59931	1	26.38	1
767910855	ARHGEF2	rho guanine nucleotide exchange factor 2 isoform X4 [Homo sapiens]	XP_011508441.1	0.00181214	2.04254	0.877963	1	2	1	1	1139	127.704	7.42												0.035	1.76294	1	29.04	1
767913715	ADD2	beta-adducin isoform X1 [Homo sapiens]	XP_011530804.1	0	11.7327	5.09642	3	6	2	1	726	80.803	5.92	0.935	0.865	0.838	81.7	76.4	70.7	68.5	1	1	1	1	0.194	11.902	3	101.41	3
767914416	HADHB	trifunctional enzyme subunit beta, mitochondrial isoform X1 [Homo sapiens]	XP_011531105.1	0	2.90205	1.89873	1	2	1	1	474	51.262	9.41												0.086	2.56036	1	51.13	1
767915105	SLC8A1	sodium/calcium exchanger 1 isoform X1 [Homo sapiens]	XP_011531358.1	0.00350365	1.74909	1.13052	1	2	1	1	973	108.478	5	0.701	0.845	0.79	52.8	37	44.6	41.7	1	1	1	1	0.068	0	1	0	1
767917469	NGEF	ephexin-1 isoform X1 [Homo sapiens]	XP_011509225.1	0	6.64436	3.09859	1	2	1	1	710	82.445	5.57												0.058	4.77435	1	71.02	1
767918167	MAP2	microtubule-associated protein 2 isoform X6 [Homo sapiens]	XP_011509492.1	0	28.7238	5.95117	8	16	8	1	1966	213.957	4.92	0.917	0.738	0.7	351.9	322.8	259.6	246.4	4	4	4	4	0.19	33.9019	7	208.617	7
767918388	FAHD2A	fumarylacetoacetate hydrolase domain-containing protein 2A isoform X2 [Homo sapiens]	XP_011509586.1	0.00813008	1.38796	2.0649	1	1	1	1	339	37.656	8.5												0.129			0	1
767918809	KANSL3	KAT8 regulatory NSL complex subunit 3 isoform X1 [Homo sapiens]	XP_011509757.1	0.0183662	1.22636	3.16249	1	2	1	1	917	97.54	9.38												0.053	0	1	0	1
767922705	CLASP2	CLIP-associating protein 2 isoform X1 [Homo sapiens]	XP_011531807.1	0	5.7263	1.20942	1	2	1	1	1571	171.721	8.47	1.333	0.908	0.867	12	16	10.9	10.4	1	1	1	1	0.026	4.84405	1	70.83	1
767924436	CADPS	calcium-dependent secretion activator 1 isoform X1 [Homo sapiens]	XP_011532473.1	0	18.4665	5.5517	4	10	1	1	1441	162.579	5.97	0.82	0.896	0.671	58.9	48.3	52.8	39.5	1	1	1	1	0.139	18.9945	4	45.1508	4
767924440	CADPS	calcium-dependent secretion activator 1 isoform X3 [Homo sapiens]	XP_011532475.1	0	20.4808	5.2888	4	10	1	1	1437	162.241	5.97	0.909	0.84	0.746	81	73.6	68	60.4	1	1	1	1	0.139	19.3301	4	82.9797	4
767924749	SRGAP3	SLIT-ROBO Rho GTPase-activating protein 3 isoform X1 [Homo sapiens]	XP_011532597.1	0	5.69315	1.08696	1	4	1	1	1104	124.998	6.73												0.037	5.84583	1	55.5	1
767924768	IQSEC1	IQ motif and SEC7 domain-containing protein 1 isoform X1 [Homo sapiens]	XP_011532606.1	0	3.82131	1.39116	1	2	1	1	1222	136.028	8.47												0.039	3.04776	1	48.92	1
767925902	DLG1	disks large homolog 1 isoform X4 [Homo sapiens]	XP_011510797.1	0	11.942	5.54371	4	8	4	1	938	104.494	5.82												0.266	7.06068	4	53.7122	4
767926887	PEX5L	PEX5-related protein isoform X3 [Homo sapiens]	XP_011511184.1	0	3.62782	3.0837	1	2	1	1	681	75.415	5.36												0.066	3.14752	1	0	1
767927354	BDH1	D-beta-hydroxybutyrate dehydrogenase, mitochondrial isoform X2 [Homo sapiens]	XP_011511369.1	0	3.42608	2.88184	1	2	1	1	347	38.8	8.19												0.122	2.46326	1	46.37	1
767930319	KCTD8	BTB/POZ domain-containing protein KCTD8 isoform X1 [Homo sapiens]	XP_011511991.1	0	3.46193	2.14844	1	2	1	1	512	56.854	8.66	0.837	0.869	0.837	24.5	20.5	21.3	20.5	1	1	1	1	0.116	2.35131	1	33.31	1
767931419	RUFY3	protein RUFY3 isoform X1 [Homo sapiens]	XP_011530052.1	0	4.48838	1.61765	1	2	1	1	680	75.968	6.15												0.066	3.6408	1	61.3	1
767931770	ANK2	ankyrin-2 isoform X5 [Homo sapiens]	XP_011530193.1	0	50.3342	3.94231	12	26	10	1	4160	456.149	5.12	1.015	0.888	0.81	116.6	118.3	103.5	94.5	1	1	1	1	0.129	51.3788	12	341.543	12
767932537	SNCA	alpha-synuclein isoform X2 [Homo sapiens]	XP_011530509.1	0	40.0884	25.8824	6	16	3	1	170	18.367	10.01	1.052	0.908	0.933	104.6	110	95	97.6	2	2	2	2	4.337	30.3674	6	217.564	6
767933143	G3BP2	ras GTPase-activating protein-binding protein 2 isoform X1 [Homo sapiens]	XP_011530742.1	0	4.82594	2.07469	1	2	1	1	482	54.088	5.55												0.096	3.8904	1	58.24	1
767935355	HAPLN1	hyaluronan and proteoglycan link protein 1 isoform X1 [Homo sapiens]	XP_011541470.1	0.00322486	1.83714	2.25989	1	2	1	1	354	40.14	7.42												0.11	0	1	0	1
767937841	UBE2D2	ubiquitin-conjugating enzyme E2 D2 isoform X1 [Homo sapiens]	XP_011535981.1	0	2.61925	6.35838	1	2	1	1	173	19.618	5.52												0.585	2.73819	1	46.35	1
767938112	DBN1	drebrin isoform X1 [Homo sapiens]	XP_011532748.1	0	16.3015	7.31707	3	6	3	1	697	76.422	4.58	0.877	0.768	0.848	73.8	64.7	56.7	62.6	2	2	2	2	0.269	12.5594	3	107.606	3
767938356	HNRNPH1	heterogeneous nuclear ribonucleoprotein H isoform X1 [Homo sapiens]	XP_011532847.1	0	20.6407	7.20339	2	6	2	1	472	51.197	6.8	0.773	0.609	0.584	177.6	137.3	108.1	103.8	1	1	1	1	0.413	12.746	2	145.448	2
767938662	CANX	calnexin isoform X2 [Homo sapiens]	XP_011532966.1	0	5.06384	3.09598	1	2	1	1	646	73.364	4.65	0.929	0.971	0.794	51.9	48.2	50.4	41.2	1	1	1	1	0.083	4.43011	1	47.8	1
767939866	PACSIN1	protein kinase C and casein kinase substrate in neurons protein 1 isoform X1 [Homo sapiens]	XP_011512843.1	0	10.8586	13.964	7	13	7	1	444	50.934	5.24	0.992	0.943	0.81	159.7	158.5	150.6	129.4	5	5	5	5	0.859	7.03869	6	46.2603	7
767941917	STXBP5	syntaxin-binding protein 5 isoform X1 [Homo sapiens]	XP_011533751.1	0	3.22301	1.95081	1	3	1	1	1179	130.542	7.44												0.047	5.81176	1	0	1
767943839	WASF1	wiskott-Aldrich syndrome protein family member 1 isoform X1 [Homo sapiens]	XP_011534535.1	0	9.41715	7.33453	3	6	3	1	559	61.614	6.46	0.731	0.805	0.826	78.9	57.7	63.5	65.2	1	1	1	1	0.413	6.5669	3	54.89	3
767943934	SNAP91	clathrin coat assembly protein AP180 isoform X1 [Homo sapiens]	XP_011534567.1	0	28.0062	13.1202	8	20	8	1	907	92.444	4.86	0.91	0.831	0.752	187.7	170.8	156	141.2	3	3	3	3	1.31	35.1529	8	146.947	8
767945521	OGDH	2-oxoglutarate dehydrogenase, mitochondrial isoform X1 [Homo sapiens]	XP_011513710.1	0	18.1268	6.26204	4	8	3	1	1038	117.59	6.92	0.825	0.839	0.814	43.5	35.9	36.5	35.4	1	1	1	1	0.198	14.148	4	127.277	4
767945559	MPP6	MAGUK p55 subfamily member 6 isoform X1 [Homo sapiens]	XP_011513727.1	0	4.03475	2.22222	1	2	1	1	540	61.079	6.18												0.07	3.0665	1	51.42	1
767945863	CAMK2B	calcium/calmodulin-dependent protein kinase type II subunit beta isoform X1 [Homo sapiens]	XP_011513849.1	0	47.4392	15.7969	11	30	4	1	709	77.208	7.2	0.47	0.363	0.435	218.5	102.7	79.3	95.1	1	1	1	1	1.297	41.4048	11	250.602	11
767947915	NRCAM	neuronal cell adhesion molecule isoform X2 [Homo sapiens]	XP_011514557.1	0	7.77873	2.21205	2	6	2	1	1311	144.601	5.71	0.861	0.909	0.883	214.3	184.6	194.9	189.3	1	1	1	1	0.075	8.30386	2	111.93	2
767948171	CHCHD3	MICOS complex subunit MIC19 isoform X1 [Homo sapiens]	XP_011514665.1	0	5.74934	4.74138	1	2	1	1	232	26.737	7.75												0.179	4.57105	1	62.03	1
767948221	PPP1R9A	neurabin-1 isoform X3 [Homo sapiens]	XP_011514685.1	0.00296384	1.9201	1.57706	1	2	1	1	1395	156.359	5.62												0.037	2.44085	1	0	1
767948685	EIF4H	eukaryotic translation initiation factor 4H isoform X1 [Homo sapiens]	XP_011514858.1	0	13.2515	30.8	5	10	5	1	250	27.604	9.07	0.692	0.842	0.692	36	24.9	30.3	24.9	2	2	2	2	1.424	11.395	5	45.19	5
767950720	PSD3	PH and SEC7 domain-containing protein 3 isoform X1 [Homo sapiens]	XP_011542764.1	0	7.66065	2.55616	2	4	2	1	1291	142.185	6.67	1.009	0.852	0.889	69.5	70.1	59.2	61.8	1	1	1	1	0.067	7.14817	2	39.55	2
767951827	GDAP1	ganglioside-induced differentiation-associated protein 1 isoform X1 [Homo sapiens]	XP_011515853.1	0	14.4004	7.67544	3	7	3	1	456	52.158	9.69	0.719	0.699	0.613	55.1	39.6	38.5	33.8	1	1	1	1	0.413	10.575	3	101.07	2
767953037	ASAP1	arf-GAP with SH3 domain, ANK repeat and PH domain-containing protein 1 isoform X1 [Homo sapiens]	XP_011515354.1	0.00181214	2.05646	1.59011	1	1	1	1	1132	125.82	7.52												0.044	3.01259	1
767953162	FAM49B	protein FAM49B isoform X2 [Homo sapiens]	XP_011515409.1	0	6.47113	9.30233	2	4	2	1	344	38.866	6.38	0.751	0.851	0.714	67.8	50.9	57.7	48.4	2	2	2	2	0.245	4.00395	2	34.82	2
767953706	NCALD	neurocalcin-delta isoform X1 [Homo sapiens]	XP_011515637.1	0	7.14825	17.0984	2	6	2	1	193	22.231	5.35	0.644	0.627	0.653	88.4	56.9	55.4	57.7	1	1	1	1	0.425	9.98396	2	54.485	2
767954696	ALDH1B1	aldehyde dehydrogenase X, mitochondrial isoform X1 [Homo sapiens]	XP_011516104.1	0	4.70333	4.44874	2	4	1	1	517	57.213	6.99												0.202	5.41027	2	0	2
767954754	KIAA1045	protein KIAA1045 isoform X1 [Homo sapiens]	XP_011516129.1	0	2.71265	2.70936	1	2	1	1	406	45.81	5.67												0.122	2.89577	1	0	1
767955207	SH3GL2	endophilin-A1 isoform X1 [Homo sapiens]	XP_011516307.1	0	27.0998	14.7668	5	18	5	1	386	44.295	5.48	0.736	0.816	0.763	411.8	303	336.1	314.3	2	2	2	2	1.069	39.0726	5	255.823	5
767958030	SET	protein SET isoform X1 [Homo sapiens]	XP_011517213.1	0	7.15428	11.0345	1	2	1	1	290	33.469	4.32	0.548	1.151	0.753	7.3	4	8.4	5.5	1	1	1	1	0.259	6.87002	1	61.8	1
767958792	GDA	guanine deaminase isoform X2 [Homo sapiens]	XP_011517524.1	0.00181214	2.06844	1.57171	1	2	1	1	509	57.082	6.25												0.072	3.00816	1	0	1
767963194	PPP3CB	serine/threonine-protein phosphatase 2B catalytic subunit beta isoform isoform X1 [Homo sapiens]	XP_011538223.1	0	31.4509	17.9775	8	24	2	1	534	60.187	6.1												1.096	41.8618	8	168.686	8
767963256	OGDHL	2-oxoglutarate dehydrogenase-like, mitochondrial isoform X1 [Homo sapiens]	XP_011538249.1	0	24.6674	5.74257	3	8	2	1	1010	114.409	6.65	0.778	0.829	0.781	65.4	50.9	54.2	51.1	2	2	2	2	0.148	20.7718	3	255.237	3
767966201	PSMC3	26S protease regulatory subunit 6A isoform X2 [Homo sapiens]	XP_011518535.1	0	7.97767	9.71922	2	5	2	1	463	51.535	5.43												0.172	8.80664	2	31.5724	2
767966323	SLC1A2	excitatory amino acid transporter 2 isoform X1 [Homo sapiens]	XP_011518586.1	0	28.6705	3.72881	3	20	3	1	590	64.036	6.87	0.938	0.911	0.785	248.2	232.7	226.1	194.8	3	3	3	3	0.778	40.1378	3	205.225	3
767967976	PGM2L1	glucose 1,6-bisphosphate synthase isoform X1 [Homo sapiens]	XP_011543255.1	0.00813008	1.38817	1.39969	1	2	1	1	643	72.849	7.33												0.066	2.22452	1	0	1
767969491	HYOU1	hypoxia up-regulated protein 1 isoform X1 [Homo sapiens]	XP_011540859.1	0	8.56721	3.44828	3	6	3	1	1044	116.288	5.38												0.124	5.78025	3	41.349	3
767970091	HSPA8	heat shock cognate 71 kDa protein isoform X1 [Homo sapiens]	XP_011541100.1	0	183.052	43.6533	30	116	26	1	646	70.854	5.52	0.907	0.847	0.759	2315	2099.5	1960.9	1758.1	25	25	25	25	29.599	184.589	30	933.87	30
767971264	ERC1	ELKS/Rab6-interacting/CAST family member 1 isoform X3 [Homo sapiens]	XP_011519238.1	0	3.82413	1.73762	2	4	2	1	1151	131.787	6.25												0.081	6.09652	2	28.8	2
767971402	PTMS	parathymosin isoform X1 [Homo sapiens]	XP_011519289.1	0	6.49949	10.5769	1	4	1	1	104	12.067	11	1.029	0.901	0.836	255.2	262.6	229.9	213.3	1	1	1	1	1.154	9.15587	1	100.7	1
767973233	CNTN1	contactin-1 isoform X1 [Homo sapiens]	XP_011536228.1	0	38.4298	16.8959	14	31	14	1	1018	113.249	5.9	0.833	0.898	0.79	294.1	245.1	264.2	232.4	5	5	5	5	0.778	40.3086	14	190.281	13
767974361	NAP1L1	nucleosome assembly protein 1-like 1 isoform X2 [Homo sapiens]	XP_011536692.1	0	7.07788	5.45906	3	6	3	1	403	46.803	4.46	0.829	0.641	0.765	35.7	29.6	22.9	27.3	1	1	1	1	0.585	5.15166	3	0	3
767977196	WASF3	wiskott-Aldrich syndrome protein family member 3 isoform X1 [Homo sapiens]	XP_011533192.1	0.00269139	1.9431	2.98805	1	2	1	1	502	55.259	6.43												0.155	2.61832	1	0	1
767980422	HNRNPC	heterogeneous nuclear ribonucleoproteins C1/C2 isoform X1 [Homo sapiens]	XP_011535010.1	0	7.71019	3.92157	1	2	1	1	306	33.65	5.08												0.136	5.55563	1	79.91	1
767981118	NDRG2	protein NDRG2 isoform X1 [Homo sapiens]	XP_011535300.1	0	4.28727	2.69542	1	2	1	1	371	40.772	5.21	0.712	0.742	0.627	172.2	122.6	127.8	108	1	1	1	1	0.155	4.17029	1	49.38	1
767981762	ACTN1	alpha-actinin-1 isoform X1 [Homo sapiens]	XP_011535567.1	0	46.3225	12.2713	10	24	7	1	929	106.714	6.05	0.772	0.848	0.827	260.6	201.2	220.9	215.4	5	5	5	5	0.532	37.4945	10	263.27	10
767982072	RGS6	regulator of G-protein signaling 6 isoform X3 [Homo sapiens]	XP_011535691.1	0	3.95001	1.75439	1	2	1	1	684	77.007	8.25	0.787	0.705	0.698	82	64.5	57.8	57.2	1	1	1	1	0.068	3.08607	1	49.57	1
767983063	CYFIP1	cytoplasmic FMR1-interacting protein 1 isoform X1 [Homo sapiens]	XP_011542175.1	0	16.7633	4.7619	5	10	5	1	1386	159.629	6.98	0.755	0.768	0.756	138.2	104.3	106.1	104.5	2	2	2	2	0.168	16.2256	5	96.5716	5
767983219	CKMT1B	creatine kinase U-type, mitochondrial isoform X1 [Homo sapiens]	XP_011519499.1	0	26.0173	21.3429	7	21	7	1	417	47.007	8.34	0.949	1.008	0.818	191	181.3	192.5	156.2	4	4	4	4	1.818	32.1621	7	32.18	7
767983614	FES	tyrosine-protein kinase Fes/Fps isoform X3 [Homo sapiens]	XP_011519661.1	0.0144444	1.31704	2.2619	1	1	1	1	840	95.272	6.73												0.056			0	1
767984251	MYO5A	unconventional myosin-Va isoform X1 [Homo sapiens]	XP_011519908.1	0	20.0516	3.40064	6	16	6	1	1882	218.693	8.47	0.725	0.713	0.765	173	125.5	123.4	132.3	2	2	2	2	0.139	21.3045	6	136.615	6
767985907	SLC12A6	solute carrier family 12 member 6 isoform X1 [Homo sapiens]	XP_011520569.1	0	4.66552	1.65217	2	4	1	1	1150	127.534	7.08	0.749	0.648	0.704	96.9	72.6	62.8	68.2	1	1	1	1	0.089	6.35173	2	37.6237	2
767986980	ABAT	4-aminobutyrate aminotransferase, mitochondrial isoform X1 [Homo sapiens]	XP_011520702.1	0	8.9891	5.2	2	6	2	1	500	56.403	7.96	0.747	0.768	0.676	97.5	72.8	74.9	65.9	1	1	1	1	0.15	8.61871	2	87.0162	2
767987102	CARHSP1	calcium-regulated heat stable protein 1 isoform X1 [Homo sapiens]	XP_011520746.1	0	6.7665	10.8844	1	2	1	1	147	15.882	8.21												0.334	4.17817	1	58.52	1
767987604	UBE2I	SUMO-conjugating enzyme UBC9 isoform X1 [Homo sapiens]	XP_011520947.1	0.00461494	1.59894	5.43478	1	3	1	1	184	20.444	8.46												0.334	4.71442	1	20.53	1
767988216	CORO1A	coronin-1A isoform X1 [Homo sapiens]	XP_011544016.1	0	16.1874	14.3167	5	10	5	1	461	50.994	6.68	0.747	0.575	0.759	8.7	6.5	5	6.6	1	1	1	1	0.73	17.1244	5	82.6642	5
767991742	DLG4	disks large homolog 4 isoform X1 [Homo sapiens]	XP_011522000.1	0	2.70487	1.88206	1	2	1	1	797	88.51	6.1												0.062	3.50644	1	0	1
767992184	MYH10	myosin-10 isoform X2 [Homo sapiens]	XP_011522177.1	0	2.50112	1.1782	2	4	2	1	2037	235.705	5.6												0.044	2.11434	2	0	2
767992241	PAFAH1B1	platelet-activating factor acetylhydrolase IB subunit alpha isoform X1 [Homo sapiens]	XP_011522203.1	0.00322486	1.85761	1.63551	1	2	1	1	428	48.739	7.06												0.093	2.62751	1	35.17	1
767993234	BAIAP2	brain-specific angiogenesis inhibitor 1-associated protein 2 isoform X8 [Homo sapiens]	XP_011522496.1	0	5.67592	4.75352	1	2	1	1	568	62.982	9.13												0.068	4.29016	1	37.98	1
767993263	2016-09-09	septin-9 isoform X3 [Homo sapiens]	XP_011522506.1	0	4.28362	3.24149	2	4	2	1	617	68.635	8.97												0.122	6.50385	2	32.1691	2
767994460	GIT1	ARF GTPase-activating protein GIT1 isoform X1 [Homo sapiens]	XP_011522986.1	0	7.56177	1.8018	1	2	1	1	777	86.156	7.03												0.059	4.84123	1	88.59	1
767994910	NMT1	glycylpeptide N-tetradecanoyltransferase 1 isoform X1 [Homo sapiens]	XP_011523160.1	0	5.58071	2.52427	1	2	1	1	515	58.757	8.84												0.116	4.11641	1	54.12	1
767994920	NSF	vesicle-fusing ATPase isoform X2 [Homo sapiens]	XP_011523165.1	0	89.8132	32.8999	22	59	22	1	769	85.081	7.62	0.728	0.637	0.645	1263	919.7	803.9	814.9	13	13	13	13	2.652	97.4855	22	342.932	22
767995054	2016-09-04	septin-4 isoform X2 [Homo sapiens]	XP_011523212.1	0	5.83915	3.63636	2	6	1	1	495	56.778	6.23												0.186	9.0261	2	84.337	2
767995236	PRKAR1A	cAMP-dependent protein kinase type I-alpha regulatory subunit isoform X1 [Homo sapiens]	XP_011523286.1	0	5.83416	4.72441	1	2	1	1	381	42.955	5.35												0.129	4.14313	1	52.61	1
767995537	UBE2O	E2/E3 hybrid ubiquitin-protein ligase UBE2O isoform X1 [Homo sapiens]	XP_011523409.1	0	7.21282	1.3544	1	2	1	1	1329	145.107	5.11												0.039	4.91427	1	61.18	1
767996099	PIP4K2B	phosphatidylinositol 5-phosphate 4-kinase type-2 beta isoform X1 [Homo sapiens]	XP_011523628.1	0	6.17549	6.09481	2	3	2	1	443	50.177	7.81												0.233	3.09381	2	55.76	1
767997328	FASN	fatty acid synthase isoform X1 [Homo sapiens]	XP_011521840.1	0	2.54867	0.358423	1	2	1	1	2511	273.254	6.44												0.018	2.45107	1	34.38	1
767997413	ARHGDIA	rho GDP-dissociation inhibitor 1 isoform X1 [Homo sapiens]	XP_011521876.1	0	10.8507	15.261	3	5	3	1	249	27.501	5.01	0.919	0.885	0.807	192.5	177	170.4	155.3	3	3	3	3	0.995	7.27087	3	40.2146	2
767997588	EPB41L3	band 4.1-like protein 3 isoform X9 [Homo sapiens]	XP_011523918.1	0	14.3893	4.89796	4	8	4	1	1225	136.405	5.3	1.025	0.891	0.766	118.2	121.1	105.3	90.5	3	3	3	3	0.141	11.7017	4	49.35	4
767997921	NAPG	gamma-soluble NSF attachment protein isoform X2 [Homo sapiens]	XP_011524057.1	0	39.8803	27.8287	10	22	10	1	327	36.483	5.67	0.864	0.879	0.759	345.1	298.3	303.4	261.8	5	5	5	5	2.793	34.7898	10	109.458	10
767998780	MBP	Golli-MBP isoform X1 [Homo sapiens]	XP_011524311.1	0	31.4422	9.375	4	28	4	1	384	41.735	9.82	0.972	0.899	0.66	324.6	315.6	291.8	214.2	2	2	2	2	1.683	44.3763	4	248.818	4
767999390	HDHD2	haloacid dehalogenase-like hydrolase domain-containing protein 2 isoform X1 [Homo sapiens]	XP_011524529.1	0	4.18343	5.01931	1	2	1	1	259	28.518	6.24												0.194	2.9855	1	50.29	1
768001322	ADGRL1	latrophilin-1 isoform X1 [Homo sapiens]	XP_011526099.1	0	3.46725	1.39535	1	2	1	1	1505	166.006	6.4												0.034	3.24771	1	0	1
768003717	ICAM5	intercellular adhesion molecule 5 isoform X1 [Homo sapiens]	XP_011526531.1	0.00350365	1.8173	1.2987	1	2	1	1	924	97.056	5.95	0.923	0.769	0.753	82.3	76	63.3	62	1	1	1	1	0.055	2.62784	1	0	1
768006376	AP2S1	AP-2 complex subunit sigma isoform X1 [Homo sapiens]	XP_011524725.1	0.0179063	1.23988	13.9535	1	1	1	1	172	20.313	7.36												0.468	0	1
768008086	GPI	glucose-6-phosphate isomerase isoform X2 [Homo sapiens]	XP_011525056.1	0	4.17152	1.34003	1	4	1	1	597	67.243	8.97	0.699	0.693	0.656	16.3	11.4	11.3	10.7	1	1	1	1	0.166	5.84966	1	52.3247	1
768014078	NSFL1C	NSFL1 cofactor p47 isoform X1 [Homo sapiens]	XP_011527602.1	0	4.57219	3.2	1	2	1	1	375	41.205	5.21												0.116	2.48379	1	44.91	1
768016461	EPB41L1	band 4.1-like protein 1 isoform X4 [Homo sapiens]	XP_011526969.1	0	10.1352	2.58675	3	6	3	1	1585	173.984	5.53	1.009	0.82	0.709	54.3	54.8	44.5	38.5	1	1	1	1	0.077	9.1392	3	62.44	3
768017580	ARFGAP1	ADP-ribosylation factor GTPase-activating protein 1 isoform X1 [Homo sapiens]	XP_011527203.1	0	2.78225	2.16346	1	2	1	1	416	45.875	5.78												0.122	3.82008	1	38.66	1
768022887	SLC25A18	mitochondrial glutamate carrier 2 isoform X2 [Homo sapiens]	XP_011544451.1	0	7.64351	5.12195	2	4	2	1	410	43.958	9.22	0.777	0.827	0.795	259.1	201.2	214.4	206	2	2	2	2	0.194	7.61557	2	78.45	2
768023906	EWSR1	RNA-binding protein EWS isoform X1 [Homo sapiens]	XP_011528297.1	0.00322486	1.83833	2.23881	1	2	1	1	670	69.974	9.16												0.136	2.21036	1	0	1
768032495	PDHA1	pyruvate dehydrogenase E1 component subunit alpha, somatic form, mitochondrial isoform X1 [Homo sapiens]	XP_011543833.1	0	6.88101	5.28736	2	4	2	1	435	48.361	8.54	0.775	0.689	0.685	232.3	180.1	160	159.1	2	2	2	2	0.186	6.3117	2	45.91	2
768033352	UBA1	ubiquitin-like modifier-activating enzyme 1 isoform X2 [Homo sapiens]	XP_011542255.1	0	31.8343	9.66851	8	18	8	1	1086	120.85	5.71	0.838	0.686	0.715	351.6	294.8	241.3	251.4	4	4	4	4	0.374	28.7832	8	200.65	8
768037765	MSN	moesin isoform X1 [Homo sapiens]	XP_011529261.1	0.0100699	1.38405	1.14754	1	2	1	1	610	71.32	6.06	0.687	0.706	0.554	54	37.1	38.1	29.9	1	1	1	1	0.062	2.58021	1	31.55	1
768039038	2016-09-06	septin-6 isoform X2 [Homo sapiens]	XP_011529619.1	0	20.905	16.5399	7	18	1	1	526	59.924	7.37	0.781	0.696	0.646	26	20.3	18.1	16.8	1	1	1	1	0.905	26.1526	7	109.824	7
768039088	HPRT1	hypoxanthine-guanine phosphoribosyltransferase isoform X1 [Homo sapiens]	XP_011529630.1	0	8.92336	8.92857	2	4	2	1	224	25.438	7.83												0.425	5.59275	2	75.6304	2
768054000	RPS9	40S ribosomal protein S9 isoform X1 [Homo sapiens]	XP_011546661.1	0	5.46674	6.18557	1	2	1	1	194	22.578	10.65												0.233	3.60428	1	49.9	1
779176942	CALM2	calmodulin isoform 1 [Homo sapiens]	NP_001292553.1	0	19.9508	43.1472	5	17	5	1	197	22.173	4.63	0.733	0.822	0.751	196.4	143.9	161.5	147.4	2	2	2	2	2.162	22.2196	5	30.2119	5
807066321	2016-09-11	septin-11 isoform 1 [Homo sapiens]	NP_001293076.1	0	23.2407	19.59	7	18	1	1	439	50.791	7.01	0.744	0.654	0.82	28.9	21.5	18.9	23.7	1	1	1	1	1.154	26.4029	7	142.966	7
815891093	RPS15	40S ribosomal protein S15 isoform 1 [Homo sapiens]	NP_001295155.1	0	6.49812	14.4737	1	2	1	1	152	17.712	10.39	0.756	0.733	0.674	8.6	6.5	6.3	5.8	1	1	1	1	0.468	3.71821	1	79.99	1
909618061	AP2M1	AP-2 complex subunit mu isoform c [Homo sapiens]	NP_001298127.1	0	27.7661	18.913	7	20	7	1	460	52.27	9.5	0.789	0.783	0.742	548.7	432.7	429.8	407	5	5	5	5	1.154	32.4153	7	161.485	5
927669104	RHOA	transforming protein RhoA isoform 1 precursor [Homo sapiens]	NP_001300870.1	0	2.98653	13.9896	2	3	2	1	193	21.754	6.1												0.668	2.06957	2	0	1
938403405	PRKCG	protein kinase C gamma type isoform 1 [Homo sapiens]	NP_001303258.1	0	11.6585	5.49296	3	6	3	1	710	79.787	7.55	0.834	0.561	0.55	89.3	74.5	50.1	49.1	2	2	2	2	0.205	7.98887	3	62.8665	3
939646432	MDH1	malate dehydrogenase, cytoplasmic isoform MDH1x [Homo sapiens]	NP_001303303.1	0	20.6738	21.5297	6	14	6	1	353	38.593	7.3	0.848	0.907	0.789	429.7	364.4	389.7	338.9	4	4	4	4	1.581	20.006	6	113.86	4

## Sheet: Set2_Proteinlist
Accession	Gene symbol	Protein description	Refseq protein accession	Exp. q-value	Sum PEP Score	Coverage	# Peptides	# PSMs	# Unique Peptides	# Protein Groups	# AAs	MW [kDa]	calc. pI	Abundance Ratio: (F3, 127) / (F3, 126)	Abundance Ratio: (F3, 128) / (F3, 126)	Abundance Ratio: (F3, 129) / (F3, 126)	Abundance: F3: 126, Control	Abundance: F3: 127, Sample	Abundance: F3: 128, Sample	Abundance: F3: 129, Sample	Abundances Count: F3: 126, Control	Abundances Count: F3: 127, Sample	Abundances Count: F3: 128, Sample	Abundances Count: F3: 129, Sample	emPAI	Score Sequest HT	# Peptides Sequest HT	Score Mascot	# Peptides Mascot
4501857	ACADL	long-chain specific acyl-CoA dehydrogenase, mitochondrial precursor [Homo sapiens]	NP_001599.1	0	4.16071	3.02326	1	2	1	1	430	47.625	7.8	0.846	0.867	0.864	77.3	65.4	67	66.8	1	1	1	1	0.129	3.53699	1	60.96	1
4501867	ACO2	aconitate hydratase, mitochondrial precursor [Homo sapiens]	NP_001089.1	0	57.11	18.4615	13	39	13	1	780	85.372	7.61	0.825	0.873	0.778	659.4	544.3	575.4	512.9	7	7	7	7	1.482	73.1876	12	511.659	13
4501881	ACTA1	actin, alpha skeletal muscle [Homo sapiens]	NP_001091.1	0	93.0551	34.748	19	86	3	1	377	42.024	5.39	0.639	0.746	0.838	172.1	109.9	128.4	144.3	3	3	3	3	55.234	121.489	19	560.144	18
4501913	ADAM23	disintegrin and metalloproteinase domain-containing protein 23 preproprotein [Homo sapiens]	NP_003803.1	0	3.54364	3.36538	2	4	2	1	832	91.867	7.64												0.119	2.57189	2	17.26	2
4502049	AKR1B1	aldose reductase [Homo sapiens]	NP_001619.1	0.00281162	1.8318	9.49367	1	2	1	1	316	35.83	6.98	0.722	0.757	0.692	26.3	19	19.9	18.2	1	1	1	1	0.136	2.75617	1	0	1
4502107	ANXA5	annexin A5 [Homo sapiens]	NP_001145.1	0	2.90939	4.6875	1	2	1	1	320	35.914	5.05												0.11	0	1	0	1
4502201	ARF1	ADP-ribosylation factor 1 [Homo sapiens]	NP_001649.1	0	10.6193	27.6243	3	9	3	1	181	20.684	6.8	0.756	0.769	0.807	74.5	56.3	57.3	60.1	2	2	2	2	2.162	7.90605	3	36.49	3
4502209	ARF5	ADP-ribosylation factor 5 [Homo sapiens]	NP_001653.1	0	3.81163	5.55556	1	2	1	1	180	20.517	6.79	0.796	0.723	0.743	149.6	119.1	108.2	111.1	1	1	1	1	0.233	3.88024	1	48.69	1
4502271	ATP1A2	sodium/potassium-transporting ATPase subunit alpha-2 precursor [Homo sapiens]	NP_000693.1	0	116.126	26.7647	23	72	12	1	1020	112.193	5.66	0.797	0.802	0.683	1020.2	812.6	818.7	696.9	9	9	9	9	3.095	134.153	23	960.117	23
4502277	ATP1B1	sodium/potassium-transporting ATPase subunit beta-1 [Homo sapiens]	NP_001668.1	0	37.1406	24.7525	11	33	11	1	303	35.039	8.53	0.806	0.781	0.71	1101.6	887.9	860.8	781.9	9	9	9	9	6.499	49.1202	11	147.095	10
4502303	ATP5O	ATP synthase subunit O, mitochondrial precursor [Homo sapiens]	NP_001688.1	0	4.19186	5.16432	1	2	1	1	213	23.263	9.96	0.986	0.94	0.767	115.2	113.6	108.3	88.4	1	1	1	1	0.212	4.77477	1	61.41	1
4502315	ATP6V1C1	V-type proton ATPase subunit C 1 [Homo sapiens]	NP_001686.1	0	12.1337	9.68586	4	8	4	1	382	43.914	7.46	0.723	0.847	0.802	131.9	95.3	111.7	105.8	1	1	1	1	0.389	11.0043	4	87.334	4
4502317	ATP6V1E1	V-type proton ATPase subunit E 1 isoform a [Homo sapiens]	NP_001687.1	0	40.8916	41.1504	11	27	11	1	226	26.129	8	0.72	0.797	0.765	582.3	419.3	463.9	445.6	7	7	7	7	9	43.747	11	320.317	9
4502643	CCT6A	T-complex protein 1 subunit zeta isoform a [Homo sapiens]	NP_001753.1	0.00281162	1.83416	2.25989	1	2	1	1	531	57.988	6.68	1.228	0.97	0.956	50.1	61.5	48.6	47.9	1	1	1	1	0.086	0	1	0	1
4502673	CD47	leukocyte surface antigen CD47 isoform 1 precursor [Homo sapiens]	NP_001768.1	0	11.4906	4.33437	3	6	3	1	323	35.191	7.21	0.712	0.801	0.743	284.6	202.6	228	211.4	2	2	2	2	0.778	10.4321	3	60.2933	3
4502993	COX7C	cytochrome c oxidase subunit 7C, mitochondrial precursor [Homo sapiens]	NP_001858.1	0.00339716	1.78595	14.2857	1	2	1	1	63	7.241	10.27												0.585	2.8079	1	0	1
4503009	CPE	carboxypeptidase E preproprotein [Homo sapiens]	NP_001864.1	0	4.66979	2.73109	1	2	1	1	476	53.117	5.14	0.853	0.864	0.784	118.2	100.8	102.1	92.7	1	1	1	1	0.089	5.09458	1	65.75	1
4503049	CRIP2	cysteine-rich protein 2 isoform 1 [Homo sapiens]	NP_001303.1	0.0168091	1.18876	3.36538	1	2	1	1	208	22.478	8.72												0.389	2.40066	1	19.33	1
4503065	CRYM	ketimine reductase mu-crystallin [Homo sapiens]	NP_001879.1	0	3.64092	3.18471	1	2	1	1	314	33.754	5.14	0.763	0.838	0.723	151	115.2	126.6	109.1	1	1	1	1	0.166	3.8554	1	55.94	1
4503095	CSNK2A1	casein kinase II subunit alpha isoform a [Homo sapiens]	NP_001886.1	0	12.3635	14.8338	3	8	3	1	391	45.115	7.74	0.839	0.756	0.847	96.9	81.3	73.3	82.1	2	2	2	2	0.468	13.9862	3	54.2253	3
4503377	DPYSL2	dihydropyrimidinase-related protein 2 isoform 2 [Homo sapiens]	NP_001377.1	0	106.397	50.6993	21	68	1	1	572	62.255	6.38												9.771	114.488	21	487.924	21
4503379	DPYSL3	dihydropyrimidinase-related protein 3 isoform 2 [Homo sapiens]	NP_001378.1	0	29.4192	20.7018	9	27	4	1	570	61.924	6.49	0.963	0.914	0.804	664.7	640.4	607.4	534.3	4	4	4	4	1.102	34.6972	9	159.345	8
4503471	EEF1A1	elongation factor 1-alpha 1 [Homo sapiens]	NP_001393.1	0	38.6456	21.645	10	26	3	1	462	50.109	9.01	0.804	0.603	0.685	179.6	144.4	108.3	123.1	2	2	2	2	2.728	48.0457	10	245.353	9
4503475	EEF1A2	elongation factor 1-alpha 2 [Homo sapiens]	NP_001949.1	0	33.3059	26.3499	10	26	3	1	463	50.438	9.03	0.807	0.877	0.817	82.4	66.5	72.3	67.3	3	3	3	3	2.728	44.5355	10	156.417	9
4503477	EEF1B2	elongation factor 1-beta [Homo sapiens]	NP_001950.1	0.00711955	1.49282	4	1	2	1	1	225	24.748	4.67												0.194	2.42938	1	37.97	1
4503481	EEF1G	elongation factor 1-gamma [Homo sapiens]	NP_001395.1	0	7.81805	4.57666	2	6	2	1	437	50.087	6.67	0.973	0.822	0.691	142.3	138.5	116.9	98.3	2	2	2	2	0.304	8.08202	2	17.85	2
4503483	EEF2	elongation factor 2 [Homo sapiens]	NP_001952.1	0	14.2124	8.50816	4	8	4	1	858	95.277	6.83	0.89	0.858	0.77	62.6	55.7	53.7	48.2	1	1	1	1	0.216	11.9094	4	85.6455	4
4503529	EIF4A1	eukaryotic initiation factor 4A-I isoform 1 [Homo sapiens]	NP_001407.1	0	17.3342	16.0099	5	12	5	1	406	46.125	5.48	0.765	0.851	0.926	84.1	64.3	71.6	77.9	1	1	1	1	0.65	17.9705	5	145.03	5
4503571	ENO1	alpha-enolase isoform 1 [Homo sapiens]	NP_001419.1	0	58.1408	35.9447	16	46	15	1	434	47.139	7.39	0.704	0.738	0.704	731.4	514.6	539.5	514.8	8	8	8	8	5.579	73.6678	16	360.418	16
4503607	ETFA	electron transfer flavoprotein subunit alpha, mitochondrial isoform a [Homo sapiens]	NP_000117.1	0	11.1437	16.2162	3	6	3	1	333	35.058	8.38	0.922	0.802	0.61	33.3	30.7	26.7	20.3	1	1	1	1	0.413	12.5965	3	69.8246	3
4503875	GAD2	glutamate decarboxylase 2 [Homo sapiens]	NP_000809.1	0.00161812	2.1177	4.61538	1	2	1	1	585	65.368	6.9												0.101	3.68484	1	0	1
4503971	GDI1	rab GDP dissociation inhibitor alpha [Homo sapiens]	NP_001484.1	0	58.7031	33.7808	12	37	5	1	447	50.55	5.14	0.705	0.776	0.761	350	246.8	271.5	266.4	4	4	4	4	3.365	73.3107	12	346.767	12
4504041	GNAI2	guanine nucleotide-binding protein G(i) subunit alpha-2 isoform 1 [Homo sapiens]	NP_002061.1	0	13.852	12.6761	3	12	2	1	355	40.425	5.54	0.795	0.821	0.721	124.9	99.3	102.5	90	2	2	2	2	0.668	22.2566	3	153.285	3
4504067	GOT1	aspartate aminotransferase, cytoplasmic [Homo sapiens]	NP_002070.1	0	20.2367	18.1598	6	14	6	1	413	46.219	7.01	0.767	0.823	0.726	454.1	348.4	373.8	329.7	5	5	5	5	0.823	26.5054	6	173.784	6
4504111	GRB2	growth factor receptor-bound protein 2 isoform 1 [Homo sapiens]	NP_002077.1	0	3.46042	4.60829	1	2	1	1	217	25.19	6.32	0.717	0.773	0.788	145.1	104	112.2	114.4	1	1	1	1	0.179	3.27927	1	45.25	1
4504251	HIST2H2AA3	histone H2A type 2-A [Homo sapiens]	NP_003507.1	0	20.8018	50.7692	5	14	4	1	130	14.087	10.9	1.2	1.053	0.885	93.6	112.3	98.6	82.8	3	3	3	3	14.849	26.2383	5	245.49	5
4504255	H2AFZ	histone H2A.Z [Homo sapiens]	NP_002097.1	0	6.30339	28.125	2	4	1	1	128	13.545	10.58	0.663	0.614	0.822	10.1	6.7	6.2	8.3	1	1	1	1	1.512	6.98863	2	74.3278	2
4504317	HIST1H4L	histone H4 [Homo sapiens]	NP_003537.1	0	29.0696	52.4272	8	20	8	1	103	11.36	11.36	0.933	0.77	0.803	136.3	127.1	105	109.5	3	3	3	3	30.623	28.142	8	120.386	8
4504347	HBA1	hemoglobin subunit alpha [Homo sapiens]	NP_000549.1	0	16.4467	25.3521	4	12	4	1	142	15.248	8.68	1.455	0.859	0.908	372.7	542.1	320.3	338.4	3	3	3	3	4.623	19.1649	4	143.429	3
4504511	DNAJA1	dnaJ homolog subfamily A member 1 isoform 1 [Homo sapiens]	NP_001530.1	0	3.58566	5.28967	2	4	2	1	397	44.839	7.08	0.697	0.611	0.653	54.7	38.1	33.4	35.7	1	1	1	1	0.274	2.97056	2	0	2
4504523	HSPE1	10 kDa heat shock protein, mitochondrial [Homo sapiens]	NP_002148.1	0	17.0375	41.1765	6	14	6	1	102	10.925	8.92	1.02	0.903	0.871	459.4	468.4	415	400	5	5	5	5	6.499	20.689	6	53.8	6
4505185	MIF	macrophage migration inhibitory factor [Homo sapiens]	NP_002406.1	0	2.85574	9.56522	1	1	1	1	115	12.468	7.88												0.778			40.55	1
4505357	NDUFA4	cytochrome c oxidase subunit NDUFA4 [Homo sapiens]	NP_002480.1	0	4.6005	12.3457	1	2	1	1	81	9.364	9.38	0.773	0.794	0.742	253.3	195.8	201.2	188	1	1	1	1	0.468	3.83657	1	48.98	1
4505369	NDUFS4	NADH dehydrogenase [ubiquinone] iron-sulfur protein 4, mitochondrial precursor [Homo sapiens]	NP_002486.1	0	4.40198	5.71429	1	2	1	1	175	20.095	10.3	0.81	0.774	0.783	126	102	97.5	98.7	1	1	1	1	0.292	3.73276	1	44.77	1
4505451	NRAS	GTPase NRas [Homo sapiens]	NP_002515.1	0	14.3717	41.2698	5	12	1	1	189	21.216	5.17												2.162	18.2505	5	62.16	5
4505531	OSBP	oxysterol-binding protein 1 [Homo sapiens]	NP_002547.1	0	3.34843	1.11524	1	2	1	1	807	89.365	7.3												0.056	2.63424	1	55.37	1
4505585	PAFAH1B2	platelet-activating factor acetylhydrolase IB subunit beta isoform a [Homo sapiens]	NP_002563.1	0.00161812	2.1402	3.93013	1	2	1	1	229	25.553	5.92	0.667	0.718	0.685	48.6	32.4	34.9	33.3	1	1	1	1	0.259	2.42822	1	50.16	1
4505621	PEBP1	phosphatidylethanolamine-binding protein 1 [Homo sapiens]	NP_002558.1	0	7.82888	13.9037	2	6	2	1	187	21.044	7.53	0.763	0.698	0.727	330.1	251.8	230.4	239.9	2	2	2	2	0.874	10.6749	2	36.3	2
4505753	PGAM1	phosphoglycerate mutase 1 [Homo sapiens]	NP_002620.1	0	69.6761	55.1181	11	33	11	1	254	28.786	7.18	0.965	0.862	0.764	535.4	516.6	461.4	408.8	10	10	10	10	13.251	65.643	11	566.629	11
4505763	PGK1	phosphoglycerate kinase 1 [Homo sapiens]	NP_000282.1	0	54.6678	39.0887	14	49	14	1	417	44.586	8.1	0.845	0.843	0.778	766.7	647.7	646.7	596.7	8	8	8	8	3.786	75.7967	14	342.705	13
4506013	PPP1R7	protein phosphatase 1 regulatory subunit 7 isoform 1 [Homo sapiens]	NP_002703.1	0	9.24003	5	1	2	1	1	360	41.539	4.91	0.871	0.78	0.722	89.1	77.6	69.5	64.3	1	1	1	1	0.116	6.58941	1	100.98	1
4506017	PPP2CA	serine/threonine-protein phosphatase 2A catalytic subunit alpha isoform [Homo sapiens]	NP_002706.1	0.000678887	2.6784	2.26537	1	2	1	1	309	35.571	5.54	0.754	0.771	0.747	183.2	138.1	141.3	136.8	1	1	1	1	0.145	2.47813	1	0	1
4506025	PPP3R1	calcineurin subunit B type 1 [Homo sapiens]	NP_000936.1	0	10.069	44.7059	3	7	3	1	170	19.288	4.81	0.673	0.711	0.767	130.7	87.9	92.9	100.2	3	3	3	3	1.783	12.2074	3	56.09	3
4506181	PSMA2	proteasome subunit alpha type-2 [Homo sapiens]	NP_002778.1	0.00945347	1.36633	8.97436	1	1	1	1	234	25.882	7.43												0.259	0	1
4506183	PSMA3	proteasome subunit alpha type-3 isoform 1 [Homo sapiens]	NP_002779.1	0.00192431	1.9838	5.4902	1	2	1	1	255	28.415	5.33												0.212	0	1	14.55	1
4506209	PSMC2	26S protease regulatory subunit 7 isoform 1 [Homo sapiens]	NP_002794.1	0	14.3127	11.3164	3	6	3	1	433	48.603	5.95	1.027	0.827	0.764	76.4	78.5	63.2	58.4	1	1	1	1	0.304	11.5986	3	107.47	3
4506221	PSMD12	26S proteasome non-ATPase regulatory subunit 12 isoform 1 [Homo sapiens]	NP_002807.1	0	7.07629	2.85088	1	2	1	1	456	52.871	7.65												0.096	4.71577	1	83.32	1
4506365	RAB2A	ras-related protein Rab-2A isoform a [Homo sapiens]	NP_002856.1	0	22.5115	25.9434	5	16	5	1	212	23.531	6.54	0.698	0.737	0.723	330.1	230.5	243.3	238.7	3	3	3	3	1.276	30.283	5	173.37	5
4506367	RAB3A	ras-related protein Rab-3A [Homo sapiens]	NP_002857.1	0	52.6644	48.1818	11	36	6	1	220	24.968	5.03	0.755	0.775	0.76	622	469.8	482.1	472.9	5	5	5	5	13.251	55.6011	11	270.25	11
4506371	RAB5B	ras-related protein Rab-5B isoform 1 [Homo sapiens]	NP_002859.1	0	9.79734	11.6279	2	4	1	1	215	23.692	8.13												0.52	7.69213	2	108.37	2
4506597	RPL12	60S ribosomal protein L12 [Homo sapiens]	NP_000967.1	0.00538761	1.56511	5.45455	1	2	1	1	165	17.808	9.42												0.292	2.5575	1	0	1
4506605	RPL23	60S ribosomal protein L23 [Homo sapiens]	NP_000969.1	0	3.00309	5.71429	1	2	1	1	140	14.856	10.51												0.292	3.15459	1	38.88	1
4506645	RPL38	60S ribosomal protein L38 [Homo sapiens]	NP_000990.1	0	4.86143	34.2857	2	4	2	1	70	8.213	10.1	0.799	0.703	0.618	54.2	43.3	38.1	33.5	1	1	1	1	3.642	4.61024	2	0	2
4506649	RPL3	60S ribosomal protein L3 isoform a [Homo sapiens]	NP_000958.1	0.00161812	2.09599	2.72953	1	2	1	1	403	46.08	10.18												0.122	2.21367	1	0	1
4506661	RPL7A	60S ribosomal protein L7a [Homo sapiens]	NP_000963.1	0.00133245	2.30856	3.38346	1	2	1	1	266	29.977	10.61												0.259	2.43969	1	24.58	1
4506663	RPL8	60S ribosomal protein L8 [Homo sapiens]	NP_000964.1	0	3.79534	6.22568	1	2	1	1	257	28.007	11.03	1.17	0.98	0.841	59.9	70.1	58.7	50.4	1	1	1	1	0.233	4.27128	1	35.86	1
4506671	RPLP2	60S acidic ribosomal protein P2 [Homo sapiens]	NP_000995.1	0	6.56181	14.7826	2	4	2	1	115	11.658	4.54												1.154	5.64176	2	38.89	2
4506685	RPS13	40S ribosomal protein S13 [Homo sapiens]	NP_001008.1	0	3.23807	7.94702	1	2	1	1	151	17.212	10.54	0.791	0.683	0.677	104.4	82.6	71.3	70.7	1	1	1	1	0.292	2.2365	1	0	1
4506691	RPS16	40S ribosomal protein S16 [Homo sapiens]	NP_001011.1	0	6.96817	13.6986	3	6	3	1	146	16.435	10.21												0.874	8.35993	3	52.4365	3
4506693	RPS17	40S ribosomal protein S17 [Homo sapiens]	NP_001012.1	0.000678887	2.58037	7.40741	1	2	1	1	135	15.54	9.85	0.848	0.891	0.819	13.8	11.7	12.3	11.3	1	1	1	1	0.585	2.51164	1	37.68	1
4506695	RPS19	40S ribosomal protein S19 [Homo sapiens]	NP_001013.1	0	9.7142	12.4138	4	7	4	1	145	16.051	10.32	1.168	0.912	0.747	48.7	56.9	44.4	36.4	1	1	1	1	1.512	8.74417	4	73.7867	3
4506707	RPS25	40S ribosomal protein S25 [Homo sapiens]	NP_001019.1	0.0108664	1.32763	6.4	1	1	1	1	125	13.734	10.11												0.585	0	1
4506723	RPS3A	40S ribosomal protein S3a isoform 1 [Homo sapiens]	NP_000997.1	0	5.4008	8.33333	2	4	2	1	264	29.926	9.73	0.901	0.88	0.808	115.9	104.4	102	93.6	1	1	1	1	0.311	5.45207	2	25.52	2
4506725	RPS4X	40S ribosomal protein S4, X isoform X isoform [Homo sapiens]	NP_000998.1	0	3.64888	7.22433	2	3	2	1	263	29.579	10.15	0.853	0.848	0.645	40.9	34.9	34.7	26.4	1	1	1	1	0.359	2.82322	2	27.03	1
4506741	RPS7	40S ribosomal protein S7 [Homo sapiens]	NP_001002.1	0.000678887	2.55098	4.12371	1	2	1	1	194	22.113	10.1	0.82	0.645	0.727	124	101.7	80	90.2	1	1	1	1	0.233	2.81909	1	46.89	1
4506743	RPS8	40S ribosomal protein S8 [Homo sapiens]	NP_001003.1	0	10.325	11.5385	2	6	2	1	208	24.19	10.32	0.989	0.827	0.796	122.1	120.7	101	97.2	2	2	2	2	0.995	10.9128	2	95.817	2
4506929	SH3GL1	endophilin-A2 isoform 1 [Homo sapiens]	NP_003016.1	0	9.01376	10.0543	4	8	1	1	368	41.464	5.43												0.585	8.89739	4	41.52	4
4507115	FSCN1	fascin [Homo sapiens]	NP_003079.1	0	15.0626	15.4158	6	12	6	1	493	54.496	7.24	0.934	0.821	0.824	215.7	201.5	177	177.8	3	3	3	3	0.638	12.4937	6	63.1228	6
4507137	SNTA1	alpha-1-syntrophin [Homo sapiens]	NP_003089.1	0.010582	1.34853	2.77228	1	2	1	1	505	53.862	6.8												0.089	1.90904	1	18.63	1
4507677	HSP90B1	endoplasmin precursor [Homo sapiens]	NP_003290.1	0	22.3768	9.09091	7	17	5	1	803	92.411	4.84	0.861	0.875	0.825	306.1	263.4	267.7	252.4	3	3	3	3	0.468	30.8217	7	107.385	6
4507729	TUBB2A	tubulin beta-2A chain isoform 1 [Homo sapiens]	NP_001060.1	0	211.757	57.9775	29	239	2	1	445	49.875	4.89	0.653	0.659	0.622	340.3	222.3	224.1	211.6	2	2	2	2	576.969	400.185	29	1980.96	28
4507793	UBE2N	ubiquitin-conjugating enzyme E2 N [Homo sapiens]	NP_003339.1	0	13.0279	25.6579	3	6	3	1	152	17.127	6.57	0.873	0.832	0.718	126.5	110.4	105.3	90.8	2	2	2	2	0.995	13.8234	3	102.819	3
4507879	VDAC1	voltage-dependent anion-selective channel protein 1 [Homo sapiens]	NP_003365.1	0	43.406	39.9293	11	36	10	1	283	30.754	8.54	0.721	0.82	0.761	775.1	558.9	635.6	589.7	7	7	7	7	3.437	55.4711	11	325.132	10
4507947	YARS	tyrosine--tRNA ligase, cytoplasmic [Homo sapiens]	NP_003671.1	0	5.83535	3.40909	1	4	1	1	528	59.106	7.05	0.803	0.796	0.787	107.4	86.2	85.5	84.5	1	1	1	1	0.066	8.86595	1	49.6784	1
4507949	YWHAB	14-3-3 protein beta/alpha [Homo sapiens]	NP_003395.1	0	40.3671	39.8374	9	26	4	1	246	28.065	4.83	0.77	0.778	0.804	208.6	160.7	162.3	167.8	4	4	4	4	6.197	45.936	9	221.624	9
4507951	YWHAH	14-3-3 protein eta [Homo sapiens]	NP_003396.1	0	38.4317	38.2114	10	26	7	1	246	28.201	4.84	0.746	0.836	0.787	552.7	412.2	461.9	434.9	7	7	7	7	3.87	49.772	10	196.843	10
4557237	ACAT1	acetyl-CoA acetyltransferase, mitochondrial precursor [Homo sapiens]	NP_000010.1	0	5.21	3.74707	1	2	1	1	427	45.171	8.85	0.537	0.56	0.61	125.4	67.4	70.2	76.5	1	1	1	1	0.096	3.48971	1	0	1
4557367	BLMH	bleomycin hydrolase [Homo sapiens]	NP_000377.1	0	3.68048	2.85714	1	2	1	1	455	52.528	6.27												0.093	3.15887	1	31.89	1
4557395	CA2	carbonic anhydrase 2 isoform 1 [Homo sapiens]	NP_000058.1	0	12.2378	11.1538	2	5	2	1	260	29.228	7.4	1.634	1.665	1.062	16.1	26.3	26.8	17.1	2	2	2	2	0.585	6.08948	2	106.8	2
4557707	L1CAM	neural cell adhesion molecule L1 isoform 1 precursor [Homo sapiens]	NP_000416.1	0	4.32496	1.03421	1	2	1	1	1257	139.915	6.24												0.038	3.29112	1	54.44	1
4557735	MAOA	amine oxidase [flavin-containing] A isoform 1 [Homo sapiens]	NP_000231.1	0.00161812	2.17855	3.79507	1	2	1	1	527	59.644	7.85	0.854	0.957	0.94	23.3	19.9	22.3	21.9	1	1	1	1	0.089	4.02665	1	33.56	1
4557817	OXCT1	succinyl-CoA:3-ketoacid coenzyme A transferase 1, mitochondrial precursor [Homo sapiens]	NP_000427.1	0	8.35177	4.23077	3	6	3	1	520	56.122	7.46	0.755	0.868	0.964	47.7	36	41.4	46	1	1	1	1	0.28	6.35259	3	71.86	3
4757774	ARL3	ADP-ribosylation factor-like protein 3 [Homo sapiens]	NP_004302.1	0.000678887	2.46407	6.04396	1	2	1	1	182	20.443	7.24												0.233	3.02072	1	43.09	1
4757900	CALR	calreticulin precursor [Homo sapiens]	NP_004334.1	0	3.54072	7.43405	2	4	2	1	417	48.112	4.44	1.176	0.997	0.851	37.5	44.1	37.4	31.9	2	2	2	2	0.245	3.48158	2	0	1
4758086	CSRP1	cysteine and glycine-rich protein 1 isoform 1 [Homo sapiens]	NP_004069.1	0.0174697	1.0793	7.77202	1	2	1	1	193	20.554	8.57												0.233	0	1	0	1
4758152	TIMM8A	mitochondrial import inner membrane translocase subunit Tim8 A isoform 1 [Homo sapiens]	NP_004076.1	0	4.16027	17.5258	1	2	1	1	97	10.991	5.16	1.068	0.775	0.857	88.6	94.6	68.7	75.9	1	1	1	1	0.468	2.34802	1	22.03	1
4758256	EIF2S1	eukaryotic translation initiation factor 2 subunit 1 [Homo sapiens]	NP_004085.1	0	2.73802	3.80952	1	2	1	1	315	36.089	5.08	1.047	0.962	0.866	66.6	69.7	64.1	57.7	1	1	1	1	0.11	3.95751	1	48.16	1
4758328	FABP3	fatty acid-binding protein, heart [Homo sapiens]	NP_004093.1	0	5.76737	22.5564	3	6	3	1	133	14.849	6.8												0.995	7.48053	3	41.74	3
4758442	GMFB	glia maturation factor beta [Homo sapiens]	NP_004115.1	0	4.53415	12.6761	2	4	2	1	142	16.702	5.29	0.749	0.775	0.802	78.8	59	61.1	63.2	1	1	1	1	0.778	5.21595	2	43.96	2
4758582	IDH3G	isocitrate dehydrogenase [NAD] subunit gamma, mitochondrial isoform a precursor [Homo sapiens]	NP_004126.1	0	4.19199	4.3257	2	4	2	1	393	42.767	8.5	0.64	0.698	0.673	36.1	23.1	25.2	24.3	1	1	1	1	0.311	6.09809	2	22.22	2
4758638	PRDX6	peroxiredoxin-6 [Homo sapiens]	NP_004896.1	0	4.9007	15.1786	2	3	2	1	224	25.019	6.38	0.795	0.545	0.568	4.4	3.5	2.4	2.5	1	1	1	1	0.359	3.95456	2	47.68	1
4758650	KIF5C	kinesin heavy chain isoform 5C [Homo sapiens]	NP_004513.1	0	8.81313	4.17973	2	4	2	1	957	109.427	6.19	1.04	1.178	0.604	10.1	10.5	11.9	6.1	1	1	1	1	0.084	8.44456	2	40.73	2
4758786	NDUFS2	NADH dehydrogenase [ubiquinone] iron-sulfur protein 2, mitochondrial isoform 1 precursor [Homo sapiens]	NP_004541.1	0.0168091	1.20461	2.15983	1	2	1	1	463	52.512	7.55	1.004	0.92	0.853	92.4	92.8	85	78.8	1	1	1	1	0.096	0	1	0	1
4758788	NDUFS3	NADH dehydrogenase [ubiquinone] iron-sulfur protein 3, mitochondrial precursor [Homo sapiens]	NP_004542.1	0	12.9175	10.9848	3	8	3	1	264	30.223	7.5	0.928	0.949	0.859	218.4	202.6	207.2	187.5	1	1	1	1	0.501	15.1414	3	163.07	3
4758792	NDUFS6	NADH dehydrogenase [ubiquinone] iron-sulfur protein 6, mitochondrial precursor [Homo sapiens]	NP_004544.1	0.000678887	2.56591	8.06452	1	2	1	1	124	13.703	8.28	1.16	0.932	0.826	105.8	122.7	98.6	87.4	1	1	1	1	0.334	2.0896	1	0	1
4758950	PPIB	peptidyl-prolyl cis-trans isomerase B precursor [Homo sapiens]	NP_000933.1	0.00133245	2.37263	6.01852	1	2	1	1	216	23.728	9.41												0.194	1.87123	1	30.45	1
4758988	RAB1A	ras-related protein Rab-1A isoform 1 [Homo sapiens]	NP_004152.1	0	18.3689	31.2195	4	10	2	1	205	22.663	6.21	0.818	0.746	0.729	116.8	95.5	87.1	85.1	2	2	2	2	0.848	19.0424	4	115.791	4
4759160	SNRPD3	small nuclear ribonucleoprotein Sm D3 [Homo sapiens]	NP_004166.1	0.00339716	1.75945	7.14286	1	2	1	1	126	13.907	10.32												0.468	2.39418	1	31.95	1
4759182	STX1A	syntaxin-1A isoform 1 [Homo sapiens]	NP_004594.1	0	30.7408	21.5278	8	16	8	1	288	33.003	5.24	0.675	0.758	0.778	371.9	251	281.8	289.3	5	5	5	5	2.728	27.6315	8	142.043	8
4759198	HOMER1	homer protein homolog 1 isoform 1 [Homo sapiens]	NP_004263.1	0	4.9611	6.21469	2	3	2	1	354	40.252	5.44												0.233	2.89319	2	46.88	1
4759302	VAPB	vesicle-associated membrane protein-associated protein B/C isoform 1 [Homo sapiens]	NP_004729.1	0	8.38503	11.5226	3	6	2	1	243	27.211	7.3	0.946	0.763	0.702	29.9	28.3	22.8	21	1	1	1	1	0.638	9.04072	3	63.1852	3
4759306	LIN7A	protein lin-7 homolog A [Homo sapiens]	NP_004655.1	0.00281162	1.8315	3.00429	1	2	1	1	233	25.981	8.72												0.212	2.70948	1	0	1
4826655	CALB1	calbindin [Homo sapiens]	NP_004920.1	0	13.1903	18.3908	3	6	2	1	261	30.006	4.83	1.034	1.034	1.247	8.9	9.2	9.2	11.1	1	1	1	1	0.585	12.2712	3	97.0035	3
4826675	CDK5	cyclin-dependent-like kinase 5 isoform 1 [Homo sapiens]	NP_004926.1	0.000678887	2.49066	2.73973	1	2	1	1	292	33.283	7.66												0.145	2.56001	1	40.42	1
4826734	FUS	RNA-binding protein FUS isoform 1 [Homo sapiens]	NP_004951.1	0	5.0013	7.79468	2	4	2	1	526	53.394	9.36	0.993	0.728	0.922	28.3	28.1	20.6	26.1	1	1	1	1	0.389	5.44182	2	37.86	2
4826816	LGI1	leucine-rich glioma-inactivated protein 1 isoform 1 precursor [Homo sapiens]	NP_005088.1	0	9.83209	6.10413	3	6	3	1	557	63.777	8.24												0.259	8.80811	3	114.807	3
4826898	PFN1	profilin-1 [Homo sapiens]	NP_005013.1	0.00161812	2.03105	5.71429	1	4	1	1	140	15.045	8.27												0.292	5.33711	1	51.91	1
4826932	PPID	peptidyl-prolyl cis-trans isomerase D [Homo sapiens]	NP_005029.1	0	7.0669	7.83784	2	4	2	1	370	40.738	7.21	1.297	0.957	0.827	76.8	99.6	73.5	63.5	1	1	1	1	0.212	6.56535	2	61.33	2
4885281	GLUD1	glutamate dehydrogenase 1, mitochondrial precursor [Homo sapiens]	NP_005262.1	0	42.8694	24.552	12	26	1	1	558	61.359	7.8	0.576	0.673	0.578	45.3	26.1	30.5	26.2	1	1	1	1	1.548	48.0974	12	272.457	12
4885371	H1F0	histone H1.0 [Homo sapiens]	NP_005309.1	0	10.1692	11.3402	2	8	2	1	194	20.85	10.84												1.154	18.3461	2	194.993	2
4885377	HIST1H1D	histone H1.3 [Homo sapiens]	NP_005311.1	0	24.3907	17.1946	6	12	6	1	221	22.336	11.02	1.032	0.703	0.787	476	491.2	334.6	374.4	5	5	5	5	2.162	20.1779	6	121.496	6
4885563	PRKCE	protein kinase C epsilon type [Homo sapiens]	NP_005391.1	0	4.85621	5.15604	3	6	3	1	737	83.62	7.12	0.764	0.688	0.608	66.9	51.1	46	40.7	1	1	1	1	0.174	2.20638	3	0	3
5031569	ACTR1A	alpha-centractin [Homo sapiens]	NP_005727.1	0	20.3263	14.3617	5	12	5	1	376	42.587	6.64	0.874	0.809	0.762	259.4	226.8	209.8	197.6	3	3	3	3	0.833	23.4275	5	180.316	5
5031571	ACTR2	actin-related protein 2 isoform b [Homo sapiens]	NP_005713.1	0	11.2692	18.2741	3	10	3	1	394	44.732	6.74	0.849	0.83	0.805	233.7	198.4	194	188.1	2	2	2	2	0.638	17.2014	3	83.31	3
5031573	ACTR3	actin-related protein 3 isoform 1 [Homo sapiens]	NP_005712.1	0	20.8352	18.8995	6	14	5	1	418	47.341	5.88	0.862	0.885	0.858	115.1	99.2	101.9	98.7	2	2	2	2	1.015	18.9238	6	121.945	6
5031599	ARPC2	actin-related protein 2/3 complex subunit 2 [Homo sapiens]	NP_005722.1	0	6.06775	7.66667	2	6	2	1	300	34.311	7.36	0.742	0.709	0.776	93.8	69.6	66.5	72.8	1	1	1	1	0.259	9.42574	2	25.98	2
5031635	CFL1	cofilin-1 [Homo sapiens]	NP_005498.1	0	14.9972	27.7108	5	11	3	1	166	18.491	8.09	0.681	0.595	0.676	188.7	128.5	112.3	127.6	1	1	1	1	2.162	20.4264	5	166.369	2
5031741	DNAJA2	dnaJ homolog subfamily A member 2 [Homo sapiens]	NP_005871.1	0.00538761	1.564	1.94175	1	2	1	1	412	45.717	6.48	1.049	1.025	0.926	47.3	49.6	48.5	43.8	1	1	1	1	0.116	2.06905	1	0	1
5031777	IDH3A	isocitrate dehydrogenase [NAD] subunit alpha, mitochondrial precursor [Homo sapiens]	NP_005521.1	0	19.7737	23.224	7	15	7	1	366	39.566	6.92	0.747	0.842	0.82	183.8	137.3	154.7	150.8	3	3	3	3	1.239	23.5608	7	133.285	6
5031985	NUTF2	nuclear transport factor 2 [Homo sapiens]	NP_005787.1	0.00827668	1.38648	6.29921	1	2	1	1	127	14.469	5.38	0.704	0.733	0.67	52.4	36.9	38.4	35.1	1	1	1	1	0.389	2.40321	1	28.77	1
5032007	PURA	transcriptional activator protein Pur-alpha [Homo sapiens]	NP_005850.1	0	22.6492	26.3975	5	12	5	1	322	34.889	6.44	0.863	0.789	0.713	199.3	172	157.2	142.2	3	3	3	3	2.162	25.4815	5	153.892	5
5032009	PYGM	glycogen phosphorylase, muscle form isoform 1 [Homo sapiens]	NP_005600.1	0	12.5167	7.95724	5	13	2	1	842	97.031	7.03												0.248	19.005	5	59.3474	4
5032139	SYT1	synaptotagmin-1 isoform 1 [Homo sapiens]	NP_005630.1	0	73.2125	36.7299	19	51	19	1	422	47.543	8.12	0.688	0.754	0.708	757.5	521.2	571.3	536.1	10	10	10	10	10.103	79.7683	19	327.436	18
5174391	AKR1A1	alcohol dehydrogenase [NADP(+)] [Homo sapiens]	NP_006057.1	0.000678887	2.64956	3.69231	1	2	1	1	325	36.55	6.79	0.858	0.795	0.797	74.8	64.2	59.5	59.6	1	1	1	1	0.116	2.48693	1	0	1
5174447	GNB2L1	guanine nucleotide-binding protein subunit beta-2-like 1 [Homo sapiens]	NP_006089.1	0	5.90492	12.9338	3	5	3	1	317	35.055	7.69	0.798	0.862	0.803	115.5	92.2	99.6	92.7	2	2	2	2	0.413	5.00885	3	0	2
5174613	NAP1L4	nucleosome assembly protein 1-like 4 [Homo sapiens]	NP_005960.1	0	5.44116	5.86667	2	4	1	1	375	42.797	4.69												0.311	6.40645	2	39.68	2
5174735	TUBB4B	tubulin beta-4B chain [Homo sapiens]	NP_006079.1	0	207.118	64.0449	31	239	2	1	445	49.799	4.89	1.091	0.818	0.707	217.4	237.1	177.8	153.8	2	2	2	2	643.947	403.214	31	1917.76	30
5453555	RAN	GTP-binding nuclear protein Ran isoform 1 [Homo sapiens]	NP_006316.1	0	21.2563	24.0741	6	12	6	1	216	24.408	7.49	0.726	0.747	0.679	558.2	405	417.2	379	4	4	4	4	2.981	20.5435	6	112.984	6
5453559	ATP5H	ATP synthase subunit d, mitochondrial isoform a [Homo sapiens]	NP_006347.1	0.00827668	1.40616	8.07453	1	2	1	1	161	18.479	5.3												0.259	0	1	0	1
5453593	CAP2	adenylyl cyclase-associated protein 2 [Homo sapiens]	NP_006357.1	0	8.00869	3.14465	1	2	1	1	477	52.791	6.37	0.961	0.75	0.798	89.7	86.2	67.3	71.6	1	1	1	1	0.086	4.70782	1	90.83	1
5453599	CAPZA2	F-actin-capping protein subunit alpha-2 [Homo sapiens]	NP_006127.1	0	5.42521	9.79021	2	6	2	1	286	32.929	5.85	1.187	0.856	0.784	13.9	16.5	11.9	10.9	1	1	1	1	0.425	9.83839	2	73.3421	2
5453603	CCT2	T-complex protein 1 subunit beta isoform 1 [Homo sapiens]	NP_006422.1	0	17.3689	11.7757	4	8	4	1	535	57.452	6.46	0.838	0.765	0.722	70.2	58.8	53.7	50.7	1	1	1	1	0.334	16.9474	4	102.672	4
5453607	CCT7	T-complex protein 1 subunit eta isoform a [Homo sapiens]	NP_006420.1	0	6.44181	4.97238	2	4	2	1	543	59.329	7.65	0.782	0.763	0.724	131.4	102.7	100.3	95.1	1	1	1	1	0.155	7.34153	2	68.21	2
5453629	DCTN2	dynactin subunit 2 isoform 1 [Homo sapiens]	NP_006391.1	0	4.8519	4.92611	2	3	2	1	406	44.792	5.17	0.741	0.792	0.659	95.4	70.7	75.6	62.9	1	1	1	1	0.259	3.02577	2	48.2	1
5453710	LASP1	LIM and SH3 domain protein 1 isoform a [Homo sapiens]	NP_006139.1	0	15.1071	18.7739	4	8	4	1	261	29.698	7.05	1.004	0.857	0.822	252.2	253.1	216.1	207.3	3	3	3	3	0.778	13.9783	4	94.9808	4
5453908	PITPNA	phosphatidylinositol transfer protein alpha isoform [Homo sapiens]	NP_006215.1	0	3.19307	4.81481	1	2	1	1	270	31.786	6.55												0.136	3.96428	1	0	1
5453958	PPP5C	serine/threonine-protein phosphatase 5 isoform 1 [Homo sapiens]	NP_006238.1	0	9.27402	3.20641	1	4	1	1	499	56.842	6.28												0.186	8.89656	1	38.66	1
5454034	S100B	protein S100-B [Homo sapiens]	NP_006263.1	0.00161812	2.07915	16.3043	1	2	1	1	92	10.706	4.59												0.778	2.00055	1	29.98	1
5579478	MAP2K1	dual specificity mitogen-activated protein kinase kinase 1 [Homo sapiens]	NP_002746.1	0	13.5717	10.9415	5	10	5	1	393	43.411	6.62	0.792	0.777	0.722	253.9	201.2	197.2	183.3	5	5	5	5	0.833	10.6241	5	40.3634	5
5729781	CPLX1	complexin-1 [Homo sapiens]	NP_006642.1	0.00192431	2.01019	10.4478	1	2	1	1	134	15.02	4.97	0.695	0.652	0.671	169.4	117.7	110.4	113.6	1	1	1	1	0.585	2.18311	1	0	1
5729875	PGRMC1	membrane-associated progesterone receptor component 1 isoform 1 [Homo sapiens]	NP_006658.1	0.0100413	1.35428	7.69231	1	2	1	1	195	21.658	4.7												0.292	0	1	0	1
5729991	PSMC4	26S protease regulatory subunit 6B isoform 1 [Homo sapiens]	NP_006494.1	0.0173001	1.13715	3.34928	1	2	1	1	418	47.337	5.21												0.101	0	1	0	1
5802966	DSTN	destrin isoform a [Homo sapiens]	NP_006861.1	0	5.93824	13.3333	2	3	1	1	165	18.493	7.85												0.52	6.05425	2	72.27	1
5803011	ENO2	gamma-enolase [Homo sapiens]	NP_001966.1	0	73.8682	37.788	13	60	12	1	434	47.239	5.03	0.823	0.784	0.743	1184.3	975.1	928.2	879.4	9	9	9	9	6.943	120.117	13	877.589	13
5803013	ERP29	endoplasmic reticulum resident protein 29 isoform 1 precursor [Homo sapiens]	NP_006808.1	0.00223642	1.92738	4.5977	1	2	1	1	261	28.975	7.31												0.179	2.16682	1	35.01	1
5803127	PKIA	cAMP-dependent protein kinase inhibitor alpha [Homo sapiens]	NP_006814.1	0.0168091	1.22337	23.6842	1	1	1	1	76	7.984	4.54	7.25	1	1	1.2	8.7	1.2	1.2	1	1	1	1	0.585	0	1
5803187	TALDO1	transaldolase [Homo sapiens]	NP_006746.1	0	3.4125	5.93472	2	4	2	1	337	37.516	6.81	0.754	0.924	0.717	72.8	54.9	67.3	52.2	1	1	1	1	0.311	2.58265	2	35.14	2
5803225	YWHAE	14-3-3 protein epsilon [Homo sapiens]	NP_006752.1	0	26.0287	36.8627	9	24	7	1	255	29.155	4.74	0.726	0.8	0.751	359.6	261	287.7	269.9	5	5	5	5	2.875	32.6	9	165.366	8
5803227	YWHAQ	14-3-3 protein theta [Homo sapiens]	NP_006817.1	0	37.1979	24.0816	6	22	3	1	245	27.747	4.78	0.852	0.82	0.765	316.7	269.9	259.7	242.2	4	4	4	4	4.179	44.5376	6	252.397	6
5902018	TPPP	tubulin polymerization-promoting protein [Homo sapiens]	NP_008961.1	0	24.8066	13.6986	3	15	3	1	219	23.679	9.44	0.921	0.831	0.823	507.9	468	422.2	418.1	3	3	3	3	1.848	32.549	3	243.546	3
5902076	SRSF1	serine/arginine-rich splicing factor 1 isoform 1 [Homo sapiens]	NP_008855.1	0	6.27531	13.3065	2	7	2	1	248	27.728	10.36	0.913	0.863	0.693	87.6	80	75.6	60.7	2	2	2	2	0.425	11.1842	2	64.6914	2
6005709	PALM2-AKAP2	PALM2-AKAP2 protein isoform 1 [Homo sapiens]	NP_009134.1	0.0174697	1.06956	0.634633	1	1	1	1	1103	121.997	5.06												0.046	2.43647	1
6005717	ATP5I	ATP synthase subunit e, mitochondrial [Homo sapiens]	NP_009031.1	0.00133245	2.33078	15.942	1	1	1	1	69	7.928	9.35	0.925	0.958	0.792	57.1	52.8	54.7	45.2	1	1	1	1	0.778			54.63	1
6005942	VCP	transitional endoplasmic reticulum ATPase [Homo sapiens]	NP_009057.1	0	57.5348	27.5434	16	33	16	1	806	89.266	5.26	0.998	0.873	0.769	307.9	307.3	268.8	236.9	8	8	8	8	1.268	60.6715	16	281.531	15
6005993	CLTA	clathrin light chain A isoform b [Homo sapiens]	NP_009027.1	0	12.0341	10.0806	3	8	3	1	248	27.06	4.51	0.891	0.78	0.763	377.1	336	294.2	287.8	3	3	3	3	2.162	12.2231	3	41.71	3
6005995	CLTB	clathrin light chain B isoform b [Homo sapiens]	NP_009028.1	0	7.39707	12.2271	4	8	4	1	229	25.175	4.64	1.297	1.072	0.81	56.9	73.8	61	46.1	1	1	1	1	1.783	9.19934	4	33.5	4
6031192	SLC25A3	phosphate carrier protein, mitochondrial isoform a precursor [Homo sapiens]	NP_005879.1	0	3.84621	5.24862	2	4	2	1	362	40.069	9.38	0.93	0.919	0.792	66.8	62.1	61.4	52.9	1	1	1	1	0.259	6.68094	2	49.59	2
6598323	GDI2	rab GDP dissociation inhibitor beta isoform 1 [Homo sapiens]	NP_001485.2	0	40.7881	22.2472	9	29	2	1	445	50.631	6.47												2.03	49.0751	9	205.107	9
6715568	PPP3CA	serine/threonine-protein phosphatase 2B catalytic subunit alpha isoform isoform 1 [Homo sapiens]	NP_000935.1	0	36.2666	23.0326	11	29	6	1	521	58.65	5.86	0.753	0.727	0.761	784.8	591	570.5	597.3	5	5	5	5	2.02	40.1247	11	267.158	11
6912238	PRDX5	peroxiredoxin-5, mitochondrial isoform a precursor [Homo sapiens]	NP_036226.1	0	9.75458	16.8224	3	6	3	1	214	22.012	8.57	0.644	0.687	0.627	139.2	89.6	95.7	87.3	1	1	1	1	0.701	9.79278	3	81.7041	3
6912280	AHSA1	activator of 90 kDa heat shock protein ATPase homolog 1 [Homo sapiens]	NP_036243.1	0	2.84497	4.73373	1	2	1	1	338	38.25	5.53												0.11	2.67095	1	0	1
6912328	DDAH1	N(G),N(G)-dimethylarginine dimethylaminohydrolase 1 isoform 1 [Homo sapiens]	NP_036269.1	0.00538761	1.55768	2.80702	1	2	1	1	285	31.102	5.81												0.136	2.22464	1	0	1
6912482	LETM1	LETM1 and EF-hand domain-containing protein 1, mitochondrial precursor [Homo sapiens]	NP_036450.1	0	6.25442	3.51827	2	4	2	1	739	83.302	6.7												0.129	7.44692	2	45.8312	2
6912494	MAPRE1	microtubule-associated protein RP/EB family member 1 [Homo sapiens]	NP_036457.1	0	3.1488	5.22388	1	2	1	1	268	29.98	5.14												0.166	2.70063	1	0	1
6912634	RPL13A	60S ribosomal protein L13a isoform 1 [Homo sapiens]	NP_036555.1	0	5.06611	5.41872	1	2	1	1	203	23.562	10.93	0.797	0.706	0.681	161.3	128.6	113.8	109.9	1	1	1	1	0.292	3.52488	1	69.28	1
6912646	NPTN	neuroplastin isoform b precursor [Homo sapiens]	NP_036560.1	0	3.56912	3.01508	1	2	1	1	398	44.36	7.99												0.11	3.7708	1	31.54	1
7019519	PCSK1N	proSAAS preproprotein [Homo sapiens]	NP_037403.1	0	6.47071	10.3846	2	4	2	1	260	27.356	6.62	1.229	0.733	0.581	21	25.8	15.4	12.2	2	2	2	2	0.52	5.65457	2	35.04	2
7549809	PLS3	plastin-3 isoform 1 [Homo sapiens]	NP_005023.2	0.00133245	2.28701	1.90476	1	2	1	1	630	70.766	5.6												0.059	0	1	0	1
7657015	RTCB	tRNA-splicing ligase RtcB homolog [Homo sapiens]	NP_055121.1	0	8.54338	14.2574	3	5	3	1	505	55.175	7.23	0.788	0.671	0.684	23.1	18.2	15.5	15.8	1	1	1	1	0.304	6.82849	3	60.92	2
7657033	NT5C	5'(3')-deoxyribonucleotidase, cytosolic type isoform 1 [Homo sapiens]	NP_055410.1	0.0223964	1.02572	4.47761	1	2	1	1	201	23.368	6.64												0.233	1.83999	1	17.17	1
7657056	EHD3	EH domain-containing protein 3 [Homo sapiens]	NP_055415.1	0	7.0491	3.92523	1	2	1	1	535	60.849	6.57	1.049	0.761	0.832	22.6	23.7	17.2	18.8	1	1	1	1	0.08	6.43936	1	76.45	1
7657381	PRPF19	pre-mRNA-processing factor 19 [Homo sapiens]	NP_055317.1	0.00538761	1.56241	2.77778	1	2	1	1	504	55.146	6.61	0.85	0.708	0.719	52	44.2	36.8	37.4	1	1	1	1	0.11	2.09609	1	0	1
7661678	RAP1B	ras-related protein Rap-1b isoform 1 precursor [Homo sapiens]	NP_056461.1	0	5.65286	14.1304	2	4	2	1	184	20.812	5.78	0.709	0.737	0.661	77.9	55.2	57.4	51.5	1	1	1	1	0.585	5.92908	2	69.87	2
7661862	PPM1F	protein phosphatase 1F [Homo sapiens]	NP_055449.1	0.00339716	1.76371	4.40529	1	2	1	1	454	49.8	5.1												0.096	2.21619	1	0	1
7705419	HPCAL4	hippocalcin-like protein 4 isoform 1 [Homo sapiens]	NP_057341.1	0	8.71777	23.0366	2	5	2	1	191	22.188	4.89	0.682	0.674	0.669	135.4	92.4	91.3	90.6	2	2	2	2	0.468	10.4148	2	60.4176	1
7705987	GLTP	glycolipid transfer protein [Homo sapiens]	NP_057517.1	0.0108664	1.31749	4.30622	1	2	1	1	209	23.834	7.39												0.179	3.11774	1	25.02	1
7706497	CMPK1	UMP-CMP kinase isoform a [Homo sapiens]	NP_057392.1	0	15.1212	14.9123	4	8	4	1	228	25.838	7.97	0.815	0.717	0.71	173.4	141.3	124.3	123.1	3	3	3	3	1.154	13.0917	4	102.198	4
7706567	GNG13	guanine nucleotide-binding protein G(I)/G(S)/G(O) subunit gamma-13 precursor [Homo sapiens]	NP_057625.1	0	4.88706	26.8657	1	2	1	1	67	7.944	5.11												0.468	4.35332	1	40.49	1
7706757	ATP6V1D	V-type proton ATPase subunit D [Homo sapiens]	NP_057078.1	0	10.1976	10.5263	2	4	2	1	247	28.245	9.36	0.845	0.938	0.967	62.7	53	58.8	60.6	1	1	1	1	0.425	8.33723	2	91.5489	2
8922498	PNPO	pyridoxine-5'-phosphate oxidase [Homo sapiens]	NP_060599.1	0	3.67162	8.04598	1	2	1	1	261	29.969	7.06												0.194	4.38167	1	0	1
8923911	LANCL2	lanC-like protein 2 [Homo sapiens]	NP_061167.1	0.00133245	2.41465	4	1	2	1	1	450	50.821	7.43	0.706	0.604	0.679	77	54.4	46.5	52.3	1	1	1	1	0.11	2.10199	1	0	1
8923930	CISD1	CDGSH iron-sulfur domain-containing protein 1 [Homo sapiens]	NP_060934.1	0	4.2271	14.8148	2	4	2	1	108	12.191	9.09												1.154	5.08957	2	0	2
9257257	WDR1	WD repeat-containing protein 1 isoform 1 [Homo sapiens]	NP_059830.1	0	12.9628	12.0462	6	10	6	1	606	66.152	6.65	0.759	0.79	0.702	345.2	262	272.7	242.5	2	2	2	2	0.52	13.2638	6	62.3159	4
9845509	RAC1	ras-related C3 botulinum toxin substrate 1 isoform Rac1b [Homo sapiens]	NP_061485.1	0	11.9364	16.1137	3	7	3	1	211	23.452	8.63	0.789	0.808	0.707	412	325	333	291.3	4	4	4	4	2.162	10.6654	3	117.998	2
9910382	TOMM22	mitochondrial import receptor subunit TOM22 homolog [Homo sapiens]	NP_064628.1	0.00339716	1.76523	7.74648	1	2	1	1	142	15.512	4.34												0.389	2.44129	1	0	1
9945322	SLC17A7	vesicular glutamate transporter 1 [Homo sapiens]	NP_064705.1	0	4.38542	1.96429	1	2	1	1	560	61.573	7.47	0.7	0.734	0.775	173.2	121.3	127.1	134.2	1	1	1	1	0.116	3.98574	1	63.15	1
9945439	2016-09-05	septin-5 isoform 1 [Homo sapiens]	NP_002679.2	0	20.8362	18.9702	5	14	1	1	369	42.75	6.67	1.062	0.992	0.695	35.4	37.6	35.1	24.6	2	2	2	2	0.995	20.3339	5	100.017	5
9951915	AHCY	adenosylhomocysteinase isoform 1 [Homo sapiens]	NP_000678.1	0.000678887	2.63579	4.62963	2	3	1	1	432	47.685	6.34												0.212	1.68455	2	0	1
9966913	ACTR3B	actin-related protein 3B isoform 1 [Homo sapiens]	NP_065178.1	0	10.6545	7.89474	2	6	1	1	418	47.577	5.88	0.634	0.737	0.664	81.6	51.7	60.1	54.2	1	1	1	1	0.369	9.63171	2	72.2399	2
10092657	NDUFA12	NADH dehydrogenase [ubiquinone] 1 alpha subcomplex subunit 12 isoform a [Homo sapiens]	NP_061326.1	0	3.97224	11.7241	1	2	1	1	145	17.104	9.63	0.978	1.014	1	41.4	40.5	42	41.4	1	1	1	1	0.292	4.24776	1	52.98	1
10092677	PDXP	pyridoxal phosphate phosphatase [Homo sapiens]	NP_064711.1	0.00133245	2.3752	5.74324	1	2	1	1	296	31.678	6.55	0.924	0.752	0.804	67.4	62.3	50.7	54.2	1	1	1	1	0.136	3.65482	1	55.25	1
10518344	RAP2A	ras-related protein Rap-2a precursor [Homo sapiens]	NP_066361.1	0.0174697	1.08767	6.01093	1	2	1	1	183	20.602	4.82												0.212	2.18992	1	16.54	1
10567816	GNAO1	guanine nucleotide-binding protein G(o) subunit alpha isoform a [Homo sapiens]	NP_066268.1	0	39.5121	26.2712	8	30	7	1	354	40.025	5.53	0.841	0.749	0.766	475.3	399.7	356.2	364.3	5	5	5	5	2.793	53.7873	8	321.046	8
10800412	MAPRE3	microtubule-associated protein RP/EB family member 3 [Homo sapiens]	NP_036458.2	0	9.4941	11.7438	4	7	3	1	281	31.962	5.54	0.818	0.933	0.808	93.2	76.2	87	75.3	2	2	2	2	0.848	6.62214	4	37.14	3
10835063	NPM1	nucleophosmin isoform 1 [Homo sapiens]	NP_002511.1	0	7.70093	7.14286	1	2	1	1	294	32.555	4.78	0.784	0.778	0.663	83.7	65.6	65.1	55.5	1	1	1	1	0.179	6.49765	1	81.05	1
10863895	TMSB10	thymosin beta-10 [Homo sapiens]	NP_066926.1	0	3.07572	43.1818	2	3	2	1	44	5.023	5.36	0.77	0.766	0.736	135.1	104	103.5	99.4	1	1	1	1	9	2.91282	2	0	1
10863927	PPIA	peptidyl-prolyl cis-trans isomerase A isoform 1 [Homo sapiens]	NP_066953.1	0	43.5881	39.3939	8	43	8	1	165	18.001	7.81	1.019	0.88	0.797	1105.5	1127	972.4	881.6	7	7	7	7	24.119	62.164	8	141.35	8
10863935	RTN1	reticulon-1 isoform A [Homo sapiens]	NP_066959.1	0.00161812	2.10652	1.28866	1	2	1	1	776	83.566	4.69												0.07	2.94979	1	35.23	1
11056044	PPA1	inorganic pyrophosphatase [Homo sapiens]	NP_066952.1	0	6.40887	8.3045	3	6	2	1	289	32.639	5.86	1.179	1.069	0.94	21.8	25.7	23.3	20.5	1	1	1	1	0.468	8.22054	3	38.39	3
11056046	CADM3	cell adhesion molecule 3 isoform 1 precursor [Homo sapiens]	NP_067012.1	0	3.68634	4.16667	1	2	1	1	432	46.991	5.38												0.155	3.5521	1	31.58	1
11056061	TMSB4X	thymosin beta-4 [Homo sapiens]	NP_066932.1	0	3.71347	54.5455	2	3	2	1	44	5.05	5.06	0.889	0.799	0.841	125.9	111.9	100.6	105.9	1	1	1	1	9	3.14465	2	0	1
11128019	CYCS	cytochrome c [Homo sapiens]	NP_061820.1	0	3.22344	7.61905	1	4	1	1	105	11.741	9.57	0.585	0.714	0.772	70.9	41.5	50.6	54.7	1	1	1	1	0.468	5.26351	1	58.01	1
11225258	MAG	myelin-associated glycoprotein isoform a precursor [Homo sapiens]	NP_002352.1	0	3.9333	3.83387	1	4	1	1	626	69.025	5.03												0.093	6.82039	1	0	1
11321583	SUCLA2	succinyl-CoA ligase [ADP-forming] subunit beta, mitochondrial precursor [Homo sapiens]	NP_003841.1	0	9.27416	7.99136	4	8	4	1	463	50.285	7.42	0.828	0.646	0.678	119.7	99.1	77.3	81.2	1	1	1	1	0.407	11.1642	4	86.9934	4
11545841	OXCT2	succinyl-CoA:3-ketoacid coenzyme A transferase 2, mitochondrial precursor [Homo sapiens]	NP_071403.1	0	6.33163	3.48162	1	4	1	1	517	56.104	7.14	0.832	0.848	0.811	61.9	51.5	52.5	50.2	1	1	1	1	0.212	5.17461	1	33.95	1
11968182	RPS18	40S ribosomal protein S18 [Homo sapiens]	NP_072045.1	0	2.914	7.23684	1	2	1	1	152	17.708	10.99												0.292	2.15815	1	0	1
12025678	ACTN4	alpha-actinin-4 [Homo sapiens]	NP_004915.2	0	21.0773	8.01317	7	16	2	1	911	104.788	5.44	0.89	0.805	0.79	96.7	86.1	77.8	76.4	1	1	1	1	0.381	23.6153	7	172.306	7
12083581	PLCB1	1-phosphatidylinositol 4,5-bisphosphate phosphodiesterase beta-1 isoform a [Homo sapiens]	NP_056007.1	0	26.1263	7.97697	7	14	7	1	1216	138.48	6.23	0.851	0.877	0.843	171.2	145.7	150.1	144.4	3	3	3	3	0.302	28.7734	7	113.546	7
12408675	PFDN2	prefoldin subunit 2 [Homo sapiens]	NP_036526.2	0	4.88606	9.09091	1	2	1	1	154	16.638	6.58												0.259	4.33256	1	57.58	1
12548785	GABRB2	gamma-aminobutyric acid receptor subunit beta-2 isoform 1 precursor [Homo sapiens]	NP_068711.1	0	4.78252	3.32031	1	4	1	1	512	59.112	9.36												0.11	7.60634	1	0	1
13259510	DCTN1	dynactin subunit 1 isoform 1 [Homo sapiens]	NP_004073.2	0	3.56431	0.782473	1	2	1	1	1278	141.607	5.81												0.038	3.33389	1	0	1
13491174	MARCKSL1	MARCKS-related protein [Homo sapiens]	NP_075385.1	0.0223964	1.03283	3.58974	1	1	1	1	195	19.517	4.67												0.292	1.81383	1
13569885	ITM2C	integral membrane protein 2C isoform 1 [Homo sapiens]	NP_112188.1	0	4.42946	8.2397	1	2	1	1	267	30.204	8												0.166	3.35681	1	47.35	1
13569962	RAB1B	ras-related protein Rab-1B [Homo sapiens]	NP_112243.1	0	14.4416	19.403	3	8	1	1	201	22.157	5.73	0.987	0.929	0.716	75.6	74.6	70.2	54.1	1	1	1	1	0.638	13.194	3	138.285	3
13676857	HSPA2	heat shock-related 70 kDa protein 2 [Homo sapiens]	NP_068814.2	0	48.34	17.3709	11	27	1	1	639	69.978	5.74												1.297	45.4435	11	362.262	11
13775198	SH3BGRL3	SH3 domain-binding glutamic acid-rich-like protein 3 [Homo sapiens]	NP_112576.1	0	3.84588	20.4301	1	2	1	1	93	10.431	4.93	0.812	0.739	0.694	46.4	37.7	34.3	32.2	1	1	1	1	0.585	5.1664	1	0	1
13775600	SIRT2	NAD-dependent protein deacetylase sirtuin-2 isoform 1 [Homo sapiens]	NP_036369.2	0.000678887	2.48798	4.11311	1	2	1	1	389	43.154	5.36												0.116	3.30179	1	27.85	1
14043070	HNRNPA1	heterogeneous nuclear ribonucleoprotein A1 isoform b [Homo sapiens]	NP_112420.1	0	5.42666	4.30108	1	2	1	1	372	38.723	9.13												0.129	3.96172	1	0	1
14043072	HNRNPA2B1	heterogeneous nuclear ribonucleoproteins A2/B1 isoform B1 [Homo sapiens]	NP_112533.1	0	14.1857	12.7479	4	10	4	1	353	37.407	8.95	0.661	0.569	0.631	328.3	216.9	186.9	207.2	4	4	4	4	0.624	17.7904	4	52.1473	4
14110420	HNRNPD	heterogeneous nuclear ribonucleoprotein D0 isoform a [Homo sapiens]	NP_112738.1	0	8.02189	6.19718	2	6	2	1	355	38.41	7.81	0.681	0.754	0.745	300.9	205	226.9	224.2	2	2	2	2	0.425	11.6813	2	94.5685	2
14141152	HNRNPM	heterogeneous nuclear ribonucleoprotein M isoform a [Homo sapiens]	NP_005959.2	0	3.8471	1.50685	1	2	1	1	730	77.464	8.7												0.048	3.54385	1	56.2	1
14141168	PCBP2	poly(rC)-binding protein 2 isoform a [Homo sapiens]	NP_005007.2	0	6.32979	12.0219	2	5	2	1	366	38.627	6.79	0.721	0.805	0.622	118.4	85.4	95.3	73.6	1	1	1	1	0.292	5.40815	2	67.33	2
14165437	HNRNPK	heterogeneous nuclear ribonucleoprotein K isoform a [Homo sapiens]	NP_112553.1	0	20.457	11.4224	4	10	4	1	464	50.996	5.33	0.855	0.908	0.707	139.8	119.5	126.9	98.8	3	3	3	3	0.407	16.4104	4	184.633	4
14210536	TUBB6	tubulin beta-6 chain isoform 1 [Homo sapiens]	NP_115914.1	0	87.917	28.4753	15	90	3	1	446	49.825	4.88	0.855	0.816	0.792	259	221.5	211.3	205.2	4	4	4	4	14.505	150.749	14	588.769	15
14249342	INA	alpha-internexin [Homo sapiens]	NP_116116.1	0	45.5628	24.4489	14	34	11	1	499	55.357	5.4	0.795	0.816	0.696	1272.6	1011.9	1037.9	885.4	9	9	9	9	2.054	45.0212	14	255.17	13
14277700	RPS12	40S ribosomal protein S12 [Homo sapiens]	NP_001007.2	0.000678887	2.53298	6.06061	1	2	1	1	132	14.505	7.21												0.389	2.88108	1	34.33	1
14591909	RPL5	60S ribosomal protein L5 [Homo sapiens]	NP_000960.2	0	3.24253	4.0404	1	2	1	1	297	34.341	9.72												0.212	3.33595	1	0	1
14719392	CFL2	cofilin-2 isoform 1 [Homo sapiens]	NP_068733.1	0	7.61564	18.0723	3	5	1	1	166	18.725	7.88												0.874	10.1545	3	50.9323	2
15011936	RPS26	40S ribosomal protein S26 [Homo sapiens]	NP_001020.2	0.00339716	1.75622	13.0435	1	2	1	1	115	13.007	11												0.585	0	1	0	1
15055539	RPS2	40S ribosomal protein S2 [Homo sapiens]	NP_002943.2	0	3.66314	3.75427	1	2	1	1	293	31.305	10.24												0.136	3.76692	1	47.57	1
15082258	CBX3	chromobox protein homolog 3 [Homo sapiens]	NP_009207.2	0	3.77495	7.10383	1	2	1	1	183	20.798	5.33	0.854	0.728	0.726	78.7	67.2	57.3	57.1	1	1	1	1	0.334	3.37002	1	21.9	1
15147219	PURB	transcriptional activator protein Pur-beta [Homo sapiens]	NP_150093.1	0.00133245	2.38174	3.52564	1	2	1	1	312	33.22	5.43												0.194	0	1	0	1
15431288	RPL10A	60S ribosomal protein L10a [Homo sapiens]	NP_009035.3	0.00770142	1.46395	5.99078	1	2	1	1	217	24.816	9.94												0.233	2.67303	1	0	1
15431290	RPL11	60S ribosomal protein L11 isoform 1 [Homo sapiens]	NP_000966.2	0	7.01322	12.9213	2	4	2	1	178	20.24	9.6	0.841	0.701	0.709	174	146.3	122	123.4	2	2	2	2	0.668	6.58616	2	70.67	2
15431293	RPL15	60S ribosomal protein L15 isoform 1 [Homo sapiens]	NP_002939.2	0	8.50448	20.5882	3	6	3	1	204	24.131	11.62	0.609	0.601	0.819	13.8	8.4	8.3	11.3	1	1	1	1	0.778	10.1355	3	41.58	3
15431295	RPL13	60S ribosomal protein L13 isoform 1 [Homo sapiens]	NP_150254.1	0	6.98744	10.9005	3	5	3	1	211	24.247	11.65	0.73	0.67	0.653	70.3	51.3	47.1	45.9	1	1	1	1	0.995	6.17989	3	48.52	2
15431301	RPL7	60S ribosomal protein L7 [Homo sapiens]	NP_000962.2	0	10.2517	13.7097	3	6	3	1	248	29.207	10.65	0.915	0.685	0.667	21.3	19.5	14.6	14.2	2	2	2	2	0.778	11.2406	3	52.15	3
15812198	FBXO2	F-box only protein 2 [Homo sapiens]	NP_036300.2	0	3.87484	4.72973	1	2	1	1	296	33.307	4.37	0.648	0.645	0.508	32.1	20.8	20.7	16.3	1	1	1	1	0.212	3.80641	1	43.03	1
16357472	CDC42	cell division control protein 42 homolog isoform 2 [Homo sapiens]	NP_426359.1	0	6.89171	16.7539	2	12	2	1	191	21.297	6.04	1.018	0.957	0.82	50.6	51.5	48.4	41.5	1	1	1	1	0.585	25.0499	2	0	2
16418379	STX1B	syntaxin-1B [Homo sapiens]	NP_443106.1	0	47.4948	26.3889	9	22	9	1	288	33.224	5.38	0.84	0.837	0.763	590.6	496.1	494.6	450.9	7	7	7	7	3.217	50.1066	9	321.619	9
16507237	HSPA5	78 kDa glucose-regulated protein precursor [Homo sapiens]	NP_005338.1	0	69.0763	26.2997	16	44	14	1	654	72.288	5.16	1.017	0.891	0.777	471.2	479.3	419.8	365.9	6	6	6	6	2.384	77.2207	16	392.166	16
16579885	RPL4	60S ribosomal protein L4 [Homo sapiens]	NP_000959.2	0	8.03355	6.79157	2	6	2	1	427	47.667	11.06	0.752	0.812	0.738	14.9	11.2	12.1	11	1	1	1	1	0.501	3.70499	2	44.11	2
16753215	PFN2	profilin-2 isoform a [Homo sapiens]	NP_444252.1	0	8.67271	17.1429	3	6	3	1	140	15.036	6.99	0.958	0.961	0.837	145.6	139.5	139.9	121.9	2	2	2	2	1.683	8.81127	3	60.9439	3
16933546	RPLP0	60S acidic ribosomal protein P0 [Homo sapiens]	NP_444505.1	0	5.56083	3.78549	1	4	1	1	317	34.252	5.97												0.179	8.17933	1	91.2113	1
17105394	RPL23A	60S ribosomal protein L23a [Homo sapiens]	NP_000975.2	0.000678887	2.53254	8.33333	1	2	1	1	156	17.684	10.45	0.934	0.883	0.953	136.8	127.8	120.8	130.4	1	1	1	1	0.389	2.77714	1	48.89	1
17149836	FKBP1A	peptidyl-prolyl cis-trans isomerase FKBP1A isoform a [Homo sapiens]	NP_463460.1	0	8.57522	25	2	3	2	1	108	11.943	8.16	0.855	0.861	0.792	199.7	170.7	171.9	158.1	2	2	2	2	2.162	4.09869	1	86.9464	2
17149842	FKBP2	peptidyl-prolyl cis-trans isomerase FKBP2 precursor [Homo sapiens]	NP_004461.2	0	5.62288	14.0845	1	2	1	1	142	15.639	9.13												0.389	5.68295	1	57.99	1
17158044	RPS6	40S ribosomal protein S6 [Homo sapiens]	NP_001001.2	0	3.75548	4.01606	1	2	1	1	249	28.663	10.84	1.139	0.94	0.781	129.9	147.9	122.1	101.5	1	1	1	1	0.292	3.53127	1	0	1
17921989	TUBA4A	tubulin alpha-4A chain isoform 1 [Homo sapiens]	NP_005991.1	0	122.462	45.0893	22	115	9	1	448	49.892	5.06	0.693	0.719	0.709	552.6	383.1	397.2	391.8	6	6	6	6	53.844	180.033	22	1045.99	21
17986258	MYL6	myosin light polypeptide 6 isoform 1 [Homo sapiens]	NP_066299.2	0	12.611	29.1391	3	6	3	1	151	16.919	4.65	0.893	0.809	0.823	268.9	240.2	217.6	221.4	2	2	2	2	0.995	12.257	3	74.6735	3
17986283	TUBA1A	tubulin alpha-1A chain isoform 1 [Homo sapiens]	NP_006000.2	0	132.67	51.4412	24	152	11	1	451	50.104	5.06	0.877	0.826	0.732	1071.6	939.4	885	784.7	9	9	9	9	59.619	258.006	24	1692.13	23
17999528	COX6A1	cytochrome c oxidase subunit 6A1, mitochondrial [Homo sapiens]	NP_004364.2	0	3.38527	26.6055	1	3	1	1	109	12.147	9.32	0.908	1	0.792	12	10.9	12	9.5	1	1	1	1	1.512	4.668	1	0	1
17999541	VPS35	vacuolar protein sorting-associated protein 35 [Homo sapiens]	NP_060676.2	0.0174697	1.12142	1.38191	1	2	1	1	796	91.649	5.49												0.054	1.98328	1	33.28	1
18079216	CASKIN1	caskin-1 [Homo sapiens]	NP_065815.1	0	3.65344	1.25786	2	4	2	1	1431	149.722	9.14												0.067	4.3354	2	39.6299	2
18087855	DYNLL2	dynein light chain 2, cytoplasmic [Homo sapiens]	NP_542408.1	0	7.59158	13.4831	2	6	2	1	89	10.343	7.37	0.684	0.803	0.685	138.1	94.5	110.9	94.6	1	1	1	1	2.981	7.68204	2	52.3352	2
18104948	RPL21	60S ribosomal protein L21 [Homo sapiens]	NP_000973.2	0.00538761	1.60398	4.375	1	2	1	1	160	18.553	10.49												0.389	2.01602	1	0	1
18497300	ATP6V1G2	V-type proton ATPase subunit G 2 isoform a [Homo sapiens]	NP_569730.1	0	13.9732	30.5085	3	6	3	1	118	13.596	10.26	0.948	0.952	0.8	151.4	143.6	144.2	121.1	3	3	3	3	2.162	11.8592	3	58.9807	3
18765733	SNAP25	synaptosomal-associated protein 25 isoform SNAP25A [Homo sapiens]	NP_003072.2	0	29.0123	42.233	6	16	6	1	206	23.321	4.86	0.827	0.788	0.772	219.3	181.4	172.8	169.2	5	5	5	5	3.642	26.4446	6	162.801	6
19743875	FH	fumarate hydratase, mitochondrial [Homo sapiens]	NP_000134.2	0	20.6484	10.3922	3	8	3	1	510	54.602	8.76	0.705	0.813	0.757	92	64.9	74.8	69.6	1	1	1	1	0.304	20.1803	3	171.853	3
19913414	AP2A1	AP-2 complex subunit alpha-1 isoform 1 [Homo sapiens]	NP_055018.2	0	37.216	16.0696	10	26	6	1	977	107.478	7.03	0.715	0.763	0.752	461.7	330.3	352.5	347.1	5	5	5	5	0.598	40.835	10	389.015	10
19913424	ATP6V1A	V-type proton ATPase catalytic subunit A [Homo sapiens]	NP_001681.2	0	38.6928	25.7699	9	21	9	1	617	68.26	5.52	0.861	0.976	0.82	223.6	192.5	218.3	183.4	5	5	5	5	0.931	32.0201	9	261.945	8
19913428	ATP6V1B2	V-type proton ATPase subunit B, brain isoform [Homo sapiens]	NP_001684.2	0	52.6011	25.8317	11	39	11	1	511	56.465	5.81	0.881	0.893	0.802	1036.8	913.9	926.1	831	9	9	9	9	2.162	70.5917	11	522.852	11
19913432	ATP6V0D1	V-type proton ATPase subunit d 1 [Homo sapiens]	NP_004682.2	0	9.33411	10.5413	4	10	4	1	351	40.303	5	0.837	0.847	0.774	392.5	328.7	332.3	303.6	2	2	2	2	0.719	13.9432	4	45.5508	4
19923142	KPNB1	importin subunit beta-1 isoform 1 [Homo sapiens]	NP_002256.2	0	6.88836	3.3105	2	4	2	1	876	97.108	4.78	0.999	0.727	0.71	72.1	72	52.4	51.2	1	1	1	1	0.119	7.06713	2	46.18	2
19923191	MCM3AP	germinal-center associated nuclear protein [Homo sapiens]	NP_003897.2	0.00281162	1.80355	0.555556	1	2	1	1	1980	218.267	6.39	0.626	0.739	0.654	48.6	30.4	35.9	31.8	1	1	1	1	0.03	0	1	0	1
19923193	ST13	hsc70-interacting protein isoform 1 [Homo sapiens]	NP_003923.2	0	10.2758	8.13008	3	6	3	1	369	41.305	5.27	0.741	0.895	0.828	103.2	76.5	92.4	85.4	1	1	1	1	0.638	10.9038	3	110.085	3
19923231	RAB6A	ras-related protein Rab-6A isoform a [Homo sapiens]	NP_002860.2	0	7.98163	15.3846	3	6	1	1	208	23.534	5.54												0.701	8.28865	3	62.74	3
19923233	SCP2	non-specific lipid-transfer protein isoform 1 precursor [Homo sapiens]	NP_002970.2	0.010582	1.35203	1.46252	1	2	1	1	547	58.956	6.89	0.783	0.702	0.695	59.1	46.3	41.5	41.1	1	1	1	1	0.086	1.99612	1	31.54	1
19923445	ATL1	atlastin-1 isoform a [Homo sapiens]	NP_056999.2	0.000678887	2.65287	1.79211	1	2	1	1	558	63.503	6.18												0.083	3.5102	1	0	1
19923483	RAB14	ras-related protein Rab-14 [Homo sapiens]	NP_057406.2	0	16.5466	13.0233	3	8	1	1	215	23.882	6.21												0.848	14.6773	3	87.4902	3
19923748	DLST	dihydrolipoyllysine-residue succinyltransferase component of 2-oxoglutarate dehydrogenase complex, mitochondrial isoform 1 precursor [Homo sapiens]	NP_001924.2	0.000678887	2.48838	1.98675	1	2	1	1	453	48.724	8.95												0.116	2.2963	1	32.53	1
19923750	RAB3B	ras-related protein Rab-3B [Homo sapiens]	NP_002858.2	0	13.9301	21.4612	5	12	1	1	219	24.742	5.02												1.424	16.0402	5	133.979	5
19923973	KCTD12	BTB/POZ domain-containing protein KCTD12 [Homo sapiens]	NP_612453.1	0	3.31659	3.69231	1	2	1	1	325	35.679	5.64												0.136	3.7652	1	39.35	1
19924099	SYN1	synapsin-1 isoform Ia [Homo sapiens]	NP_008881.2	0	94.8643	35.461	19	56	17	1	705	74.066	9.83	0.779	0.775	0.76	1226.7	956.1	950.7	931.7	14	14	14	14	3.977	115.243	19	455.673	19
19924103	SYN2	synapsin-2 isoform IIa [Homo sapiens]	NP_598328.1	0	22.9125	9.45017	5	13	3	1	582	62.957	8.41	0.752	0.835	0.733	147.7	111.1	123.3	108.2	3	3	3	3	0.823	24.0126	5	178.371	4
20070125	P4HB	protein disulfide-isomerase precursor [Homo sapiens]	NP_000909.2	0	3.99525	1.9685	1	4	1	1	508	57.081	4.87												0.066	7.46753	1	76.03	1
20127450	PRKCB	protein kinase C beta type isoform 2 [Homo sapiens]	NP_002729.2	0	23.3875	11.5899	6	14	6	1	673	76.962	7.02	0.613	0.447	0.55	146.6	89.9	65.6	80.7	2	2	2	2	0.585	18.5657	6	83.2443	6
20149568	NDUFV1	NADH dehydrogenase [ubiquinone] flavoprotein 1, mitochondrial isoform 1 precursor [Homo sapiens]	NP_009034.2	0	6.49241	5.60345	2	4	2	1	464	50.785	8.21	0.731	0.757	0.701	233.8	170.8	177.1	164	2	2	2	2	0.202	6.60925	2	47.7617	2
20149594	HSP90AB1	heat shock protein HSP 90-beta isoform a [Homo sapiens]	NP_031381.2	0	83.3779	31.4917	22	52	12	1	724	83.212	5.03	0.786	0.748	0.782	531.8	418.1	397.9	415.8	8	8	8	8	3.281	94.4088	22	517.001	21
20149675	EFHD2	EF-hand domain-containing protein D2 [Homo sapiens]	NP_077305.2	0.010582	1.34833	3.33333	1	2	1	1	240	26.68	5.2	0.993	1.202	1.055	74.9	74.4	90	79	1	1	1	1	0.212	0	1	0	1
20336761	HEBP1	heme-binding protein 1 [Homo sapiens]	NP_057071.2	0.00133245	2.27886	11.1111	2	3	2	1	189	21.084	5.8	0.778	0.809	0.666	63.4	49.3	51.3	42.2	1	1	1	1	0.52	0	2	0	1
20357529	GNB2	guanine nucleotide-binding protein G(I)/G(S)/G(T) subunit beta-2 [Homo sapiens]	NP_005264.2	0	12.1701	14.4118	4	8	4	1	340	37.307	6	0.518	0.62	0.686	396.8	205.4	246.1	272.3	2	2	2	2	0.778	12.4999	4	113.017	4
21359867	CYC1	cytochrome c1, heme protein, mitochondrial precursor [Homo sapiens]	NP_001907.2	0.00770142	1.44551	2.46154	1	2	1	1	325	35.367	9												0.136	0	1	0	1
21361091	UCHL1	ubiquitin carboxyl-terminal hydrolase isozyme L1 [Homo sapiens]	NP_004172.2	0	21.4026	32.287	5	20	5	1	223	24.808	5.48	0.801	0.786	0.713	678.1	543.2	533.3	483.6	5	5	5	5	3.329	30.1135	5	30.88	5
21361103	SLC25A12	calcium-binding mitochondrial carrier protein Aralar1 [Homo sapiens]	NP_003696.2	0	34.0659	17.9941	8	19	8	1	678	74.715	8.38	0.846	0.817	0.794	307	259.8	250.7	243.7	4	4	4	4	0.701	34.6885	8	301.319	8
21361114	SLC25A11	mitochondrial 2-oxoglutarate/malate carrier protein isoform 1 [Homo sapiens]	NP_003553.2	0	6.02863	7.32484	2	4	2	1	314	34.04	9.91												0.274	6.90379	2	49.57	2
21361176	ALDH1A1	retinal dehydrogenase 1 [Homo sapiens]	NP_000680.2	0	7.31642	4.59082	2	4	1	1	501	54.827	6.73	0.853	0.78	0.668	38.2	32.6	29.8	25.5	1	1	1	1	0.194	6.13729	2	50.42	2
21361181	ATP1A1	sodium/potassium-transporting ATPase subunit alpha-1 isoform a [Homo sapiens]	NP_000692.2	0	122.867	26.784	25	82	11	1	1023	112.824	5.49	0.768	0.799	0.806	598.4	459.5	478.4	482.3	7	7	7	7	4.217	157.294	25	1145.11	24
21361337	EIF5	eukaryotic translation initiation factor 5 [Homo sapiens]	NP_001960.2	0.000678887	2.51343	2.08817	1	2	1	1	431	49.192	5.58												0.105	2.3361	1	42.09	1
21361370	PYGB	glycogen phosphorylase, brain form [Homo sapiens]	NP_002853.2	0	12.3476	9.48992	5	9	2	1	843	96.635	6.86												0.253	13.7175	5	59.3474	4
21361399	PPP2R1A	serine/threonine-protein phosphatase 2A 65 kDa regulatory subunit A alpha isoform [Homo sapiens]	NP_055040.2	0	21.2973	15.2801	5	16	5	1	589	65.267	5.11	0.775	0.783	0.738	370.4	286.9	290.1	273.4	4	4	4	4	0.433	31.2692	5	157.577	5
21361559	VSNL1	visinin-like protein 1 [Homo sapiens]	NP_003376.2	0	10.7979	12.0419	2	6	2	1	191	22.128	5.15	0.66	0.773	0.733	167.7	110.6	129.6	123	1	1	1	1	0.425	13.0821	2	161.673	2
21361619	TOLLIP	toll-interacting protein [Homo sapiens]	NP_061882.2	0	4.00595	5.10949	1	4	1	1	274	30.262	5.97	0.933	0.897	0.86	79.3	74	71.1	68.2	1	1	1	1	0.179	8.96527	1	57.35	1
21361647	AHCYL1	adenosylhomocysteinase 2 isoform a [Homo sapiens]	NP_006612.2	0	17.165	8.67925	5	10	4	1	530	58.913	6.89	0.918	0.856	0.758	88.6	81.3	75.8	67.2	1	1	1	1	0.487	14.3613	5	69.995	5
21361657	PDIA3	protein disulfide-isomerase A3 precursor [Homo sapiens]	NP_005304.3	0	10.9481	4.75248	3	8	3	1	505	56.747	6.35	1.239	0.998	0.899	102.6	127.1	102.4	92.2	1	1	1	1	0.389	6.77032	3	59.44	3
21361794	CAND1	cullin-associated NEDD8-dissociated protein 1 [Homo sapiens]	NP_060918.2	0	16.9099	7.88618	4	8	4	1	1230	136.289	5.78	0.811	1.048	0.874	57.8	46.9	60.6	50.5	2	2	2	2	0.147	15.2633	4	92.7762	4
21464101	YWHAG	14-3-3 protein gamma [Homo sapiens]	NP_036611.2	0	60.0958	44.1296	14	42	9	1	247	28.285	4.89	0.804	0.79	0.761	943.6	759.1	745.2	718.3	9	9	9	9	19.535	65.5099	14	366.798	14
21536286	CKB	creatine kinase B-type [Homo sapiens]	NP_001814.2	0	70.8601	35.4331	12	66	12	1	381	42.617	5.59	0.786	0.692	0.709	1296.6	1018.8	897.2	919.9	13	13	13	13	10.365	118.409	12	394.526	11
21626466	MATR3	matrin-3 isoform a [Homo sapiens]	NP_061322.2	0.00133245	2.25649	3.06966	1	2	1	1	847	94.565	6.25												0.059	2.73965	1	22.49	1
21686977	CADM4	cell adhesion molecule 4 precursor [Homo sapiens]	NP_660339.1	0.000678887	2.51656	2.31959	1	2	1	1	388	42.759	6.3	0.775	0.887	0.775	60	46.5	53.2	46.5	1	1	1	1	0.145	2.7256	1	38.74	1
21703367	DIRAS2	GTP-binding protein Di-Ras2 [Homo sapiens]	NP_060064.2	0	5.84194	5.52764	1	2	1	1	199	22.471	8.76												0.194	4.25047	1	77.8	1
21735492	PPP1R1B	protein phosphatase 1 regulatory subunit 1B isoform 1 [Homo sapiens]	NP_115568.2	0	3.32367	7.35294	1	2	1	1	204	22.949	4.53	0.864	0.664	0.56	84.3	72.8	56	47.2	1	1	1	1	0.292	4.14062	1	47.73	1
21735621	MDH2	malate dehydrogenase, mitochondrial isoform 1 precursor [Homo sapiens]	NP_005909.2	0	62.715	33.7278	12	37	12	1	338	35.481	8.68	0.769	0.754	0.686	1183.3	909.8	892.2	811.2	9	9	9	9	3.642	68.9426	12	514.339	11
22035696	SYNGR1	synaptogyrin-1 isoform 1a [Homo sapiens]	NP_004702.2	0.00133245	2.42759	5.15021	1	2	1	1	233	25.439	4.68												0.334	3.22902	1	55.45	1
22538467	PSMB4	proteasome subunit beta type-4 [Homo sapiens]	NP_002787.2	0	2.77573	5.68182	1	2	1	1	264	29.185	5.97												0.233	2.96325	1	0	1
22907052	ARPC1A	actin-related protein 2/3 complex subunit 1A isoform 1 [Homo sapiens]	NP_006400.2	0	3.06048	5.67568	1	2	1	1	370	41.543	8.18												0.11	2.55592	1	0	1
23065544	GSTM1	glutathione S-transferase Mu 1 isoform 1 [Homo sapiens]	NP_000552.2	0.00133245	2.36251	3.66972	1	2	1	1	218	25.695	6.7												0.155	2.88427	1	33.75	1
23110925	PSMB6	proteasome subunit beta type-6 isoform 1 precursor [Homo sapiens]	NP_002789.1	0.000678887	2.66535	4.1841	1	2	1	1	239	25.341	4.92												0.194	2.95529	1	38.85	1
23110935	PSMA1	proteasome subunit alpha type-1 isoform 1 [Homo sapiens]	NP_683877.1	0	5.08976	12.6394	3	6	3	1	269	30.22	6.99												0.438	5.21354	3	34.04	3
23110942	PSMA5	proteasome subunit alpha type-5 isoform 1 [Homo sapiens]	NP_002781.2	0	7.42516	4.97925	1	2	1	1	241	26.394	4.79												0.259	3.88886	1	87.79	1
23503295	CSNK2B	casein kinase II subunit beta isoform 1 [Homo sapiens]	NP_001311.3	0.00192431	2.00586	3.72093	1	2	1	1	215	24.926	5.55	0.787	0.862	0.729	42.8	33.7	36.9	31.2	1	1	1	1	0.233	2.69599	1	35.5	1
24234688	HSPA9	stress-70 protein, mitochondrial precursor [Homo sapiens]	NP_004125.3	0	28.8426	15.1694	8	16	8	1	679	73.635	6.16	0.847	0.742	0.71	525.4	444.9	389.6	373.1	6	6	6	6	0.604	25.6167	8	260.248	8
24307939	CCT5	T-complex protein 1 subunit epsilon isoform a [Homo sapiens]	NP_036205.1	0	7.60775	8.50277	2	4	2	1	541	59.633	5.66	0.625	1.023	0.898	8.8	5.5	9	7.9	1	1	1	1	0.145	7.0253	2	75.8	2
24307949	NCDN	neurochondrin isoform 1 [Homo sapiens]	NP_055099.1	0	16.5058	10.5624	4	8	4	1	729	78.814	5.48												0.292	16.056	4	105.079	4
24307999	GPD1L	glycerol-3-phosphate dehydrogenase 1-like protein [Homo sapiens]	NP_055956.1	0.000678887	2.55893	2.2792	1	2	1	1	351	38.394	7.02												0.105	2.54517	1	38.17	1
24308071	CNRIP1	CB1 cannabinoid receptor-interacting protein 1 isoform CRIP1a [Homo sapiens]	NP_056278.1	0.00161812	2.16482	6.70732	1	2	1	1	164	18.637	7.94												0.334	2.17866	1	0	1
24308257	VAT1L	synaptic vesicle membrane protein VAT-1 homolog-like [Homo sapiens]	NP_065978.1	0.00133245	2.35783	2.86396	1	2	1	1	419	45.87	5.06												0.105	2.55758	1	41.9	1
24497435	PSMC5	26S protease regulatory subunit 8 isoform 1 [Homo sapiens]	NP_002796.4	0	5.17862	5.17241	1	2	1	1	406	45.597	7.55												0.101	4.98047	1	55.73	1
24638454	ATP2A2	sarcoplasmic/endoplasmic reticulum calcium ATPase 2 isoform b [Homo sapiens]	NP_733765.1	0	23.0426	9.50096	6	15	6	1	1042	114.683	5.34	0.929	0.841	0.891	137.5	127.7	115.6	122.5	2	2	2	2	0.334	25.3868	6	91.0412	6
25777713	SKP1	S-phase kinase-associated protein 1 isoform b [Homo sapiens]	NP_733779.1	0.00457317	1.64302	8.58896	1	2	1	1	163	18.646	4.54												0.259	0	1	20.99	1
25777732	ALDH2	aldehyde dehydrogenase, mitochondrial isoform 1 precursor [Homo sapiens]	NP_000681.2	0	3.48104	4.0619	2	4	1	1	517	56.346	7.05												0.194	4.66186	2	0	2
25952114	CAMK2A	calcium/calmodulin-dependent protein kinase type II subunit alpha isoform 1 [Homo sapiens]	NP_057065.2	0	78.9268	33.7423	20	53	14	1	489	55.285	7.44	0.492	0.339	0.466	1328.4	653.2	450.6	618.8	7	7	7	7	8.12	81.3504	20	462.66	19
27436946	LMNA	lamin isoform A [Homo sapiens]	NP_733821.1	0	10.6768	5.42169	4	8	4	1	664	74.095	7.02												0.245	11.878	4	33.9596	4
27544939	BRK1	protein BRICK1 [Homo sapiens]	NP_060932.2	0	3.4756	16	1	2	1	1	75	8.739	5.45												0.468	2.74487	1	0	1
27764867	SYP	synaptophysin [Homo sapiens]	NP_003170.1	0	4.11392	3.19489	1	4	1	1	313	33.823	4.81	0.76	0.797	0.75	371.1	282	295.8	278.2	2	2	2	2	0.468	5.28455	1	65.6	1
28178832	IDH2	isocitrate dehydrogenase [NADP], mitochondrial isoform 1 precursor [Homo sapiens]	NP_002159.2	0	10.8666	8.84956	3	6	3	1	452	50.877	8.69	0.996	0.694	0.781	27.8	27.7	19.3	21.7	1	1	1	1	0.318	9.85871	3	64.8482	3
28302131	HBG1	hemoglobin subunit gamma-1 [Homo sapiens]	NP_000550.2	0	4.81061	6.80272	1	8	1	1	147	16.118	7.2	2.039	1.041	1.315	41.3	84.2	43	54.3	1	1	1	1	0.52	9.14233	1	71.17	1
28872725	PSMD11	26S proteasome non-ATPase regulatory subunit 11 [Homo sapiens]	NP_002806.2	0	4.12854	2.8436	1	2	1	1	422	47.434	6.48												0.089	3.06466	1	0	1
29171702	PPA2	inorganic pyrophosphatase 2, mitochondrial isoform 1 precursor [Homo sapiens]	NP_789845.1	0	6.22453	6.88623	2	6	1	1	334	37.896	7.39												0.222	8.82704	2	35.32	2
29788768	TUBB2B	tubulin beta-2B chain [Homo sapiens]	NP_821080.1	0	203.771	57.9775	28	235	1	1	445	49.921	4.89	1.443	0.982	0.82	67.2	97	66	55.1	1	1	1	1	463.159	391.239	28	1909.71	27
29788785	TUBB	tubulin beta chain isoform b [Homo sapiens]	NP_821133.1	0	195.717	64.1892	30	231	6	1	444	49.639	4.89	0.893	0.774	0.754	730.1	652.1	565.1	550.8	5	5	5	5	463.159	386.958	30	1738.71	29
29826321	ADD1	alpha-adducin isoform b [Homo sapiens]	NP_054908.2	0	19.3362	7.55208	5	12	5	1	768	84.25	5.96	0.923	0.794	0.808	249.1	229.8	197.7	201.3	3	3	3	3	0.509	17.7802	5	105.379	5
30089916	PACS1	phosphofurin acidic cluster sorting protein 1 [Homo sapiens]	NP_060496.2	0	3.94058	2.28453	2	3	2	1	963	104.833	7.74												0.108	3.0687	2	45.78	1
30795231	BASP1	brain acid soluble protein 1 [Homo sapiens]	NP_006308.3	0	3.32891	4.84581	2	4	2	1	227	22.68	4.63	0.696	0.75	0.803	111.2	77.4	83.4	89.3	1	1	1	1	0.52	2.75147	2	0	2
31541941	HSPA4L	heat shock 70 kDa protein 4L [Homo sapiens]	NP_055093.2	0	4.46567	3.69487	2	4	2	1	839	94.453	5.88	1.374	1.033	0.802	32.9	45.2	34	26.4	1	1	1	1	0.093	6.0785	2	37.43	2
31542528	NECAP1	adaptin ear-binding coat-associated protein 1 [Homo sapiens]	NP_056324.2	0.0168091	1.1707	4.36364	1	1	1	1	275	29.719	6.8	0.998	0.647	0.67	43.3	43.2	28	29	1	1	1	1	0.212	0	1
31542947	HSPD1	60 kDa heat shock protein, mitochondrial [Homo sapiens]	NP_002147.2	0	103.755	37.5218	23	58	23	1	573	61.016	5.87	0.96	0.865	0.734	1285.6	1234.7	1111.9	943.9	16	16	16	16	5.136	101.328	23	607.366	21
31621303	SFXN3	sideroflexin-3 [Homo sapiens]	NP_112233.2	0.0039914	1.69165	2.76923	1	2	1	1	325	35.956	9.09	0.829	0.714	0.566	66.8	55.4	47.7	37.8	1	1	1	1	0.122	1.93069	1	0	1
31711992	DLAT	dihydrolipoyllysine-residue acetyltransferase component of pyruvate dehydrogenase complex, mitochondrial precursor [Homo sapiens]	NP_001922.2	0	8.5673	5.10046	3	6	3	1	647	68.953	7.84	0.799	0.87	0.723	170.9	136.6	148.6	123.6	2	2	2	2	0.233	8.26289	3	77.75	3
32189362	PPFIA3	liprin-alpha-3 [Homo sapiens]	NP_003651.1	0	7.22355	2.76382	3	6	3	1	1194	133.414	5.68												0.112	4.28892	3	0	3
32189394	ATP5B	ATP synthase subunit beta, mitochondrial precursor [Homo sapiens]	NP_001677.2	0	186.977	75.6144	28	139	28	1	529	56.525	5.4	0.833	0.852	0.771	1911.8	1593.1	1628.2	1473.1	27	27	27	27	35.869	254.538	28	1683.15	28
32307148	OGT	UDP-N-acetylglucosamine--peptide N-acetylglucosaminyltransferase 110 kDa subunit isoform 1 [Homo sapiens]	NP_858058.1	0.000678887	2.49214	0.956023	1	2	1	1	1046	116.85	6.7												0.044	2.66873	1	36.17	1
32483416	NEFH	neurofilament heavy polypeptide [Homo sapiens]	NP_066554.2	0	17.9433	8.23529	7	14	5	1	1020	111.771	6.11	0.587	0.814	0.56	76.3	44.8	62.1	42.7	1	1	1	1	0.565	16.8619	7	95.8169	6
32528282	ACOT7	cytosolic acyl coenzyme A thioester hydrolase isoform hBACHb [Homo sapiens]	NP_863654.1	0	14.6698	19.2105	5	12	5	1	380	41.769	8.54	0.965	0.859	0.819	155.5	150.1	133.6	127.4	3	3	3	3	0.73	17.2253	5	120.1	5
33350932	DYNC1H1	cytoplasmic dynein 1 heavy chain 1 [Homo sapiens]	NP_001367.2	0	98.4105	9.90099	28	61	28	1	4646	532.072	6.4	0.911	0.789	0.729	220.8	201.2	174.3	160.9	7	7	7	7	0.28	95.9529	28	428.723	25
33457311	MDP1	magnesium-dependent phosphatase 1 isoform 1 [Homo sapiens]	NP_612485.2	0	4.33715	14.2045	1	3	1	1	176	20.096	6.39												0.233	4.06985	1	28.98	1
33589861	RAB31	ras-related protein Rab-31 [Homo sapiens]	NP_006859.2	0.0174697	1.1173	5.64103	1	2	1	1	195	21.686	7.06												0.194	2.62874	1	0	1
33620747	MYEF2	myelin expression factor 2 isoform a [Homo sapiens]	NP_057216.2	0.0131464	1.28727	1.5	1	1	1	1	600	64.139	8.87												0.08	0	1
33946324	GNAI1	guanine nucleotide-binding protein G(i) subunit alpha-1 isoform 1 [Homo sapiens]	NP_002060.4	0	8.13643	7.34463	2	8	1	1	354	40.335	5.97	0.676	0.864	0.831	78.9	53.3	68.2	65.6	1	1	1	1	0.501	12.2669	2	120.369	2
33946329	RALA	ras-related protein Ral-A precursor [Homo sapiens]	NP_005393.2	0	9.83486	12.6214	2	4	2	1	206	23.552	7.11												0.585	7.1959	2	79.6	2
34147513	RAB7A	ras-related protein Rab-7a [Homo sapiens]	NP_004628.4	0	15.4683	28.9855	5	10	5	1	207	23.475	6.7	0.728	0.808	0.838	158.1	115.1	127.8	132.5	2	2	2	2	1.276	16.1878	5	105.464	5
34147630	TUFM	elongation factor Tu, mitochondrial precursor [Homo sapiens]	NP_003312.3	0	17.5022	9.67033	5	10	5	1	455	49.843	7.61	0.792	0.577	0.618	290.5	230.1	167.5	179.4	3	3	3	3	0.45	16.6429	5	127.812	5
34452715	CADPS	calcium-dependent secretion activator 1 isoform 1 [Homo sapiens]	NP_003707.2	0	21.1881	8.72136	7	16	1	1	1353	152.69	5.71	0.801	0.844	0.692	40.3	32.3	34	27.9	1	1	1	1	0.272	24.3342	7	62.823	7
34482047	AP3B2	AP-3 complex subunit beta-2 isoform 2 [Homo sapiens]	NP_004635.2	0.000678887	2.61726	0.831793	1	2	1	1	1082	118.985	5.59	0.804	0.814	0.767	70	56.3	57	53.7	1	1	1	1	0.038	2.79856	1	41.31	1
34577061	ADH1B	alcohol dehydrogenase 1B isoform 1 [Homo sapiens]	NP_000659.2	0.0135603	1.26544	3.46667	1	1	1	1	375	39.81	8.19												0.122	0	1
38327039	HSPA4	heat shock 70 kDa protein 4 [Homo sapiens]	NP_002145.3	0	45.7804	16.0714	10	23	10	1	840	94.271	5.19	0.82	0.806	0.775	392.2	321.5	316.3	303.9	6	6	6	6	0.571	53.3798	10	318.319	9
38327625	CS	citrate synthase, mitochondrial precursor [Homo sapiens]	NP_004068.2	0	12.1351	9.65665	4	8	4	1	466	51.68	8.32	0.784	0.842	0.791	102.9	80.7	86.6	81.4	2	2	2	2	0.52	13.3	4	82.3	4
38455427	CCT4	T-complex protein 1 subunit delta isoform a [Homo sapiens]	NP_006421.2	0	5.72509	5.93692	3	5	3	1	539	57.888	7.83												0.233	6.51299	3	0	2
40254462	GNAQ	guanine nucleotide-binding protein G(q) subunit alpha [Homo sapiens]	NP_002063.2	0	18.0103	14.2061	4	8	3	1	359	42.115	5.68	0.702	0.686	0.682	130	91.3	89.2	88.7	1	1	1	1	0.585	16.9441	4	146.155	4
40254947	TMX4	thioredoxin-related transmembrane protein 4 precursor [Homo sapiens]	NP_066979.2	0.000678887	2.67613	3.72493	1	2	1	1	349	38.928	4.37	0.747	0.772	0.83	28.9	21.6	22.3	24	1	1	1	1	0.166	2.30675	1	45.17	1
40538799	UBQLN4	ubiquilin-4 isoform 1 [Homo sapiens]	NP_064516.2	0.00339716	1.76271	2.82862	1	1	1	1	601	63.812	5.22												0.116			0	1
41349456	PREP	prolyl endopeptidase [Homo sapiens]	NP_002717.3	0.00457317	1.6562	1.97183	1	2	1	1	710	80.648	5.86												0.051	0	1	23.59	1
41393561	LAP3	cytosol aminopeptidase [Homo sapiens]	NP_056991.2	0	5.49882	3.85356	2	4	2	1	519	56.131	7.93	0.829	0.933	0.707	50.8	42.1	47.4	35.9	1	1	1	1	0.145	5.47599	2	45.7212	2
42716277	C2CD2L	C2 domain-containing protein 2-like isoform 1 [Homo sapiens]	NP_055622.3	0.00133245	2.39903	1.41443	1	2	1	1	707	76.132	7.46												0.096	2.8126	1	35.07	1
42794769	PAK1	serine/threonine-protein kinase PAK 1 isoform 2 [Homo sapiens]	NP_002567.3	0	10.6865	6.97248	3	6	3	1	545	60.609	5.76												0.304	8.13845	3	61.9103	3
45439359	TRIO	triple functional domain protein [Homo sapiens]	NP_009049.2	0	4.24169	0.807233	1	2	1	1	3097	346.683	6.37												0.014	3.16543	1	43.18	1
45545411	NCKAP1	nck-associated protein 1 isoform 2 [Homo sapiens]	NP_995314.1	0	6.96778	1.32275	1	2	1	1	1134	129.433	6.68												0.037	5.59278	1	73.9	1
45827776	RTN1	reticulon-1 isoform C [Homo sapiens]	NP_996734.1	0	2.70708	4.80769	1	2	1	1	208	23.561	8.91												0.212	2.74867	1	38.2	1
46249393	RHOG	rho-related GTP-binding protein RhoG precursor [Homo sapiens]	NP_001656.2	0	4.66015	9.94764	1	2	1	1	191	21.295	8.12	0.878	0.874	0.675	41.9	36.8	36.6	28.3	1	1	1	1	0.233	4.0118	1	47.13	1
46389550	ENSA	alpha-endosulfine isoform 1 [Homo sapiens]	NP_996925.1	0	3.64956	8.0292	1	2	1	1	137	15.272	6.04	0.996	0.736	0.745	196.3	195.5	144.4	146.2	1	1	1	1	0.292	3.50552	1	51.1	1
46593007	UQCRC1	cytochrome b-c1 complex subunit 1, mitochondrial precursor [Homo sapiens]	NP_003356.2	0	14.2651	6.25	2	6	2	1	480	52.612	6.37	0.953	0.894	0.762	47	44.8	42	35.8	1	1	1	1	0.334	14.6695	2	131.148	2
47132585	PRKAR2B	cAMP-dependent protein kinase type II-beta regulatory subunit [Homo sapiens]	NP_002727.2	0	25.2901	16.7464	5	12	3	1	418	46.273	4.92	0.793	0.688	0.687	121	96	83.3	83.1	2	2	2	2	0.688	23.1785	5	166.12	5
47717102	ATP6V1H	V-type proton ATPase subunit H isoform 1 [Homo sapiens]	NP_998785.1	0	22.2838	15.942	5	14	5	1	483	55.847	6.48	0.934	0.928	0.823	153.3	143.2	142.2	126.2	2	2	2	2	0.557	26.0428	5	226.263	5
48255951	ATP2B2	plasma membrane calcium-transporting ATPase 2 isoform 1 [Homo sapiens]	NP_001001331.1	0	26.44	9.33226	9	16	5	1	1243	136.789	5.91	0.765	0.812	0.678	155.1	118.6	125.9	105.2	3	3	3	3	0.429	23.769	9	98.6235	7
48255966	UGP2	UTP--glucose-1-phosphate uridylyltransferase isoform a [Homo sapiens]	NP_006750.3	0	4.90757	4.52756	2	4	2	1	508	56.905	8.15	0.984	0.811	0.739	61.3	60.3	49.7	45.3	1	1	1	1	0.172	6.37648	2	33.12	2
48375173	MAP6	microtubule-associated protein 6 isoform 1 [Homo sapiens]	NP_149052.1	0	5.30741	3.69004	2	4	2	1	813	86.452	9.16	0.953	0.928	0.772	68.5	65.3	63.6	52.9	1	1	1	1	0.08	7.517	2	33.02	2
48762918	PCP4	Purkinje cell protein 4 [Homo sapiens]	NP_006189.2	0	9.50768	45.1613	3	6	3	1	62	6.787	6.71	0.891	0.689	0.661	108.4	96.6	74.7	71.7	1	1	1	1	4.623	10.2769	3	78.9475	3
48762932	CCT8	T-complex protein 1 subunit theta isoform 1 [Homo sapiens]	NP_006576.2	0	15.7205	14.781	6	14	6	1	548	59.583	5.6	0.865	0.926	0.794	88.3	76.4	81.8	70.1	1	1	1	1	0.438	16.0468	6	87.7548	6
49574491	ATP1B2	sodium/potassium-transporting ATPase subunit beta-2 isoform 1 [Homo sapiens]	NP_001669.3	0	3.92093	10	2	4	2	1	290	33.345	8.31	0.912	0.822	0.76	104	94.8	85.5	79	2	2	2	2	0.359	4.8899	2	25.95	2
49574532	GSK3A	glycogen synthase kinase-3 alpha [Homo sapiens]	NP_063937.2	0	4.3786	6.62526	2	6	2	1	483	50.949	8.75												0.245	2.10508	2	0	2
50263048	GPM6B	neuronal membrane glycoprotein M6-b isoform 1 [Homo sapiens]	NP_001001995.1	0	7.47395	10.3659	3	6	3	1	328	36.196	6.09	0.853	0.766	0.793	58	49.5	44.4	46	1	1	1	1	0.778	7.92533	3	65.01	3
50345984	ATP5A1	ATP synthase subunit alpha, mitochondrial isoform a precursor [Homo sapiens]	NP_001001937.1	0	137.99	48.1013	30	113	30	1	553	59.714	9.13	0.806	0.828	0.746	2791.9	2250.4	2313	2081.6	27	27	27	27	18.11	195.466	30	1203.34	30
50345988	ATP5C1	ATP synthase subunit gamma, mitochondrial isoform L (liver) precursor [Homo sapiens]	NP_001001973.1	0.00192431	2.02517	3.3557	1	2	1	1	298	32.975	9.22												0.194	3.622	1	0	1
50345991	ATP5D	ATP synthase subunit delta, mitochondrial precursor [Homo sapiens]	NP_001001975.1	0	3.18224	5.35714	1	2	1	1	168	17.479	5.49	0.901	0.913	0.744	132.7	119.6	121.1	98.7	1	1	1	1	0.468	3.7827	1	45.04	1
50592988	UQCRC2	cytochrome b-c1 complex subunit 2, mitochondrial precursor [Homo sapiens]	NP_003357.2	0	3.25259	2.20751	1	2	1	1	453	48.413	8.63												0.116	3.11726	1	45.42	1
50592996	TUBB3	tubulin beta-3 chain isoform 1 [Homo sapiens]	NP_006077.2	0	161.761	59.7778	27	165	10	1	450	50.4	4.93	0.822	0.83	0.758	430	353.5	356.7	325.9	9	9	9	9	154.052	286.927	27	1479.5	26
51092270	C1orf95	protein stum homolog [Homo sapiens]	NP_001003665.1	0.00161812	2.15132	9.21986	1	2	1	1	141	14.997	7.21	0.937	1.242	1.005	74.7	70	92.8	75.1	1	1	1	1	0.778	3.1481	1	42.13	1
51317370	NDUFA6	NADH dehydrogenase [ubiquinone] 1 alpha subcomplex subunit 6 [Homo sapiens]	NP_002481.2	0	2.70421	5.19481	1	2	1	1	154	17.859	10.14	0.846	0.861	0.711	86.5	73.2	74.5	61.5	1	1	1	1	0.292	3.22782	1	44.11	1
52426787	OMG	oligodendrocyte-myelin glycoprotein precursor [Homo sapiens]	NP_002535.3	0.000678887	2.6811	3.18182	1	2	1	1	440	49.576	7.94												0.11	3.93043	1	0	1
52630440	FKBP8	peptidyl-prolyl cis-trans isomerase FKBP8 isoform 1 [Homo sapiens]	NP_036313.3	0	4.05037	3.87409	1	2	1	1	413	44.621	4.84	0.786	0.712	0.642	81	63.7	57.7	52	1	1	1	1	0.129	4.90944	1	46.95	1
52632383	HNRNPL	heterogeneous nuclear ribonucleoprotein L isoform a [Homo sapiens]	NP_001524.2	0	10.5836	5.7725	2	4	2	1	589	64.092	8.22	0.907	0.851	0.761	58.2	52.8	49.5	44.3	1	1	1	1	0.186	7.17975	2	83.4652	2
54112397	CACNA2D3	voltage-dependent calcium channel subunit alpha-2/delta-3 precursor [Homo sapiens]	NP_060868.2	0	4.47198	1.64986	1	2	1	1	1091	122.933	5.78												0.046	3.08182	1	38.77	1
54607031	CADM2	cell adhesion molecule 2 isoform 3 precursor [Homo sapiens]	NP_694854.2	0	7.00396	8.46682	2	4	2	1	437	47.534	5.33	0.905	1.155	0.887	44.4	40.2	51.3	39.4	2	2	2	2	0.311	7.70312	2	90.9161	2
54607064	CACNB4	voltage-dependent L-type calcium channel subunit beta-4 isoform b [Homo sapiens]	NP_000717.2	0	7.48254	3.84615	1	4	1	1	520	58.134	9.32												0.086	9.56422	1	113.681	1
54607135	TOMM70A	mitochondrial import receptor subunit TOM70 [Homo sapiens]	NP_055635.3	0	3.3223	2.13816	1	2	1	1	608	67.412	7.12												0.07	3.15603	1	26.46	1
55749577	SLC25A4	ADP/ATP translocase 1 [Homo sapiens]	NP_001142.2	0	28.0443	18.1208	7	22	3	1	298	33.043	9.76	0.614	0.646	0.78	191.5	117.5	123.8	149.3	1	1	1	1	1.512	38.1798	7	153.703	7
55770834	CENPF	centromere protein F [Homo sapiens]	NP_057427.3	0.0168091	1.22062	0.224791	1	2	1	1	3114	357.306	5.1	0.914	0.72	0.64	62.8	57.4	45.2	40.2	1	1	1	1	0.012	0	1	0	1
55770878	NPTX1	neuronal pentraxin-1 precursor [Homo sapiens]	NP_002513.2	0.0174697	1.089	2.5463	1	1	1	1	432	47.093	6.55												0.11	0	1
55956919	HNRNPAB	heterogeneous nuclear ribonucleoprotein A/B isoform a [Homo sapiens]	NP_112556.2	0.000678887	2.66615	2.40964	1	3	1	1	332	35.945	6.95												0.212	2.65674	1	43.16	1
56549123	DNM2	dynamin-2 isoform 2 [Homo sapiens]	NP_001005361.1	0	12.0697	6.55172	6	13	1	1	870	97.905	7.46												0.342	13.0847	6	60.83	5
56549135	TAGLN3	transgelin-3 [Homo sapiens]	NP_037391.2	0	14.0626	30.1508	4	8	4	1	199	22.458	7.33	0.878	1.039	0.861	116.6	102.4	121.1	100.4	2	2	2	2	0.931	14.33	4	115.096	4
56676375	TPPP3	tubulin polymerization-promoting protein family member 3 [Homo sapiens]	NP_057224.2	0	5.94467	15.9091	2	4	2	1	176	18.974	9.13	1.144	1.015	0.738	114.3	130.8	116	84.4	2	2	2	2	0.52	4.7378	2	55.5	2
56788381	MOG	myelin-oligodendrocyte glycoprotein isoform alpha1 precursor [Homo sapiens]	NP_996532.2	0	3.15237	5.26316	1	2	1	1	247	28.175	8.56												0.212	3.13651	1	42.7	1
57163987	SLC8A2	sodium/calcium exchanger 2 precursor [Homo sapiens]	NP_055878.1	0	14.1222	7.2747	3	7	3	1	921	100.304	5.15	0.83	0.638	0.544	39.5	32.8	25.2	21.5	1	1	1	1	0.218	15.7445	3	98.1461	3
57165410	ACSL6	long-chain-fatty-acid--CoA ligase 6 isoform a [Homo sapiens]	NP_056071.2	0	4.96698	2.49307	1	2	1	1	722	80.477	7.18												0.059	4.89553	1	34.24	1
57863257	TCP1	T-complex protein 1 subunit alpha isoform a [Homo sapiens]	NP_110379.2	0	10.472	5.7554	2	4	2	1	556	60.306	6.11	0.921	0.777	0.75	76.1	70.1	59.1	57.1	1	1	1	1	0.155	8.9248	2	85.58	2
58331274	2016-09-05	septin-5 isoform 2 [Homo sapiens]	NP_001009939.1	0	15.7311	16.474	5	12	1	1	346	39.307	7.2												0.896	15.447	5	102.52	5
58761500	OLA1	obg-like ATPase 1 isoform 1 [Homo sapiens]	NP_037473.3	0	12.276	6.56566	2	6	2	1	396	44.715	7.81	0.934	0.948	0.89	62	57.9	58.8	55.2	1	1	1	1	0.318	7.65758	2	114.384	2
60685231	TTC7B	tetratricopeptide repeat protein 7B [Homo sapiens]	NP_001010854.1	0.00281162	1.86138	1.66074	1	2	1	1	843	94.12	6.89												0.056	0	1	0	1
61175239	TCEAL5	transcription elongation factor A protein-like 5 [Homo sapiens]	NP_001012997.1	0	3.88347	6.79612	2	3	2	1	206	23.293	4.81	1.115	1.1	0.783	74.7	83.3	82.2	58.5	2	2	2	2	0.425	3.14976	2	0	1
61743942	ABI1	abl interactor 1 isoform a [Homo sapiens]	NP_005461.2	0	5.89381	4.92126	2	4	1	1	508	55.047	7.06												0.274	6.43651	2	0	2
62420877	ETFB	electron transfer flavoprotein subunit beta isoform 2 [Homo sapiens]	NP_001014763.1	0.00281162	1.8242	3.46821	1	2	1	1	346	37.411	7.17	0.997	0.763	0.712	29.5	29.4	22.5	21	1	1	1	1	0.122	2.48034	1	32.06	1
62422571	CRMP1	dihydropyrimidinase-related protein 1 isoform 1 [Homo sapiens]	NP_001014809.1	0	35.7227	18.9504	8	20	5	1	686	74.216	6.86	0.861	0.901	0.824	196.8	169.4	177.3	162.1	3	3	3	3	0.725	39.5411	8	196.408	8
63162572	CCT3	T-complex protein 1 subunit gamma isoform a [Homo sapiens]	NP_005989.3	0	27.4113	17.2477	6	15	6	1	545	60.495	6.49	0.857	0.98	0.881	61.5	52.7	60.3	54.2	2	2	2	2	0.655	20.1496	6	175.091	5
66346679	SERBP1	plasminogen activator inhibitor 1 RNA-binding protein isoform 1 [Homo sapiens]	NP_001018077.1	0	5.68085	6.61765	2	4	2	1	408	44.938	8.65												0.259	5.92363	2	55.26	2
66392205	NME2	nucleoside diphosphate kinase B isoform a [Homo sapiens]	NP_001018148.1	0	13.943	30.9211	4	10	4	1	152	17.287	8.41	0.851	0.801	0.743	171	145.5	137	127	2	2	2	2	1.848	13.0687	4	23.74	4
66932916	MAPK1	mitogen-activated protein kinase 1 [Homo sapiens]	NP_002736.3	0	6.93579	10.2778	3	6	3	1	360	41.363	6.98	0.917	0.868	0.889	114.9	105.4	99.7	102.2	1	1	1	1	0.369	8.61962	3	35.4	3
67782307	SOD2	superoxide dismutase [Mn], mitochondrial isoform A precursor [Homo sapiens]	NP_001019636.1	0	7.29657	10.3604	2	7	2	1	222	24.735	8.25												0.425	12.7294	2	146.2	1
68163411	ALCAM	CD166 antigen isoform 1 precursor [Homo sapiens]	NP_001618.2	0.0144051	1.24864	2.40137	1	2	1	1	583	65.061	6.25												0.083	0	1	0	1
68303561	PSMA8	proteasome subunit alpha type-7-like isoform 1 [Homo sapiens]	NP_653263.2	0	3.59808	4.29688	1	2	1	1	256	28.512	8.98												0.194	3.24687	1	51.93	1
68509930	MBP	myelin basic protein isoform 1 [Homo sapiens]	NP_001020252.1	0	30.5371	22.335	5	28	5	1	197	21.48	11.34	0.943	0.898	0.65	479.2	452.1	430.3	311.3	3	3	3	3	5.813	44.5772	5	217.745	5
71773329	ANXA6	annexin A6 isoform 1 [Homo sapiens]	NP_001146.2	0	8.15223	4.01189	3	6	3	1	673	75.826	5.6												0.17	9.76336	3	47.05	3
72534660	SRSF7	serine/arginine-rich splicing factor 7 isoform 1 [Homo sapiens]	NP_001026854.1	0	2.7366	8.82353	1	3	1	1	238	27.35	11.82												0.233	3.81161	1	0	1
73486658	GOT2	aspartate aminotransferase, mitochondrial isoform 1 precursor [Homo sapiens]	NP_002071.2	0	25.4539	14.186	6	18	6	1	430	47.487	9.01	0.741	0.805	0.716	813.4	603	655.1	582.4	6	6	6	6	1.031	33.8561	6	158.581	6
73760415	STXBP1	syntaxin-binding protein 1 isoform b [Homo sapiens]	NP_001027392.1	0	101.49	49.1582	26	103	26	1	594	67.526	6.96	0.866	0.861	0.779	1635.6	1416.6	1408.8	1273.4	20	20	20	20	8.326	180.635	26	897.711	24
74136883	HNRNPU	heterogeneous nuclear ribonucleoprotein U isoform a [Homo sapiens]	NP_114032.2	0	4.32591	2.78788	2	3	2	1	825	90.528	6												0.145	5.21416	2	0	1
74271837	GLUL	glutamine synthetase [Homo sapiens]	NP_001028216.1	0	3.3737	5.09383	2	4	2	1	373	42.037	6.89	0.826	0.675	0.692	61.6	50.9	41.6	42.6	2	2	2	2	0.334	5.21751	2	30.51	2
76159293	THEM4	acyl-coenzyme A thioesterase THEM4 [Homo sapiens]	NP_444283.2	0	3.35655	3.33333	1	2	1	1	240	27.112	8.28												0.194	2.8699	1	39.7	1
78000181	RPL14	60S ribosomal protein L14 [Homo sapiens]	NP_003964.3	0	4.49963	5.5814	1	2	1	1	215	23.417	10.93												0.468	3.2989	1	62.82	1
83267868	DYNLL1	dynein light chain 1, cytoplasmic [Homo sapiens]	NP_001032584.1	0.00161812	2.0942	13.4831	1	2	1	1	89	10.359	7.4	0.583	0.466	0.536	44.4	25.9	20.7	23.8	1	1	1	1	0.585	2.52806	1	23.1	1
83776596	CAMKV	caM kinase-like vesicle-associated protein [Homo sapiens]	NP_076951.2	0	10.931	5.38922	2	4	2	1	501	54.32	5.55	1.041	0.717	0.747	88.6	92.2	63.5	66.2	2	2	2	2	0.194	12.6346	2	66.6962	2
84875539	PRPS2	ribose-phosphate pyrophosphokinase 2 isoform 1 [Homo sapiens]	NP_001034180.1	0	5.15459	4.98442	1	2	1	1	321	35.032	6.46												0.155	4.83693	1	48.56	1
87196351	DDX3X	ATP-dependent RNA helicase DDX3X isoform 1 [Homo sapiens]	NP_001347.3	0	2.68867	2.1148	1	2	1	1	662	73.198	7.18												0.058	2.91385	1	0	1
91199540	DLD	dihydrolipoyl dehydrogenase, mitochondrial isoform 1 precursor [Homo sapiens]	NP_000099.2	0	4.54414	5.89391	2	4	2	1	509	54.143	7.85	0.858	0.662	0.618	20.4	17.5	13.5	12.6	1	1	1	1	0.202	5.52059	2	31.35	2
91208420	BSN	protein bassoon [Homo sapiens]	NP_003449.2	0	7.38566	0.891493	3	6	3	1	3926	416.214	7.55	0.8	0.658	0.729	187.2	149.7	123.2	136.5	1	1	1	1	0.037	4.252	3	55.01	3
91208428	PTPRZ1	receptor-type tyrosine-protein phosphatase zeta isoform 1 precursor [Homo sapiens]	NP_002842.2	0	5.17399	1.12311	3	6	3	1	2315	254.429	4.88	0.901	0.973	0.773	52.4	47.2	51	40.5	2	2	2	2	0.079	5.35642	3	0	3
94721250	VAPA	vesicle-associated membrane protein-associated protein A isoform 1 [Homo sapiens]	NP_003565.4	0	10.3868	8.5034	3	8	2	1	294	32.593	8.91	0.825	0.84	0.73	51.9	42.8	43.6	37.9	1	1	1	1	0.638	11.7899	3	52.97	3
94721261	CNP	2',3'-cyclic-nucleotide 3'-phosphodiesterase [Homo sapiens]	NP_149124.3	0	45.8946	15.2019	10	28	10	1	421	47.549	9.07	0.659	0.694	0.598	782.2	515.8	542.8	467.6	6	6	6	6	1.471	55.4069	10	203.874	10
95147555	MAP1A	microtubule-associated protein 1A [Homo sapiens]	NP_002364.5	0	32.1641	3.56761	7	16	6	1	2803	305.298	4.92	0.835	0.752	0.737	254.5	212.4	191.4	187.6	4	4	4	4	0.179	28.3479	7	215.293	7
96975097	RAB6B	ras-related protein Rab-6B [Homo sapiens]	NP_057661.3	0	8.70048	15.8654	3	6	1	1	208	23.447	5.53	0.966	0.889	0.692	88	85	78.2	60.9	1	1	1	1	0.701	8.91338	3	63.35	3
98986464	TMED10	transmembrane emp24 domain-containing protein 10 precursor [Homo sapiens]	NP_006818.3	0	3.47847	7.76256	1	4	1	1	219	24.96	7.44												0.212	6.93722	1	39.8367	1
103472001	NDUFA7	NADH dehydrogenase [ubiquinone] 1 alpha subcomplex subunit 7 [Homo sapiens]	NP_004992.2	0	3.21219	13.2743	1	2	1	1	113	12.544	10.18	1.154	0.925	1.032	28	32.3	25.9	28.9	1	1	1	1	0.389	4.81406	1	0	1
105990539	NEFL	neurofilament light polypeptide [Homo sapiens]	NP_006149.2	0	67.6288	37.9374	19	45	17	1	543	61.479	4.65	0.781	0.817	0.606	937.8	732.8	766.3	568.5	13	13	13	13	2.371	70.4739	19	358.836	19
108773797	GDAP1	ganglioside-induced differentiation-associated protein 1 isoform a [Homo sapiens]	NP_061845.2	0	7.21235	8.65922	2	4	2	1	358	41.32	8.34	0.785	0.741	0.669	86.4	67.8	64	57.8	1	1	1	1	0.359	3.27561	2	0	2
109148508	OTUB1	ubiquitin thioesterase OTUB1 [Homo sapiens]	NP_060140.2	0	12.1091	16.2362	3	10	3	1	271	31.264	4.94	0.885	0.825	0.782	115.1	101.9	95	90	3	3	3	3	0.848	12.0487	3	33.06	3
109240550	PSPC1	paraspeckle component 1 [Homo sapiens]	NP_001035879.1	0	3.78542	3.25048	1	2	1	1	523	58.706	6.67												0.11	3.66186	1	0	1
109452591	SUCLG1	succinyl-CoA ligase [ADP/GDP-forming] subunit alpha, mitochondrial precursor [Homo sapiens]	NP_003840.2	0	4.3091	4.33526	1	2	1	1	346	36.227	8.79												0.179	4.98103	1	45.29	1
112382250	SPTBN1	spectrin beta chain, non-erythrocytic 1 isoform 1 [Homo sapiens]	NP_003119.2	0	156.46	19.4162	42	102	40	1	2364	274.439	5.57	0.872	0.915	0.836	1458.5	1271.2	1333.9	1218.9	20	20	20	20	1.131	154.586	42	983.641	41
113204622	SMAP1	stromal membrane-associated protein 1 isoform A [Homo sapiens]	NP_001037770.1	0	3.87063	2.56959	1	2	1	1	467	50.354	8.75												0.259	4.32768	1	38.28	1
114155144	TPM3	tropomyosin alpha-3 chain isoform Tpm3.2cy [Homo sapiens]	NP_001036816.1	0	42.2085	41.9355	12	30	6	1	248	28.853	4.75	1.02	0.939	0.859	283.8	289.4	266.6	243.9	4	4	4	4	6.499	42.3526	12	122.377	12
115334682	SRCIN1	SRC kinase signaling inhibitor 1 [Homo sapiens]	NP_079524.2	0	11.8964	4.31107	4	7	4	1	1183	127.027	9.38	0.827	0.695	0.783	68.8	56.9	47.8	53.9	1	1	1	1	0.136	6.65194	4	63.57	3
115387094	SDHB	succinate dehydrogenase [ubiquinone] iron-sulfur subunit, mitochondrial precursor [Homo sapiens]	NP_002991.2	0.000678887	2.4603	8.92857	1	3	1	1	280	31.609	8.76												0.136	2.9832	1	0	1
115511049	GNA11	guanine nucleotide-binding protein subunit alpha-11 [Homo sapiens]	NP_002058.2	0	9.00944	8.91365	2	4	1	1	359	42.097	5.69	1	0.679	0.702	13.1	13.1	8.9	9.2	1	1	1	1	0.259	8.55215	2	91.0927	2
116256358	SCAMP1	secretory carrier-associated membrane protein 1 isoform 1 [Homo sapiens]	NP_004857.4	0	4.75294	7.98817	2	3	2	1	338	37.896	7.42	0.798	0.916	0.777	61.8	49.3	56.6	48	1	1	1	1	0.425	3.90826	2	34.98	1
117938759	GNAS	protein GNAS isoform XLas [Homo sapiens]	NP_536350.2	0	6.66283	2.02507	2	8	1	1	1037	110.956	5.03												0.233	11.3277	2	105.197	2
118402586	GLO1	lactoylglutathione lyase [Homo sapiens]	NP_006699.2	0.00457317	1.63922	10.8696	1	2	1	1	184	20.764	5.31												0.233	0	1	0	1
140972063	PPP1R9B	neurabin-2 [Homo sapiens]	NP_115984.3	0	2.96377	1.59119	1	2	1	1	817	89.28	4.97												0.077	2.73519	1	0	1
148233338	CTNNB1	catenin beta-1 [Homo sapiens]	NP_001091679.1	0	5.14715	1.53649	1	2	1	1	781	85.442	5.86	0.785	0.623	0.734	126.7	99.4	78.9	93	1	1	1	1	0.054	5.30598	1	66.1	1
148277037	AAK1	AP2-associated protein kinase 1 [Homo sapiens]	NP_055726.3	0	17.2838	4.57856	3	6	3	1	961	103.821	6.51	0.843	0.782	0.772	255.1	215	199.5	196.9	3	3	3	3	0.189	12.3631	3	148.561	3
148529011	CORO2B	coronin-2B isoform 1 [Homo sapiens]	NP_006082.3	0.00596659	1.52871	2.5	1	2	1	1	480	54.918	8.27												0.096	2.11017	1	36.18	1
148529014	DDB1	DNA damage-binding protein 1 [Homo sapiens]	NP_001914.3	0	9.2048	2.10526	2	4	2	1	1140	126.887	5.26												0.083	8.64366	2	50.87	2
148612849	KIF2A	kinesin-like protein KIF2A isoform 2 [Homo sapiens]	NP_001091981.1	0	4.7088	3.76344	2	4	2	1	744	84.037	6.37												0.129	5.3511	2	0	2
148727331	USP5	ubiquitin carboxyl-terminal hydrolase 5 isoform 1 [Homo sapiens]	NP_001092006.1	0	30.1208	11.5385	7	14	7	1	858	95.725	5.03	0.713	0.468	0.507	109.1	77.8	51.1	55.3	1	1	1	1	0.512	29.0512	7	161.487	7
150170704	PHYHIP	phytanoyl-CoA hydroxylase-interacting protein [Homo sapiens]	NP_055574.3	0.00281162	1.86265	3.63636	1	2	1	1	330	37.548	7.01												0.136	2.46115	1	0	1
153070260	MARCKS	myristoylated alanine-rich C-kinase substrate [Homo sapiens]	NP_002347.5	0.00457317	1.65916	2.10843	1	2	1	1	332	31.536	4.45												0.212	2.6347	1	35.21	1
153792590	HSP90AA1	heat shock protein HSP 90-alpha isoform 1 [Homo sapiens]	NP_001017963.2	0	62.7741	20.2576	17	41	9	1	854	98.099	5.16	0.872	0.752	0.725	223.8	195.2	168.2	162.2	6	6	6	6	1.703	70.199	17	425.867	14
153945728	MAP1B	microtubule-associated protein 1B [Homo sapiens]	NP_005900.2	0	15.4499	1.66126	4	10	3	1	2468	270.468	4.81	0.923	0.832	0.717	194.4	179.5	161.8	139.3	2	2	2	2	0.108	13.1724	4	119.503	4
153946409	CALB2	calretinin isoform 1 [Homo sapiens]	NP_001731.2	0	9.72435	11.0701	3	5	2	1	271	31.52	5.15	0.835	0.938	0.577	69.3	57.9	65	40	1	1	1	1	0.438	8.74871	3	101.81	2
154354964	IMMT	MICOS complex subunit MIC60 isoform 1 [Homo sapiens]	NP_006830.2	0	5.60433	3.43008	2	4	2	1	758	83.626	6.48												0.11	6.59647	2	39.53	2
155030192	RAP1GDS1	rap1 GTPase-GDP dissociation stimulator 1 isoform 1 [Homo sapiens]	NP_001093896.1	0	5.67695	1.97368	1	2	1	1	608	66.346	5.31	0.849	0.787	0.747	102.5	87	80.7	76.6	1	1	1	1	0.072	4.27436	1	67.15	1
156071459	SLC25A5	ADP/ATP translocase 2 [Homo sapiens]	NP_001143.2	0	33.4297	22.4832	8	34	4	1	298	32.831	9.69	0.668	0.69	0.699	584	390.2	403.1	408.3	2	2	2	2	1.512	65.357	8	301.169	8
156104878	GLS	glutaminase kidney isoform, mitochondrial isoform 1 precursor [Homo sapiens]	NP_055720.3	0	21.8513	13.6024	7	14	7	1	669	73.414	7.77	0.934	1.142	0.744	52.8	49.3	60.3	39.3	3	3	3	3	0.585	16.4312	7	98.764	6
156104880	GMPR	GMP reductase 1 [Homo sapiens]	NP_006868.3	0	5.57496	6.37681	1	2	1	1	345	37.395	7.06	0.954	0.856	0.647	41.1	39.2	35.2	26.6	1	1	1	1	0.136	3.64737	1	35.35	1
156151366	LGALSL	galectin-related protein [Homo sapiens]	NP_054900.2	0	4.79237	6.39535	1	2	1	1	172	18.974	5.35	0.71	0.797	0.698	103.2	73.3	82.3	72	1	1	1	1	0.233	3.79928	1	68.13	1
156416003	SDHA	succinate dehydrogenase [ubiquinone] flavoprotein subunit, mitochondrial isoform 1 [Homo sapiens]	NP_004159.2	0.000678887	2.65099	3.76506	2	3	2	1	664	72.645	7.39	0.751	0.909	0.796	44.1	33.1	40.1	35.1	1	1	1	1	0.15	0	2	0	1
156564403	PDHB	pyruvate dehydrogenase E1 component subunit beta, mitochondrial isoform 1 precursor [Homo sapiens]	NP_000916.2	0	13.0866	14.2061	5	9	5	1	359	39.208	6.65	0.886	0.796	0.663	442.2	391.8	352.1	293	4	4	4	4	0.896	15.6719	5	95.4733	4
156602655	2016-09-03	neuronal-specific septin-3 isoform A [Homo sapiens]	NP_663786.2	0	11.7649	13.6872	5	9	5	1	358	40.678	7.2	0.943	0.913	0.771	133	125.4	121.4	102.5	2	2	2	2	0.896	12.4571	5	97.2292	4
157384973	TNR	tenascin-R precursor [Homo sapiens]	NP_003276.3	0	5.75056	1.98822	3	6	3	1	1358	149.467	4.82	0.741	0.838	0.796	50.1	37.1	42	39.9	1	1	1	1	0.118	5.52465	3	30.03	3
157412328	CORO1C	coronin-1C isoform a [Homo sapiens]	NP_001098707.1	0.00252525	1.89791	5.50285	1	2	1	1	527	58.91	7.75												0.089	0	1	0	1
157649073	CAP1	adenylyl cyclase-associated protein 1 [Homo sapiens]	NP_001099000.1	0	2.76371	2.73684	1	2	1	1	475	51.641	8.02	0.806	0.713	0.709	25.8	20.8	18.4	18.3	1	1	1	1	0.083	2.93955	1	0	1
157738649	NEFM	neurofilament medium polypeptide isoform 1 [Homo sapiens]	NP_005373.2	0	60.1283	20.7424	20	49	17	1	916	102.411	4.91	0.838	0.814	0.648	592.6	496.8	482.1	384.3	11	11	11	11	2.162	55.4134	20	179.205	19
158937236	NPEPPS	puromycin-sensitive aminopeptidase [Homo sapiens]	NP_006301.3	0	12.2819	5.65832	4	10	4	1	919	103.211	5.72	0.79	0.863	0.809	64.4	50.9	55.6	52.1	1	1	1	1	0.202	13.2093	4	42.15	4
163644321	UQCRFS1	cytochrome b-c1 complex subunit Rieske, mitochondrial [Homo sapiens]	NP_005994.2	0.00624442	1.50585	2.91971	1	2	1	1	274	29.649	8.32	0.802	0.754	0.672	102.3	82	77.1	68.7	1	1	1	1	0.166	2.78359	1	25.23	1
163659856	GRIA3	glutamate receptor 3 isoform 1 precursor [Homo sapiens]	NP_015564.4	0	4.07857	1.566	1	2	1	1	894	101.064	8.54												0.058	4.21073	1	71.86	1
164419734	GRIA4	glutamate receptor 4 isoform 1 precursor [Homo sapiens]	NP_000820.3	0	3.57594	1.55211	1	2	1	1	902	100.707	7.99												0.05	3.25289	1	53.34	1
166706879	DMTN	dematin isoform 1 [Homo sapiens]	NP_001107608.1	0	2.79129	2.71605	1	2	1	1	405	45.486	8.88	0.85	0.757	0.851	101.8	86.5	77.1	86.6	1	1	1	1	0.11	4.01945	1	46.15	1
166795297	DYNC1LI1	cytoplasmic dynein 1 light intermediate chain 1 [Homo sapiens]	NP_057225.2	0	10.8527	7.07457	3	6	3	1	523	56.544	6.42	0.855	0.883	0.83	68.4	58.5	60.4	56.8	1	1	1	1	0.28	10.0883	3	60.1499	3
169404009	SSR1	translocon-associated protein subunit alpha isoform 1 precursor [Homo sapiens]	NP_003135.2	0.0144051	1.24329	2.7972	1	2	1	1	286	32.215	4.49												0.233	1.62325	1	0	1
170932473	ZNF786	zinc finger protein 786 [Homo sapiens]	NP_689624.2	0.0168091	1.16647	2.30179	1	1	1	1	782	89.757	9.13												0.07	0	1
183076548	HIST2H3D	histone H3.2 [Homo sapiens]	NP_001116847.1	0.000678887	2.46371	10.2941	2	4	2	1	136	15.379	11.27												1.512	4.61702	2	22.72	2
187281616	NDUFS7	NADH dehydrogenase [ubiquinone] iron-sulfur protein 7, mitochondrial [Homo sapiens]	NP_077718.3	0.00827668	1.39751	4.69484	1	2	1	1	213	23.548	9.99												0.233	2.44352	1	0	1
189083724	GABRA1	gamma-aminobutyric acid receptor subunit alpha-1 precursor [Homo sapiens]	NP_001121115.1	0.0039914	1.72285	2.19298	1	2	1	1	456	51.769	9.22												0.089	2.12608	1	26.47	1
190194363	DPYSL4	dihydropyrimidinase-related protein 4 [Homo sapiens]	NP_006417.2	0	5.5352	4.02098	2	4	2	1	572	61.838	7.09	1.02	0.971	0.79	174.7	178.2	169.6	138.1	2	2	2	2	0.16	3.93031	2	53.89	2
190358517	RAB11B	ras-related protein Rab-11B [Homo sapiens]	NP_004209.2	0.00161812	2.02835	5.04587	1	2	1	1	218	24.473	5.94												0.166	2.57187	1	46.61	1
190885499	COX5A	cytochrome c oxidase subunit 5A, mitochondrial precursor [Homo sapiens]	NP_004246.2	0	20.515	44.6667	5	22	5	1	150	16.752	6.79	0.935	0.873	0.807	534.2	499.7	466.1	431	5	5	5	5	4.012	37.3366	5	32.88	4
192449447	PLP1	myelin proteolipid protein isoform 1 [Homo sapiens]	NP_001122306.1	0	25.9051	16.9675	5	20	5	1	277	30.057	8.35	0.797	0.696	0.505	1005.6	801	699.7	507.8	6	6	6	6	2.455	33.704	5	235.313	5
194018537	PRPSAP1	phosphoribosyl pyrophosphate synthase-associated protein 1 [Homo sapiens]	NP_002757.2	0	10.0525	10.1299	2	4	1	1	385	42.44	8.47	0.892	1.008	0.811	24.9	22.2	25.1	20.2	1	1	1	1	0.222	9.21758	2	94.05	2
194248068	SYNGAP1	ras/Rap GTPase-activating protein SynGAP [Homo sapiens]	NP_006763.2	0.00711955	1.50059	0.521221	1	2	1	1	1343	148.191	8.98												0.04	1.70669	1	27.59	1
194272161	ITPKB	inositol-trisphosphate 3-kinase B [Homo sapiens]	NP_002212.3	0	2.70399	0.951374	1	2	1	1	946	102.312	8.43	0.703	0.526	0.614	62.7	44.1	33	38.5	1	1	1	1	0.044	2.81937	1	37.6	1
194394161	LRRC57	leucine-rich repeat-containing protein 57 [Homo sapiens]	NP_694992.2	0	4.41908	5.43933	1	4	1	1	239	26.737	8.43	0.895	0.917	0.789	107.8	96.5	98.9	85.1	1	1	1	1	0.166	8.78532	1	86.95	1
194473724	AP1M1	AP-1 complex subunit mu-1 isoform 1 [Homo sapiens]	NP_001123996.1	0	3.93341	7.12644	2	4	2	1	435	49.809	7.61	0.803	0.479	0.65	11.7	9.4	5.6	7.6	1	1	1	1	0.194	2.3394	2	30.04	2
194578909	EIF4E	eukaryotic translation initiation factor 4E isoform 2 [Homo sapiens]	NP_001124151.1	0.00252525	1.8814	2.82258	1	2	1	1	248	28.76	6.42												0.194	2.35008	1	0	1
197927160	SLC4A4	electrogenic sodium bicarbonate cotransporter 1 isoform 3 [Homo sapiens]	NP_001128214.1	0	7.96505	2.3766	2	4	2	1	1094	123.102	6.87												0.105	6.17052	2	79.6047	2
198041678	SLC12A5	solute carrier family 12 member 5 isoform 1 [Homo sapiens]	NP_001128243.1	0	6.46881	3.07287	3	6	2	1	1139	126.102	6.73	0.694	0.594	0.741	17	11.8	10.1	12.6	2	2	2	2	0.145	5.70126	3	52.18	3
208879465	VDAC3	voltage-dependent anion-selective channel protein 3 isoform 2 [Homo sapiens]	NP_001129166.1	0	31.9407	27.8169	7	20	6	1	284	30.77	8.66	0.771	0.918	0.777	415.5	320.2	381.6	322.8	5	5	5	5	1.929	38.8505	7	287.78	7
208973246	QDPR	dihydropteridine reductase isoform 1 [Homo sapiens]	NP_000311.2	0	5.97716	6.55738	1	2	1	1	244	25.773	7.37	0.789	0.866	0.657	125.9	99.3	109	82.7	1	1	1	1	0.179	3.74128	1	72.72	1
214010226	RPS24	40S ribosomal protein S24 isoform d [Homo sapiens]	NP_001135757.1	0	2.81192	4.15225	1	4	1	1	289	32.41	10.15												0.212	5.04333	1	40.6	1
215422338	PDK3	pyruvate dehydrogenase kinase, isozyme 3 isoform 1 precursor [Homo sapiens]	NP_001135858.1	0.00339716	1.75771	3.61446	1	2	1	1	415	48.013	8.69												0.11	2.7748	1	38.17	1
216548223	SV2A	synaptic vesicle glycoprotein 2A isoform 1 [Homo sapiens]	NP_055664.3	0	8.33207	5.79515	3	6	3	1	742	82.642	5.57	0.985	0.897	0.829	117	115.3	104.9	97	2	2	2	2	0.269	5.18166	3	0	3
217330598	GLOD4	glyoxalase domain-containing protein 4 [Homo sapiens]	NP_057164.3	0	3.40241	3.3557	1	2	1	1	298	33.212	5.6												0.129	3.33947	1	50.52	1
219555707	EIF5A	eukaryotic translation initiation factor 5A-1 isoform A [Homo sapiens]	NP_001137232.1	0	10.5978	11.413	3	8	3	1	184	20.157	7.01	0.477	0.736	0.706	23.5	11.2	17.3	16.6	2	2	2	2	1.512	8.41821	3	78.9847	3
219804203	RPH3A	rabphilin-3A isoform 1 [Homo sapiens]	NP_001137326.1	0	6.38447	2.16138	1	2	1	1	694	76.824	8.34	0.826	0.748	0.745	139.4	115.1	104.3	103.9	1	1	1	1	0.066	5.87243	1	62.01	1
221307584	PHB2	prohibitin-2 isoform 1 [Homo sapiens]	NP_001138303.1	0	13.6248	18.3946	4	8	4	1	299	33.276	9.83	0.963	0.955	0.843	68.3	65.8	65.2	57.6	1	1	1	1	0.52	13.9656	4	65.7026	4
221625487	IMPA1	inositol monophosphatase 1 isoform 2 [Homo sapiens]	NP_001138350.1	0	6.87442	8.03571	2	4	2	1	336	36.671	7.91	1.141	0.972	0.896	151.2	172.5	146.9	135.4	2	2	2	2	0.292	7.83422	2	63.52	2
222080062	NDUFV2	NADH dehydrogenase [ubiquinone] flavoprotein 2, mitochondrial precursor [Homo sapiens]	NP_066552.2	0	3.75622	4.01606	1	2	1	1	249	27.374	8.06												0.145	3.22927	1	43.73	1
222352151	PCBP1	poly(rC)-binding protein 1 [Homo sapiens]	NP_006187.2	0	7.19135	12.3596	2	4	2	1	356	37.474	7.09												0.292	8.96978	2	65.94	2
223556012	ADGRF3	adhesion G-protein coupled receptor F3 isoform 1 precursor [Homo sapiens]	NP_001138640.1	0.0223964	1.02127	1.11214	1	1	1	1	1079	116.266	7.46												0.077	0	1
224451142	STMN1	stathmin isoform b [Homo sapiens]	NP_001138926.1	0	20.0998	25.2874	6	12	6	1	174	19.811	7.02	1.125	0.891	0.832	279.1	314.1	248.6	232.2	4	4	4	4	4.623	17.3518	6	127.231	6
224465190	SCRN1	secernin-1 isoform b [Homo sapiens]	NP_001138986.1	0	10.8527	5.29954	2	10	2	1	434	48.683	4.78	0.797	0.778	0.721	111.7	89	86.9	80.5	1	1	1	1	0.369	15.7241	2	61.78	2
224831253	OPA1	dynamin-like 120 kDa protein, mitochondrial isoform 8 [Homo sapiens]	NP_570850.2	0	32.2635	17.4384	12	24	12	1	1015	117.67	7.77	0.835	0.794	0.73	475.8	397.5	378	347.4	7	7	7	7	0.61	27.541	12	144.418	12
225543166	SAMM50	sorting and assembly machinery component 50 homolog [Homo sapiens]	NP_056195.3	0.0174697	1.11571	1.70576	1	1	1	1	469	51.943	6.9												0.086	2.5492	1
226246671	RPS20	40S ribosomal protein S20 isoform 1 [Homo sapiens]	NP_001139699.1	0.00223642	1.92154	8.4507	1	2	1	1	142	15.995	9.32												0.468	0	1	29.94	1
226529917	TPI1	triosephosphate isomerase isoform 2 [Homo sapiens]	NP_001152759.1	0	35.8787	33.2168	8	28	8	1	286	30.772	5.92	0.854	0.834	0.803	776	662.8	647	623.5	8	8	8	8	2.793	45.6673	8	281.879	8
237757310	SYNJ1	synaptojanin-1 isoform a [Homo sapiens]	NP_003886.3	0	45.0017	8.7469	10	20	10	1	1612	177.438	8.22	0.792	0.823	0.749	390	309	320.9	292.1	6	6	6	6	0.299	37.1917	10	254.156	10
241982780	PDCD6IP	programmed cell death 6-interacting protein isoform 2 [Homo sapiens]	NP_001155901.1	0.000678887	2.55627	1.60367	1	1	1	1	873	96.711	6.52												0.048	0	1
256222019	RAB10	ras-related protein Rab-10 [Homo sapiens]	NP_057215.3	0	20.5049	23.5	5	14	2	1	200	22.527	8.38	1.081	0.593	0.711	13.5	14.6	8	9.6	1	1	1	1	1.894	22.116	5	146.682	5
258613969	PRKAR1B	cAMP-dependent protein kinase type I-beta regulatory subunit [Homo sapiens]	NP_001158230.1	0	3.68973	4.72441	1	2	1	1	381	43.046	5.71												0.145	3.62135	1	0	1
260099723	LDHA	L-lactate dehydrogenase A chain isoform 3 [Homo sapiens]	NP_001158886.1	0	27.2718	15.5125	4	10	4	1	361	39.812	8.43	0.713	0.771	0.769	257.8	183.7	198.8	198.3	3	3	3	3	0.73	24.4694	4	219.513	4
260436862	AP1B1	AP-1 complex subunit beta-1 isoform a [Homo sapiens]	NP_001118.3	0	41.7274	9.58904	8	16	1	1	949	104.54	5.06												0.506	34.3737	8	280.357	8
271398239	CNDP2	cytosolic non-specific dipeptidase isoform 1 [Homo sapiens]	NP_060705.2	0.000678887	2.54821	2.31579	1	2	1	1	475	52.845	5.97												0.093	3.01759	1	31.53	1
283436220	ATAD3A	ATPase family AAA domain-containing protein 3A isoform 1 [Homo sapiens]	NP_060658.3	0	3.88673	2.2082	1	2	1	1	634	71.325	8.98												0.064	3.3302	1	58.51	1
285002233	GPD2	glycerol-3-phosphate dehydrogenase, mitochondrial precursor [Homo sapiens]	NP_000399.3	0	31.2406	13.6176	7	18	7	1	727	80.802	7.69	0.754	0.721	0.733	167.9	126.6	121.1	123	3	3	3	3	0.431	36.3639	7	234.711	7
289666746	FBXL16	F-box/LRR-repeat protein 16 [Homo sapiens]	NP_699181.2	0	5.07857	4.5929	1	4	1	1	479	51.624	6.52	0.768	0.645	0.694	112.7	86.6	72.7	78.2	1	1	1	1	0.105	7.12911	1	33.38	1
290463102	PGM1	phosphoglucomutase-1 isoform 2 [Homo sapiens]	NP_001166289.1	0	12.8296	8.7931	4	8	4	1	580	63.75	5.83	0.742	0.743	0.637	128.2	95.1	95.3	81.7	1	1	1	1	0.311	14.662	4	152.366	4
291575128	LDHB	L-lactate dehydrogenase B chain isoform LDHB [Homo sapiens]	NP_001167568.1	0	28.6876	19.1617	8	16	8	1	334	36.615	6.05	0.842	0.853	0.719	623.1	524.5	531.7	448.3	6	6	6	6	1.955	25.9268	8	195.833	7
294862256	SUCLG2	succinyl-CoA ligase [GDP-forming] subunit beta, mitochondrial isoform 1 precursor [Homo sapiens]	NP_001171070.1	0.00252525	1.90658	1.59091	1	4	1	1	440	47.702	6.43												0.08	5.03329	1	34	1
296080746	CTTN	src substrate cortactin isoform c [Homo sapiens]	NP_001171669.1	0	7.16416	4.73186	2	4	2	1	634	70.915	6.64	0.774	0.719	0.649	208.8	161.6	150.2	135.6	1	1	1	1	0.16	7.68251	2	61.9731	2
296317337	VDAC2	voltage-dependent anion-selective channel protein 2 isoform 1 [Homo sapiens]	NP_001171712.1	0	23.0428	22.3301	7	14	7	1	309	33.351	7.59	0.753	0.862	0.756	559.7	421.3	482.3	422.9	5	5	5	5	1.581	25.0008	7	126.139	7
308818195	DPYSL2	dihydropyrimidinase-related protein 2 isoform 1 [Homo sapiens]	NP_001184222.1	0	109.839	42.836	20	66	1	1	677	73.457	6.35	0.932	0.766	0.802	115.9	108	88.8	92.9	1	1	1	1	5.236	119.159	20	545.779	20
311771647	ARPC4	actin-related protein 2/3 complex subunit 4 isoform c [Homo sapiens]	NP_001185709.1	0	4.1341	10.1604	2	4	2	1	187	21.574	8.59	0.857	0.783	0.765	104.7	89.7	82	80.1	1	1	1	1	0.585	6.41195	2	53.86	2
313569822	RPL17-C18orf32	RPL17-C18orf32 protein isoform 1 [Homo sapiens]	NP_001186284.1	0.00133245	2.34756	4.82456	1	4	1	1	228	26.356	10.1	0.873	1.074	0.725	20.4	17.8	21.9	14.8	1	1	1	1	0.212	0	1	38.33	1
315259111	NEDD8-MDP1	NEDD8-MDP1 protein [Homo sapiens]	NP_001186752.1	0	7.76719	9.84456	2	4	2	1	193	22.014	6.37												0.468	7.26214	2	0	2
315434249	KCNAB2	voltage-gated potassium channel subunit beta-2 isoform 3 [Homo sapiens]	NP_001186791.1	0.00161812	2.19206	3.13253	1	2	1	1	415	46.497	8.72												0.11	0	1	0	1
316659409	ACTG1	actin, cytoplasmic 2 [Homo sapiens]	NP_001186883.1	0	119.709	59.2	24	105	8	1	375	41.766	5.48	0.823	0.955	0.885	375.5	309.2	358.6	332.4	8	8	8	8	111.202	181.781	24	790.684	23
316983160	NDUFS1	NADH-ubiquinone oxidoreductase 75 kDa subunit, mitochondrial isoform 5 [Homo sapiens]	NP_001186913.1	0	25.9083	11.336	6	14	6	1	741	80.945	6.64	0.832	0.921	0.789	450.7	375.2	415.3	355.7	5	5	5	5	0.389	23.4815	6	157.642	6
321117084	RPS10-NUDT3	RPS10-NUDT3 protein [Homo sapiens]	NP_001189399.1	0.000678887	2.54242	3.09278	1	2	1	1	291	33.12	9.29												0.155	3.05913	1	43.09	1
332164775	PKM	pyruvate kinase PKM isoform c [Homo sapiens]	NP_001193725.1	0	80.298	29.2562	16	55	16	1	605	65.889	7.87	0.75	0.818	0.724	983.3	737.1	804.7	712.3	10	10	10	10	3.184	90.1396	16	541.405	16
333944015	CDH13	cadherin-13 isoform 2 [Homo sapiens]	NP_001207417.1	0	7.40135	4.86842	2	4	2	1	760	83.345	5.12	0.841	0.832	0.655	100.5	84.5	83.6	65.8	1	1	1	1	0.141	8.31811	2	51.96	2
334688844	GFAP	glial fibrillary acidic protein isoform 3 [Homo sapiens]	NP_001229305.1	0	13.2952	7.99087	4	8	4	1	438	50.258	5.67	0.799	0.811	0.735	105.1	84	85.2	77.3	2	2	2	2	0.346	15.057	4	56.9482	4
336285440	NCAM1	neural cell adhesion molecule 1 isoform 5 precursor [Homo sapiens]	NP_001229536.1	0	2.81987	1.80995	1	2	1	1	884	97.284	4.93	1.236	0.953	0.834	74.2	91.7	70.7	61.9	1	1	1	1	0.054	3.02549	1	0	1
338827685	AP2A2	AP-2 complex subunit alpha-2 isoform 1 [Homo sapiens]	NP_001229766.1	0	38.0043	15.4255	9	25	5	1	940	104.024	6.86	0.893	0.816	0.779	131.5	117.4	107.3	102.5	3	3	3	3	0.8	38.5389	9	275.076	9
342187211	ALDOA	fructose-bisphosphate aldolase A isoform 2 [Homo sapiens]	NP_001230106.1	0	42.5312	26.555	11	26	11	1	418	45.232	8.25	1.04	0.972	0.833	532.7	553.9	517.8	443.6	8	8	8	8	3.062	42.579	11	171.544	11
354721184	RAB5C	ras-related protein Rab-5C isoform b [Homo sapiens]	NP_001238968.1	0	8.8352	12.8514	3	6	2	1	249	27.019	8.66												0.778	8.03783	3	69.0412	3
354983493	PCMT1	protein-L-isoaspartate(D-aspartate) O-methyltransferase isoform 2 [Homo sapiens]	NP_001238978.1	0.00161812	2.0532	5.94406	1	2	1	1	286	30.339	6.73												0.145	2.40932	1	0	1
363498929	UQCRB	cytochrome b-c1 complex subunit 7 isoform 3 [Homo sapiens]	NP_001241681.1	0	3.90136	7.14286	1	2	1	1	140	16.256	8.97	0.999	0.912	0.825	222.3	222.1	202.7	183.5	1	1	1	1	0.334	3.59665	1	59.1	1
371940940	ATP1A3	sodium/potassium-transporting ATPase subunit alpha-3 isoform 3 [Homo sapiens]	NP_001243143.1	0	178.782	35.9649	36	121	20	1	1026	112.987	5.38	0.924	0.902	0.759	1449	1338.2	1306.3	1099.8	18	18	18	18	10.029	240.656	36	1571.13	33
373432684	UBE2L3	ubiquitin-conjugating enzyme E2 L3 isoform 4 [Homo sapiens]	NP_001243284.1	0	3.66575	7.07547	1	2	1	1	212	23.989	8.75												0.212	4.04241	1	36.57	1
374081854	RAB18	ras-related protein Rab-18 isoform 2 [Homo sapiens]	NP_001243339.1	0	3.36917	4.68085	1	2	1	1	235	26.393	5.73												0.166	3.13351	1	45.53	1
379030615	DNAJC6	putative tyrosine-protein phosphatase auxilin isoform 1 [Homo sapiens]	NP_001243793.1	0	5.48701	2.8866	2	4	2	1	970	105.608	7.47												0.129	7.33209	2	34.09	2
380837121	SEC22B	vesicle-trafficking protein SEC22b precursor [Homo sapiens]	NP_004883.3	0	2.99268	9.30233	1	2	1	1	215	24.725	8.51												0.212	2.9814	1	23.49	1
384475521	TKT	transketolase isoform 2 [Homo sapiens]	NP_001244957.1	0	21.7897	9.50872	6	12	6	1	631	68.77	7.52	0.895	0.821	0.735	256.5	229.5	210.7	188.6	4	4	4	4	0.54	17.3958	6	173.033	6
386869503	RPS3	40S ribosomal protein S3 isoform 2 [Homo sapiens]	NP_001247435.1	0	6.20594	20.4633	3	6	3	1	259	28.468	9.73												0.413	9.26895	3	0	3
393195306	ALDH1L1	cytosolic 10-formyltetrahydrofolate dehydrogenase isoform 1 [Homo sapiens]	NP_001257293.1	0	4.93033	1.64474	1	2	1	1	912	99.69	5.94	0.873	0.948	0.734	132.7	115.9	125.8	97.4	1	1	1	1	0.043	4.24955	1	53.9	1
409971401	PPME1	protein phosphatase methylesterase 1 isoform b [Homo sapiens]	NP_001258522.1	0	5.40023	2.75	1	2	1	1	400	43.842	5.85												0.136	3.96923	1	70.56	1
430727947	PPP2R2B	serine/threonine-protein phosphatase 2A 55 kDa regulatory subunit B beta isoform isoform e [Homo sapiens]	NP_858061.2	0	12.9392	6.19308	2	4	2	1	549	62.465	6.79	0.857	0.777	0.801	131.9	113	102.5	105.7	2	2	2	2	0.212	9.42395	2	111.322	2
472235318	FMN1	formin-1 isoform a [Homo sapiens]	NP_001264242.1	0.0168091	1.2088	1.69133	1	1	1	1	1419	157.48	8.44												0.031	0	1
510937025	DNM1L	dynamin-1-like protein isoform 5 [Homo sapiens]	NP_001265393.1	0	31.1523	15.0868	7	14	7	1	749	83.347	7.08	0.879	0.733	0.731	336.8	295.9	247	246.3	4	4	4	4	0.372	27.9687	7	216.164	7
514052670	ARPC3	actin-related protein 2/3 complex subunit 3 isoform 1 [Homo sapiens]	NP_001265485.1	0.00192431	1.99697	6.17978	1	2	1	1	178	20.533	8.59												0.259	2.08201	1	35.27	1
520975477	RANBP1	ran-specific GTPase-activating protein isoform 1 [Homo sapiens]	NP_001265568.1	0	3.63695	3.95683	1	2	1	1	278	31.884	8.75												0.194	3.94635	1	40.81	1
525507379	CPNE6	copine-6 isoform 1 [Homo sapiens]	NP_001267487.1	0	9.05958	6.04575	3	8	3	1	612	67.598	5.91												0.218	5.1347	3	0	3
527498279	PHB	prohibitin isoform 1 [Homo sapiens]	NP_001268425.1	0	21.4709	25.3676	6	12	6	1	272	29.786	5.76	0.901	0.843	0.818	105.9	95.4	89.3	86.6	1	1	1	1	1.254	19.8648	6	148.659	6
530360487	PARK7	protein DJ-1 isoform X1 [Homo sapiens]	XP_005263481.1	0	10.7757	12.1693	3	6	3	1	189	19.878	6.79	0.955	0.821	0.687	154.1	147.1	126.5	105.8	2	2	2	2	0.778	10.1274	3	89.9676	3
530363144	SFPQ	splicing factor, proline- and glutamine-rich isoform X1 [Homo sapiens]	XP_005271170.1	0	9.02225	3.9604	2	4	2	1	707	76.102	9.44	0.838	0.757	0.769	195.5	163.8	148	150.3	2	2	2	2	0.172	7.73287	2	55.7557	2
530365929	BPNT1	3'(2'),5'-bisphosphate nucleotidase 1 isoform X2 [Homo sapiens]	XP_005273056.1	0.00223642	1.92812	2.47678	1	2	1	1	323	35.246	6.05												0.116	2.63435	1	27.45	1
530366381	RGS7	regulator of G-protein signaling 7 isoform X1 [Homo sapiens]	XP_005273275.1	0	9.98314	4.64646	2	4	2	1	495	57.632	8.21	0.812	0.78	0.713	102.4	83.2	79.9	73	1	1	1	1	0.212	6.98855	2	83.0299	2
530366978	ROCK2	rho-associated protein kinase 2 isoform X1 [Homo sapiens]	XP_005246247.1	0.00192431	1.96218	0.988003	1	2	1	1	1417	164.203	5.69												0.028	2.52597	1	0	1
530369146	BIN1	myc box-dependent-interacting protein 1 isoform X1 [Homo sapiens]	XP_005263699.1	0	19.5122	13.1579	5	12	5	1	608	66.586	5.45	1.009	0.963	0.799	195	196.8	187.7	155.8	4	4	4	4	0.638	18.1215	5	83.6914	5
530369643	ABI2	abl interactor 2 isoform X2 [Homo sapiens]	XP_005246274.1	0	5.31743	4.61255	2	4	1	1	542	58.741	6.02												0.292	6.0514	2	0	2
530369695	LANCL1	lanC-like protein 1 isoform X1 [Homo sapiens]	XP_005246300.1	0	3.36231	2.6764	1	2	1	1	411	46.455	7.87												0.116	3.21793	1	66.82	1
530369990	HNRNPA3	heterogeneous nuclear ribonucleoprotein A3 isoform X1 [Homo sapiens]	XP_005246437.1	0	7.40909	8.20106	2	4	2	1	378	39.571	9.01	0.656	0.589	0.712	16.3	10.7	9.6	11.6	1	1	1	1	0.274	6.96438	2	48.02	2
530371611	KIF1A	kinesin-like protein KIF1A isoform X2 [Homo sapiens]	XP_005247079.1	0.00516403	1.61404	0.555556	1	2	1	1	1800	203.003	5.53												0.024	2.56509	1	30.91	1
530372834	PRKAR2A	cAMP-dependent protein kinase type II-alpha regulatory subunit isoform X1 [Homo sapiens]	XP_005265370.1	0	16.3247	12.1287	4	8	2	1	404	45.49	5.07	0.789	0.821	0.708	91.4	72.1	75	64.7	1	1	1	1	0.468	14.5404	4	94.997	4
530374617	LSAMP	limbic system-associated membrane protein isoform X1 [Homo sapiens]	XP_005247511.1	0	4.57025	3.04709	1	2	1	1	361	39.92	7.64	0.954	0.962	0.893	71.2	67.9	68.5	63.6	1	1	1	1	0.122	3.87956	1	58.81	1
530375053	HEG1	protein HEG homolog 1 isoform X1 [Homo sapiens]	XP_005247723.1	0.00457317	1.65053	2.09318	1	1	1	1	1481	157.347	5.95												0.038	0	1
530378226	CAMK2D	calcium/calmodulin-dependent protein kinase type II subunit delta isoform X3 [Homo sapiens]	XP_005263308.1	0	28.5747	17.636	9	20	3	1	533	59.965	7.27	0.674	0.598	0.548	464.4	312.8	277.5	254.7	2	2	2	2	1.471	29.2235	9	104.033	7
530378443	RAPGEF2	rap guanine nucleotide exchange factor 2 isoform X1 [Homo sapiens]	XP_005263415.1	0	2.98088	0.823045	1	2	1	1	1701	190.599	6.71												0.03	2.97382	1	43.45	1
530378702	CTNND2	catenin delta-2 isoform X1 [Homo sapiens]	XP_005248308.1	0.000678887	2.51841	0.8	1	2	1	1	1250	135.157	7.55	0.675	0.675	0.753	44.6	30.1	30.1	33.6	1	1	1	1	0.038	2.80293	1	46.17	1
530380562	PCDH1	protocadherin-1 isoform X1 [Homo sapiens]	XP_005268509.1	0.000678887	2.6457	0.702576	1	2	1	1	1281	138.748	5.17												0.041	2.57121	1	47.2	1
530380819	CPLX2	complexin-2 isoform X1 [Homo sapiens]	XP_005265856.1	0	11.7381	19.403	3	10	3	1	134	15.385	5.08	0.886	0.844	0.78	309.3	274.1	261.2	241.3	3	3	3	3	5.31	9.19525	3	49.5776	3
530381854	HIST1H2BD	histone H2B type 1-D isoform X1 [Homo sapiens]	XP_005249096.1	0	21.1092	24	5	18	5	1	150	16.347	10.32	0.877	0.755	0.774	329.3	288.7	248.7	255	3	3	3	3	4.623	30.1889	5	200.155	5
530383411	EPB41L2	band 4.1-like protein 2 isoform X3 [Homo sapiens]	XP_005266897.1	0.000678887	2.56447	1.5274	1	2	1	1	1113	124.336	5.4												0.036	3.19885	1	0	1
530387660	PTK2B	protein-tyrosine kinase 2-beta isoform X1 [Homo sapiens]	XP_005273504.1	0	4.22774	2.18038	2	6	2	1	1009	115.8	6.25												0.073	2.48845	2	41.58	2
530388568	EFCAB1	EF-hand calcium-binding domain-containing protein 1 isoform X1 [Homo sapiens]	XP_005251360.1	0.0117336	1.30654	7.58294	1	1	1	1	211	24.472	5.06												0.166	0	1
530388906	PABPC1	polyadenylate-binding protein 1 isoform X1 [Homo sapiens]	XP_005250918.1	0	5.85861	5.66038	3	6	3	1	636	70.626	9.5	0.927	0.842	0.912	53.3	49.4	44.9	48.6	1	1	1	1	0.233	3.59715	3	45.88	3
530389143	PLEC	plectin isoform X3 [Homo sapiens]	XP_005251033.1	0	4.16368	0.405204	1	2	1	1	4689	532.145	5.97												0.008	3.64494	1	35.97	1
530389317	YWHAZ	14-3-3 protein zeta/delta isoform X1 [Homo sapiens]	XP_005251118.1	0	63.997	39.5918	13	35	11	1	245	27.728	4.79	0.799	0.789	0.762	975.9	779.4	769.7	744.1	9	9	9	9	10.788	69.4378	13	343.833	13
530390646	DNM1	dynamin-1 isoform X4 [Homo sapiens]	XP_005251820.1	0	95.4422	28.4562	27	61	1	1	868	97.647	7.34												2.831	95.9843	26	560.734	26
530390694	AK1	adenylate kinase isoenzyme 1 isoform X2 [Homo sapiens]	XP_005251843.1	0.000678887	2.61672	5.71429	1	2	1	1	210	23.396	8.6												0.212	2.78907	1	42.46	1
530391273	AUH	methylglutaconyl-CoA hydratase, mitochondrial isoform X1 [Homo sapiens]	XP_005252123.1	0	3.24321	2.86533	1	2	1	1	349	36.75	9.38	0.785	0.683	0.69	56.4	44.3	38.5	38.9	1	1	1	1	0.122	2.21553	1	21.53	1
530391650	ARPC5L	actin-related protein 2/3 complex subunit 5-like protein isoform X1 [Homo sapiens]	XP_005252307.1	0	2.803	7.84314	1	2	1	1	153	16.931	6.6												0.292	2.82947	1	59.03	1
530392189	PFKP	ATP-dependent 6-phosphofructokinase, platelet type isoform X1 [Homo sapiens]	XP_005252522.1	0	8.87981	4.19162	3	7	1	1	835	90.822	7.11	0.566	0.717	0.515	9.9	5.6	7.1	5.1	1	1	1	1	0.194	7.95116	3	77.25	3
530393366	HSPA12A	heat shock 70 kDa protein 12A isoform X1 [Homo sapiens]	XP_005269729.1	0	30.8636	12.7168	7	18	7	1	692	76.97	7.17	0.732	0.638	0.681	189.8	138.9	121.1	129.2	2	2	2	2	0.528	32.1505	7	209.017	7
530393496	HK1	hexokinase-1 isoform X3 [Homo sapiens]	XP_005269792.1	0	32.4361	10.8333	9	24	9	1	960	106.871	6.98	0.833	0.884	0.815	605.5	504.6	535	493.3	5	5	5	5	0.468	42.2326	9	253.066	9
530394328	VCL	vinculin isoform X1 [Homo sapiens]	XP_005270199.1	0	3.35734	1.76211	1	2	1	1	1135	123.85	5.71	0.959	0.935	0.774	56.6	54.3	52.9	43.8	1	1	1	1	0.032	4.01399	1	0	1
530396203	ME3	NADP-dependent malic enzyme, mitochondrial isoform X1 [Homo sapiens]	XP_005273774.1	0	3.762	5.46358	2	5	2	1	604	67.026	7.97												0.141	2.78883	2	0	2
530396818	NDUFS8	NADH dehydrogenase [ubiquinone] iron-sulfur protein 8, mitochondrial isoform X1 [Homo sapiens]	XP_005274070.1	0.000678887	2.43098	10.4762	1	2	1	1	210	23.69	6.34	0.829	1.21	0.906	36.2	30	43.8	32.8	1	1	1	1	0.179	3.02457	1	0	1
530398165	OPCML	opioid-binding protein/cell adhesion molecule isoform X1 [Homo sapiens]	XP_005271631.1	0	8.58048	8.43023	2	4	2	1	344	37.854	7.24	0.838	0.831	0.709	138.7	116.2	115.2	98.4	1	1	1	1	0.274	8.87968	2	51.137	2
530398179	NTM	neurotrimin isoform X2 [Homo sapiens]	XP_005271637.1	0	3.89757	3.54223	1	2	1	1	367	40.498	7.64	0.846	0.83	0.928	125.9	106.5	104.5	116.8	1	1	1	1	0.129	4.71934	1	50.24	1
530399089	GABARAPL1	gamma-aminobutyric acid receptor-associated protein-like 1 isoform X1 [Homo sapiens]	XP_005253401.1	0.000678887	2.65876	8.21918	1	2	1	1	146	16.997	9.5												0.778	3.13608	1	0	1
530400348	ATP2B1	plasma membrane calcium-transporting ATPase 1 isoform X3 [Homo sapiens]	XP_005268976.1	0	29.3417	7.92634	8	15	4	1	1249	137.717	6	0.836	0.794	0.759	183.8	153.6	145.9	139.5	2	2	2	2	0.398	26.7331	8	170.108	7
530400466	PFKM	ATP-dependent 6-phosphofructokinase, muscle type isoform X4 [Homo sapiens]	XP_005269033.1	0	12.7285	5.32276	5	11	3	1	883	96.846	8.12	0.893	0.786	0.744	149.8	133.8	117.7	111.5	2	2	2	2	0.307	13.3015	5	0	5
530400534	KIF21A	kinesin-like protein KIF21A isoform X1 [Homo sapiens]	XP_005269064.1	0	4.08597	1.55224	1	2	1	1	1675	187.15	6.42												0.032	2.97345	1	18.26	1
530402792	DCLK1	serine/threonine-protein kinase DCLK1 isoform X1 [Homo sapiens]	XP_005266649.1	0	26.0189	15.1351	7	13	7	1	740	82.173	8.66	0.81	0.751	0.751	355.1	287.6	266.6	266.7	4	4	4	4	0.607	25.0891	7	188.072	6
530405580	DMXL2	dmX-like protein 2 isoform X1 [Homo sapiens]	XP_005254312.1	0.00457317	1.66494	0.58862	1	1	1	1	3058	341.933	6.34												0.016			34.3	1
530406386	TPM1	tropomyosin alpha-1 chain isoform X15 [Homo sapiens]	XP_005254694.1	0	21.8087	21.4724	7	18	1	1	326	37.43	4.72												1.637	19.6182	7	83.1533	7
530406406	TPM1	tropomyosin alpha-1 chain isoform X8 [Homo sapiens]	XP_005254704.1	0	25.2897	27.0916	7	18	1	1	251	28.806	4.83	1.176	1.111	0.937	46.1	54.2	51.2	43.2	1	1	1	1	2.162	23.7591	7	133.08	7
530409932	TOM1L2	TOM1-like protein 2 isoform X1 [Homo sapiens]	XP_005256518.1	0	9.34145	8.20896	2	8	2	1	536	58.682	4.79												0.222	22.336	2	99.673	2
530410491	PRPSAP2	phosphoribosyl pyrophosphate synthase-associated protein 2 isoform X1 [Homo sapiens]	XP_005256782.1	0	12.4064	10.5691	2	6	1	1	369	40.899	7.44	0.85	0.82	0.619	51.2	43.5	42	31.7	1	1	1	1	0.35	14.1221	2	74.97	2
530410596	VAMP2	vesicle-associated membrane protein 2 isoform X1 [Homo sapiens]	XP_005256832.1	0	19.5347	42.3729	4	10	4	1	118	12.926	8.13	0.811	0.764	0.688	252.1	204.4	192.7	173.5	3	3	3	3	5.31	17.6862	4	161.195	4
530410945	AP2B1	AP-2 complex subunit beta isoform X1 [Homo sapiens]	XP_005257994.1	0	51.4627	13.6698	12	24	5	1	951	105.625	5.34	0.709	0.8	0.767	314.1	222.8	251.4	241	3	3	3	3	0.848	48.3391	12	368.048	12
530410969	ALDOC	fructose-bisphosphate aldolase C isoform X1 [Homo sapiens]	XP_005258006.1	0	47.9781	31.8681	11	32	11	1	364	39.431	6.87	0.824	0.8	0.766	972.1	801.3	777.9	745.1	10	10	10	10	2.899	61.7547	11	424.055	11
530411491	CLTC	clathrin heavy chain 1 isoform X1 [Homo sapiens]	XP_005257069.1	0	198.698	31.5101	44	133	44	1	1682	192.276	5.69	0.764	0.795	0.786	1289.2	985.1	1024.5	1013.4	22	22	22	22	2.798	230.955	44	1193.46	44
530412219	MAPT	microtubule-associated protein tau isoform X3 [Homo sapiens]	XP_005257419.1	0	10.1878	5.33643	5	9	5	1	862	89.739	6.65	0.914	0.785	0.795	432.7	395.3	339.8	343.9	4	4	4	4	0.292	10.2706	5	82.5133	4
530412417	ATP6V0A1	V-type proton ATPase 116 kDa subunit a isoform 1 isoform X1 [Homo sapiens]	XP_005257516.1	0	17.2523	6.3981	4	10	4	1	844	97.194	6.43	0.818	0.848	0.762	197.8	161.8	167.8	150.8	3	3	3	3	0.301	18.7868	4	113.432	4
530415146	UBA52	ubiquitin-60S ribosomal protein L40 isoform X2 [Homo sapiens]	XP_005260108.1	0	8.40224	16.5714	2	5	2	1	175	19.446	9.22	0.91	0.835	0.776	212.1	193	177	164.5	2	2	2	2	0.668	8.41238	2	80.39	2
530417532	PDCD5	programmed cell death protein 5 isoform X1 [Homo sapiens]	XP_005259449.1	0.000678887	2.53417	8.52713	1	2	1	1	129	14.988	6.93												0.292	2.17	1	0	1
530418431	DYNLRB1	dynein light chain roadblock-type 1 isoform X1 [Homo sapiens]	XP_005260625.1	0	7.3903	13.2231	1	4	1	1	121	13.354	10.08	0.836	0.871	0.818	76.2	63.7	66.4	62.3	1	1	1	1	0.389	11.0728	1	132.97	1
530418825	GART	trifunctional purine biosynthetic protein adenosine-3 isoform X1 [Homo sapiens]	XP_005260998.1	0.0179826	1.05051	2.77228	1	1	1	1	1010	107.699	6.7												0.045	3.10116	1
530423397	TPP2	tripeptidyl-peptidase 2 isoform X1 [Homo sapiens]	XP_005254127.1	0.00192431	2.01256	0.766871	1	2	1	1	1304	144.36	6.67												0.033	2.07303	1	0	1
530425685	ABHD12	monoacylglycerol lipase ABHD12 isoform X1 [Homo sapiens]	XP_005260755.1	0	10.7721	9.38967	2	4	2	1	426	46.948	8.31	0.919	0.9	0.811	66.8	61.4	60.1	54.2	1	1	1	1	0.222	8.82476	2	94.7	2
530425723	IDH3B	isocitrate dehydrogenase [NAD] subunit beta, mitochondrial isoform X1 [Homo sapiens]	XP_005260773.1	0	20.98	15.2455	6	12	6	1	387	42.384	8.46	0.819	0.791	0.694	277.4	227.2	219.5	192.5	2	2	2	2	0.931	17.0716	6	93.8989	6
530427319	CTBP1	C-terminal-binding protein 1 isoform X1 [Homo sapiens]	XP_005272318.1	0.010582	1.33573	2.49433	1	1	1	1	441	47.593	6.77	0.629	0.658	0.722	175.4	110.3	115.4	126.6	1	1	1	1	0.116			34.44	1
538917681	IDH1	isocitrate dehydrogenase [NADP] cytoplasmic [Homo sapiens]	NP_001269316.1	0.00252525	1.90274	1.69082	1	2	1	1	414	46.63	7.01												0.093	2.55352	1	31.18	1
543871463	OLFM1	noelin isoform 4 precursor [Homo sapiens]	NP_001269540.1	0	4.79102	2.26804	1	2	1	1	485	55.307	6.95	0.789	0.915	0.732	116.6	92	106.7	85.3	1	1	1	1	0.11	3.99052	1	65.31	1
544063423	STIP1	stress-induced-phosphoprotein 1 isoform a [Homo sapiens]	NP_001269581.1	0	13.4148	6.27119	3	8	3	1	590	68.037	7.74	0.839	0.754	0.755	239.9	201.2	180.9	181.1	3	3	3	3	0.194	9.85463	3	85.54	3
544186032	PDIA6	protein disulfide-isomerase A6 isoform a [Homo sapiens]	NP_001269633.1	0.0131464	1.28668	2.84553	1	2	1	1	492	53.867	5.33												0.122	2.31713	1	27.93	1
545688329	NAPB	beta-soluble NSF attachment protein isoform a [Homo sapiens]	NP_001269947.1	0	28.0421	33.4437	8	19	8	1	302	33.896	5.47	0.745	0.771	0.692	485.9	362.1	374.4	336.3	5	5	5	5	1.976	32.8304	8	124.513	7
546232203	ADAP1	arf-GAP with dual PH domain-containing protein 1 isoform 2 [Homo sapiens]	NP_001271237.1	0.00161812	2.12223	5.19481	1	2	1	1	385	44.938	8.95												0.11	2.52061	1	0	1
557357733	HSPH1	heat shock protein 105 kDa isoform 3 [Homo sapiens]	NP_001273433.1	0	10.9652	5.23256	3	6	3	1	860	97.398	5.72												0.151	10.7252	3	83.97	3
574584816	TUBB4A	tubulin beta-4A chain isoform 3 [Homo sapiens]	NP_001276058.1	0	172.973	64.1892	28	198	7	1	444	49.554	4.88	0.697	0.712	0.701	551	383.9	392.2	386.2	6	6	6	6	192.07	334.333	28	1562.38	28
576583524	GAPDH	glyceraldehyde-3-phosphate dehydrogenase isoform 1 [Homo sapiens]	NP_001276675.1	0	71.4383	17.9104	6	43	6	1	335	36.03	8.46	0.85	0.809	0.74	418.2	355.3	338.2	309.3	8	8	8	8	6.743	88.7995	6	468.97	6
578799206	SH3GLB1	endophilin-B1 isoform X1 [Homo sapiens]	XP_006710735.1	0.003698	1.73002	2.98507	1	2	1	1	402	45.189	6.21												0.136	0	1	0	1
578799563	SARS	serine--tRNA ligase, cytoplasmic isoform X1 [Homo sapiens]	XP_006710876.1	0	6.46522	6.34328	2	4	2	1	536	61.274	7.06	1.423	0.96	0.945	20.1	28.6	19.3	19	1	1	1	1	0.172	5.32252	2	39.09	2
578799914	SGIP1	SH3-containing GRB2-like protein 3-interacting protein 1 isoform X1 [Homo sapiens]	XP_006711024.1	0	8.6359	5.63549	3	8	3	1	834	89.776	8.51	0.948	0.921	0.79	207.9	197	191.4	164.2	2	2	2	2	0.174	12.6606	3	89.5996	3
578803186	FAM49A	protein FAM49A isoform X1 [Homo sapiens]	XP_006712171.1	0	2.81844	5.57276	1	2	1	1	323	37.289	6.01												0.136	3.71155	1	35.28	1
578804380	2016-09-02	septin-2 isoform X2 [Homo sapiens]	XP_006712610.1	0	5.78015	4.01891	1	2	1	1	423	48.768	7.17	0.919	0.878	0.728	67	61.6	58.8	48.8	1	1	1	1	0.105	4.98372	1	73.44	1
578804626	SLC4A10	sodium-driven chloride bicarbonate exchanger isoform X6 [Homo sapiens]	XP_006712706.1	0	5.57447	1.48084	1	2	1	1	1148	129.473	6.8												0.039	4.93628	1	67.33	1
578808960	TRIM2	tripartite motif-containing protein 2 isoform X1 [Homo sapiens]	XP_006714220.1	0	3.45075	2.06452	1	2	1	1	775	84.878	7.37												0.061	3.7238	1	0	1
578810794	SYNPO	synaptopodin isoform X3 [Homo sapiens]	XP_006714818.1	0	7.31247	1.48213	1	2	1	1	1147	122.118	9.36	0.621	0.66	0.813	149.8	93.1	98.9	121.8	1	1	1	1	0.039	6.09025	1	108.95	1
578811231	SNCB	beta-synuclein isoform X2 [Homo sapiens]	XP_006714977.1	0	28.6591	38.1579	6	14	3	1	152	15.964	4.7	0.834	0.834	0.711	30.1	25.1	25.1	21.4	1	1	1	1	6.499	24.2118	6	167.852	6
578813410	AMPH	amphiphysin isoform X1 [Homo sapiens]	XP_006715752.1	0	21.5963	5.22449	6	11	6	1	1225	134.798	4.55	0.636	0.77	0.822	146.6	93.2	112.9	120.5	2	2	2	2	0.298	18.7836	6	123.859	5
578813710	2016-09-07	septin-7 isoform X6 [Homo sapiens]	XP_006715869.1	0	42.2737	30.1339	10	28	9	1	448	52.011	8.73	0.924	0.876	0.777	360.7	333.3	315.8	280.4	6	6	6	6	2.831	44.1532	10	157.148	10
578814598	CACNA2D1	voltage-dependent calcium channel subunit alpha-2/delta-1 isoform X1 [Homo sapiens]	XP_006716181.1	0.00252525	1.89894	1.89189	1	2	1	1	1110	125.229	5.36												0.04	3.45486	1	0	1
578816062	OXR1	oxidation resistance protein 1 isoform X1 [Homo sapiens]	XP_006716657.1	0	10.3128	2.67857	2	4	2	1	896	100.527	5.4	0.928	0.96	0.868	92.5	85.8	88.8	80.3	1	1	1	1	0.105	6.5907	2	117.064	2
578817145	DNM1	dynamin-1 isoform X3 [Homo sapiens]	XP_006717055.1	0	100.745	29.2627	29	67	2	1	868	97.502	7.01	0.702	0.585	0.635	92.6	65	54.2	58.8	1	1	1	1	3.217	104.276	28	587.901	28
578817664	SH3GLB2	endophilin-B2 isoform X1 [Homo sapiens]	XP_006717251.1	0	3.75105	3.27103	1	2	1	1	428	47.239	5.68	1.179	0.888	0.85	58	68.4	51.5	49.3	1	1	1	1	0.122	3.11515	1	0	1
578817797	SPTAN1	spectrin alpha chain, non-erythrocytic 1 isoform X1 [Homo sapiens]	XP_006717308.1	0	314.251	33.0279	75	198	75	1	2510	288.945	5.41	0.825	0.868	0.802	3301.9	2723.6	2864.5	2647.8	46	46	46	46	2.918	363.187	75	1608.6	73
578818230	CELF2	CUGBP Elav-like family member 2 isoform X2 [Homo sapiens]	XP_006717432.1	0.00161812	2.1038	4.57143	1	2	1	1	525	56.095	8.6												0.129	3.19487	1	0	1
578818565	VIM	vimentin isoform X1 [Homo sapiens]	XP_006717563.1	0	23.1354	13.7339	6	16	4	1	466	53.619	5.12	0.896	0.919	0.694	137.8	123.5	126.7	95.6	2	2	2	2	0.748	15.3661	6	79.3625	6
578821687	SPTBN2	spectrin beta chain, non-erythrocytic 2 isoform X2 [Homo sapiens]	XP_006718732.1	0	35.6845	5.21485	10	18	8	1	2397	271.519	6.23	0.754	0.748	0.813	108.6	81.9	81.2	88.3	2	2	2	2	0.195	31.4281	10	221.68	8
578822042	HEPACAM	hepatocyte cell adhesion molecule isoform X1 [Homo sapiens]	XP_006718849.1	0.00252525	1.89245	5.43735	1	2	1	1	423	46.705	9												0.122	0	1	0	1
578825895	GNG2	guanine nucleotide-binding protein G(I)/G(S)/G(O) subunit gamma-2 isoform X1 [Homo sapiens]	XP_006720236.1	0.0108664	1.33386	9.85915	1	2	1	1	71	7.845	7.99												0.778	2.42847	1	0	1
578826688	SCAMP5	secretory carrier-associated membrane protein 5 isoform X2 [Homo sapiens]	XP_006720483.1	0	4.26154	4.34783	1	2	1	1	253	28.005	8.81	0.601	0.689	0.718	165.3	99.4	113.9	118.7	1	1	1	1	0.468	4.7121	1	41.52	1
578828264	ROGDI	protein rogdi homolog isoform X1 [Homo sapiens]	XP_006721010.1	0	5.14418	6.46259	1	4	1	1	294	32.921	7.88	0.994	0.837	0.87	121.2	120.5	101.4	105.5	1	1	1	1	0.122	8.36041	1	107.06	1
578832288	MAPRE2	microtubule-associated protein RP/EB family member 2 isoform X2 [Homo sapiens]	XP_006722438.1	0	8.74618	6.64653	2	4	1	1	331	37.383	5.91												0.274	7.12656	2	67.39	2
578832421	WDR7	WD repeat-containing protein 7 isoform X1 [Homo sapiens]	XP_006722494.1	0	8.74612	2.88591	3	6	3	1	1490	163.705	6.92	0.762	0.788	0.74	146.9	112	115.7	108.7	2	2	2	2	0.098	10.6602	3	56.8255	3
578835125	CYTH2	cytohesin-2 isoform X1 [Homo sapiens]	XP_006723535.1	0.00538761	1.58137	2.61283	1	2	1	1	421	48.754	5.91												0.116	2.31624	1	0	1
578836565	PFKL	ATP-dependent 6-phosphofructokinase, liver type isoform X2 [Homo sapiens]	XP_006724074.1	0	6.01784	3.04807	2	5	1	1	853	93.176	8.16												0.108	8.00094	2	33.62	2
604723356	NDUFA5	NADH dehydrogenase [ubiquinone] 1 alpha subcomplex subunit 5 isoform 6 [Homo sapiens]	NP_001278233.1	0	3.00467	4.94505	1	2	1	1	182	21.203	9.01	0.762	0.794	0.773	100.1	76.3	79.5	77.4	1	1	1	1	0.334	3.56325	1	34.69	1
662033922	PEA15	astrocytic phosphoprotein PEA-15 isoform a [Homo sapiens]	NP_001284505.1	0	5.61836	19.2053	2	5	2	1	151	17.296	4.89	0.698	0.669	0.705	13.9	9.7	9.3	9.8	1	1	1	1	0.778	5.22342	2	44.98	1
664805999	EIF4B	eukaryotic translation initiation factor 4B isoform 1 [Homo sapiens]	NP_001287750.1	0	9.91166	7.14286	2	6	2	1	616	69.657	5.67	0.839	0.708	0.784	68.5	57.5	48.5	53.7	1	1	1	1	0.202	14.6747	2	59.65	2
729042247	AIP	AH receptor-interacting protein isoform 1 [Homo sapiens]	NP_003968.3	0.00133245	2.43004	4.24242	1	2	1	1	330	37.64	6.42												0.145	2.95903	1	36.83	1
735997436	ACAT2	acetyl-CoA acetyltransferase, cytosolic isoform 2 [Homo sapiens]	NP_001290182.1	0	3.45482	2.58216	1	2	1	1	426	44.614	8.46	0.571	0.81	0.612	14.7	8.4	11.9	9	1	1	1	1	0.122	3.61494	1	50.49	1
740086846	ACLY	ATP-citrate synthase isoform 3 [Homo sapiens]	NP_001290203.1	0	14.6874	3.72294	3	6	3	1	1155	126.138	8.18	0.835	0.756	0.672	86.1	71.9	65.1	57.9	1	1	1	1	0.109	8.49691	3	126.37	3
740087210	MYL12A	myosin regulatory light chain 12A isoform 2 [Homo sapiens]	NP_001289978.1	0	4.2383	11.2994	1	2	1	1	177	20.444	4.75												0.259	4.39242	1	43.53	1
747165389	RPSA	40S ribosomal protein SA isoform 2 [Homo sapiens]	NP_001291217.1	0	6.3874	10	2	4	2	1	300	33.293	4.87	0.741	0.843	0.716	61.3	45.4	51.7	43.9	1	1	1	1	0.389	7.67352	2	93.12	2
748585205	PRKACA	cAMP-dependent protein kinase catalytic subunit alpha isoform 3 [Homo sapiens]	NP_001291278.1	0.00538761	1.59551	2.10773	1	2	1	1	427	49.103	8.46												0.11	2.08249	1	0	1
751247014	TIMM9	mitochondrial import inner membrane translocase subunit Tim9 isoform a [Homo sapiens]	NP_001291416.1	0	5.49431	16.8539	1	2	1	1	89	10.371	7.21	0.839	0.882	0.965	54.1	45.4	47.7	52.2	1	1	1	1	0.468	4.42315	1	52.93	1
767903710	PHGDH	D-3-phosphoglycerate dehydrogenase isoform X1 [Homo sapiens]	XP_011539528.1	0	11.5068	5.60132	3	6	3	1	607	64.653	6.87	0.875	0.946	0.789	127.6	111.6	120.7	100.7	1	1	1	1	0.292	10.7607	3	127.187	3
767906235	CAPZB	F-actin-capping protein subunit beta isoform X1 [Homo sapiens]	XP_011540530.1	0	7.16619	9.80392	2	4	2	1	306	34.481	5.96	0.876	1.108	1.034	49.9	43.7	55.3	51.6	1	1	1	1	0.292	7.63867	2	40.91	2
767908737	NFASC	neurofascin isoform X8 [Homo sapiens]	XP_011507620.1	0	17.2577	4.65753	5	10	5	1	1460	162.147	7.15	0.804	0.816	0.741	385.2	309.7	314.4	285.5	4	4	4	4	0.182	19.1597	5	108.23	5
767910140	BCAN	brevican core protein isoform X1 [Homo sapiens]	XP_011508168.1	0.00339716	1.75178	1.09769	1	2	1	1	911	99.056	4.64												0.058	2.31651	1	31.81	1
767911065	UBAP2L	ubiquitin-associated protein 2-like isoform X2 [Homo sapiens]	XP_011508514.1	0.00339716	1.77624	0.807175	1	2	1	1	1115	117.616	7.12												0.07	2.36918	1	28.11	1
767913715	ADD2	beta-adducin isoform X1 [Homo sapiens]	XP_011530804.1	0	7.35224	3.58127	2	4	2	1	726	80.803	5.92	0.982	0.88	0.832	94.3	92.6	83	78.5	1	1	1	1	0.125	5.9295	2	99.9454	2
767913845	CTNNA2	catenin alpha-2 isoform X1 [Homo sapiens]	XP_011530858.1	0	4.07166	1.25918	1	2	1	1	953	105.247	5.71												0.046	2.96856	1	43.77	1
767915105	SLC8A1	sodium/calcium exchanger 1 isoform X1 [Homo sapiens]	XP_011531358.1	0.00161812	2.1528	1.13052	1	2	1	1	973	108.478	5	0.676	0.815	0.795	103	69.6	83.9	81.9	1	1	1	1	0.068	2.31153	1	0	1
767917469	NGEF	ephexin-1 isoform X1 [Homo sapiens]	XP_011509225.1	0	5.42748	3.09859	1	2	1	1	710	82.445	5.57												0.058	4.9723	1	66.52	1
767918167	MAP2	microtubule-associated protein 2 isoform X6 [Homo sapiens]	XP_011509492.1	0	28.8065	5.44252	8	19	8	1	1966	213.957	4.92	0.879	0.789	0.704	421.3	370.3	332.6	296.4	4	4	4	4	0.216	33.2435	8	232.633	7
767922705	CLASP2	CLIP-associating protein 2 isoform X1 [Homo sapiens]	XP_011531807.1	0	4.14378	2.10057	2	4	2	1	1571	171.721	8.47												0.053	3.12416	2	34.07	2
767922915	ERC2	ERC protein 2 isoform X1 [Homo sapiens]	XP_011531882.1	0	6.6784	2.40154	1	2	1	1	1041	120.011	7.11												0.046	5.12469	1	49.74	1
767924452	CADPS	calcium-dependent secretion activator 1 isoform X9 [Homo sapiens]	XP_011532481.1	0	22.4612	8.60367	7	16	1	1	1418	159.903	5.9	0.753	0.721	0.67	58.7	44.2	42.3	39.3	1	1	1	1	0.259	25.4691	7	59.5294	7
767924768	IQSEC1	IQ motif and SEC7 domain-containing protein 1 isoform X1 [Homo sapiens]	XP_011532606.1	0.00161812	2.19132	1.39116	1	2	1	1	1222	136.028	8.47												0.039	2.10187	1	36.71	1
767926887	PEX5L	PEX5-related protein isoform X3 [Homo sapiens]	XP_011511184.1	0	5.0422	3.0837	1	4	1	1	681	75.415	5.36												0.066	3.59733	1	0	1
767930167	ATP8A1	phospholipid-transporting ATPase IA isoform X1 [Homo sapiens]	XP_011511917.1	0	3.25777	3.33049	2	3	2	1	1171	132.179	6.74												0.081	2.33386	2	31.43	1
767931770	ANK2	ankyrin-2 isoform X5 [Homo sapiens]	XP_011530193.1	0	35.4455	3.29327	10	21	10	1	4160	456.149	5.12	0.771	0.82	0.677	214.7	165.5	176.1	145.4	3	3	3	3	0.106	34.902	10	243.405	10
767932537	SNCA	alpha-synuclein isoform X2 [Homo sapiens]	XP_011530509.1	0	30.8733	25.8824	6	18	3	1	170	18.367	10.01	1.076	1.038	0.899	101.2	108.9	105	91	2	2	2	2	4.337	32.6752	6	168.841	6
767933143	G3BP2	ras GTPase-activating protein-binding protein 2 isoform X1 [Homo sapiens]	XP_011530742.1	0	8.53913	6.639	2	6	2	1	482	54.088	5.55	0.841	0.751	0.707	143.9	121	108	101.7	1	1	1	1	0.202	14.4327	2	94.5832	2
767935355	HAPLN1	hyaluronan and proteoglycan link protein 1 isoform X1 [Homo sapiens]	XP_011541470.1	0.007414	1.4807	2.25989	1	2	1	1	354	40.14	7.42												0.11	2.5732	1	0	1
767937841	UBE2D2	ubiquitin-conjugating enzyme E2 D2 isoform X1 [Homo sapiens]	XP_011535981.1	0	4.40882	6.35838	1	2	1	1	173	19.618	5.52	0.701	0.648	0.663	114.4	80.2	74.1	75.9	1	1	1	1	0.585	3.41293	1	64.88	1
767938112	DBN1	drebrin isoform X1 [Homo sapiens]	XP_011532748.1	0	11.9732	8.60832	4	8	4	1	697	76.422	4.58	0.775	0.852	0.862	146.9	113.9	125.1	126.7	2	2	2	2	0.374	11.9346	4	62.92	4
767938356	HNRNPH1	heterogeneous nuclear ribonucleoprotein H isoform X1 [Homo sapiens]	XP_011532847.1	0	7.93126	7.20339	2	4	2	1	472	51.197	6.8	0.793	0.628	0.682	148.5	117.7	93.3	101.3	2	2	2	2	0.259	6.57767	2	92.7689	2
767938662	CANX	calnexin isoform X2 [Homo sapiens]	XP_011532966.1	0	9.15188	3.09598	2	4	2	1	646	73.364	4.65	0.787	0.963	0.807	71	55.9	68.4	57.3	1	1	1	1	0.172	9.92775	2	70.1317	2
767939866	PACSIN1	protein kinase C and casein kinase substrate in neurons protein 1 isoform X1 [Homo sapiens]	XP_011512843.1	0	10.9255	12.1622	6	9	6	1	444	50.934	5.24	1.127	0.993	0.83	174.3	196.4	173	144.6	4	4	4	4	0.859	6.75795	5	40.84	3
767943839	WASF1	wiskott-Aldrich syndrome protein family member 1 isoform X1 [Homo sapiens]	XP_011534535.1	0	12.6303	10.7335	5	10	5	1	559	61.614	6.46	0.924	0.937	0.782	38	35.1	35.6	29.7	1	1	1	1	0.778	13.9066	5	0	5
767943934	SNAP91	clathrin coat assembly protein AP180 isoform X1 [Homo sapiens]	XP_011534567.1	0	23.711	10.4741	7	14	7	1	907	92.444	4.86	0.947	0.753	0.8	119.6	113.3	90	95.7	2	2	2	2	1.081	22.5112	7	143.911	6
767945521	OGDH	2-oxoglutarate dehydrogenase, mitochondrial isoform X1 [Homo sapiens]	XP_011513710.1	0	20.3324	9.15222	5	10	4	1	1038	117.59	6.92	0.875	0.93	0.781	45.6	39.9	42.4	35.6	1	1	1	1	0.253	16.8225	5	95.9523	5
767945559	MPP6	MAGUK p55 subfamily member 6 isoform X1 [Homo sapiens]	XP_011513727.1	0	6.79317	3.7037	1	2	1	1	540	61.079	6.18												0.07	5.56822	1	81.01	1
767945681	FIGNL1	fidgetin-like protein 1 isoform X2 [Homo sapiens]	XP_011513772.1	0.00161812	2.08365	1.78042	1	2	1	1	674	74.03	7.85												0.061	2.2921	1	0	1
767945839	TTYH3	protein tweety homolog 3 isoform X1 [Homo sapiens]	XP_011513837.1	0	3.21424	2.6616	1	2	1	1	526	57.945	5.31												0.122	3.81516	1	36.97	1
767945863	CAMK2B	calcium/calmodulin-dependent protein kinase type II subunit beta isoform X1 [Homo sapiens]	XP_011513849.1	0	38.5592	13.2581	11	26	7	1	709	77.208	7.2	0.57	0.437	0.446	256.3	146	112	114.4	2	2	2	2	1.154	40.1416	11	142.218	10
767945997	EIF3B	eukaryotic translation initiation factor 3 subunit B isoform X1 [Homo sapiens]	XP_011513901.1	0	3.94006	3.56265	1	2	1	1	814	92.424	5												0.062	3.6001	1	39.53	1
767947915	NRCAM	neuronal cell adhesion molecule isoform X2 [Homo sapiens]	XP_011514557.1	0	7.46237	2.21205	2	6	2	1	1311	144.601	5.71	1.017	0.942	0.864	220.3	224	207.5	190.3	2	2	2	2	0.075	10.7695	2	113.74	2
767948171	CHCHD3	MICOS complex subunit MIC19 isoform X1 [Homo sapiens]	XP_011514665.1	0	4.64801	4.74138	1	2	1	1	232	26.737	7.75	0.706	0.789	0.678	188.9	133.3	149	128.1	1	1	1	1	0.179	4.48811	1	62.02	1
767948685	EIF4H	eukaryotic translation initiation factor 4H isoform X1 [Homo sapiens]	XP_011514858.1	0	6.83598	31.6	3	6	3	1	250	27.604	9.07	1.165	0.823	0.823	67.8	79	55.8	55.8	3	3	3	3	0.701	12.3936	3	30.4	3
767950720	PSD3	PH and SEC7 domain-containing protein 3 isoform X1 [Homo sapiens]	XP_011542764.1	0	4.31966	1.62665	1	4	1	1	1291	142.185	6.67	0.888	0.655	0.73	71.4	63.4	46.8	52.1	1	1	1	1	0.033	8.35243	1	45.62	1
767953162	FAM49B	protein FAM49B isoform X2 [Homo sapiens]	XP_011515409.1	0	6.86206	9.30233	2	4	2	1	344	38.866	6.38	0.829	0.864	0.692	105.5	87.5	91.1	73	2	2	2	2	0.245	6.94944	2	36.3	2
767953706	NCALD	neurocalcin-delta isoform X1 [Homo sapiens]	XP_011515637.1	0	4.57555	17.0984	2	6	2	1	193	22.231	5.35	0.695	0.713	0.675	72.9	50.7	52	49.2	1	1	1	1	0.425	4.56525	2	39.52	2
767954754	KIAA1045	protein KIAA1045 isoform X1 [Homo sapiens]	XP_011516129.1	0.00161812	2.03395	2.95567	1	2	1	1	406	45.81	5.67												0.122	0	1	0	1
767955207	SH3GL2	endophilin-A1 isoform X1 [Homo sapiens]	XP_011516307.1	0	32.5671	22.0207	8	24	5	1	386	44.295	5.48	0.774	0.859	0.841	443.4	343.4	381.1	373.1	4	4	4	4	2.36	42.9141	8	249.651	7
767956550	ABCA1	ATP-binding cassette sub-family A member 1 isoform X1 [Homo sapiens]	XP_011516642.1	0.0179826	1.06565	1.26748	1	1	1	1	2288	257.162	7.18												0.02	0	1
767958030	SET	protein SET isoform X1 [Homo sapiens]	XP_011517213.1	0	12.8459	14.4828	2	6	2	1	290	33.469	4.32	0.653	0.4	0.8	9.5	6.2	3.8	7.6	1	1	1	1	0.585	18.5621	2	121.72	2
767958792	GDA	guanine deaminase isoform X2 [Homo sapiens]	XP_011517524.1	0	4.31623	3.53635	1	2	1	1	509	57.082	6.25	0.78	0.763	0.73	64.9	50.6	49.5	47.4	1	1	1	1	0.072	4.26195	1	36.95	1
767961213	MICU1	calcium uptake protein 1, mitochondrial isoform X1 [Homo sapiens]	XP_011537421.1	0	7.11611	2.81955	1	2	1	1	532	61.175	9.38												0.08	4.74158	1	88.22	1
767963194	PPP3CB	serine/threonine-protein phosphatase 2B catalytic subunit beta isoform isoform X1 [Homo sapiens]	XP_011538223.1	0	22.5598	18.5393	8	19	3	1	534	60.187	6.1	0.831	0.817	0.71	203.9	169.5	166.5	144.7	3	3	3	3	0.931	25.2308	8	149.181	8
767963256	OGDHL	2-oxoglutarate dehydrogenase-like, mitochondrial isoform X1 [Homo sapiens]	XP_011538249.1	0	13.5353	4.85149	3	6	2	1	1010	114.409	6.65	0.948	0.843	0.813	96	91	80.9	78	1	1	1	1	0.148	13.1414	3	101.895	3
767966201	PSMC3	26S protease regulatory subunit 6A isoform X2 [Homo sapiens]	XP_011518535.1	0	11.1775	9.71922	2	6	2	1	463	51.535	5.43	1.008	0.922	0.916	47.7	48.1	44	43.7	1	1	1	1	0.172	13.4777	2	58.6314	2
767966323	SLC1A2	excitatory amino acid transporter 2 isoform X1 [Homo sapiens]	XP_011518586.1	0	24.2904	5.9322	4	20	4	1	590	64.036	6.87	0.996	0.869	0.774	324.1	322.8	281.6	250.7	4	4	4	4	0.778	36.2499	4	221.505	4
767967537	DLG2	disks large homolog 2 isoform X1 [Homo sapiens]	XP_011543080.1	0.0135603	1.26841	1.07317	1	1	1	1	1025	115.134	6.33												0.042	0	1
767967976	PGM2L1	glucose 1,6-bisphosphate synthase isoform X1 [Homo sapiens]	XP_011543255.1	0.0131464	1.29956	1.39969	1	2	1	1	643	72.849	7.33												0.066	1.97836	1	0	1
767968186	ARRB1	beta-arrestin-1 isoform X1 [Homo sapiens]	XP_011543336.1	0	3.16033	4.00891	1	2	1	1	449	50.602	6.67	0.729	0.799	0.708	42.8	31.2	34.2	30.3	1	1	1	1	0.11	2.36967	1	0	1
767969491	HYOU1	hypoxia up-regulated protein 1 isoform X1 [Homo sapiens]	XP_011540859.1	0	4.29636	1.53257	1	2	1	1	1044	116.288	5.38												0.04	3.55438	1	0	1
767970091	HSPA8	heat shock cognate 71 kDa protein isoform X1 [Homo sapiens]	XP_011541100.1	0	148.527	44.2724	29	99	19	1	646	70.854	5.52	0.859	0.807	0.731	2263.6	1943.7	1825.6	1654.1	20	20	20	20	18.307	159.239	29	832.658	28
767971402	PTMS	parathymosin isoform X1 [Homo sapiens]	XP_011519289.1	0	4.93554	10.5769	1	2	1	1	104	12.067	11												1.154	4.68597	1	68.49	1
767973049	OSBPL8	oxysterol-binding protein-related protein 8 isoform X4 [Homo sapiens]	XP_011536158.1	0.0039914	1.71783	1.21951	1	2	1	1	902	102.591	6.71												0.045	2.20099	1	0	1
767973233	CNTN1	contactin-1 isoform X1 [Homo sapiens]	XP_011536228.1	0	33.1984	12.279	11	24	11	1	1018	113.249	5.9	0.806	0.832	0.73	261.1	210.4	217.3	190.7	4	4	4	4	0.572	34.8953	11	180.454	11
767974361	NAP1L1	nucleosome assembly protein 1-like 1 isoform X2 [Homo sapiens]	XP_011536692.1	0	7.85244	8.18859	3	6	2	1	403	46.803	4.46												0.585	9.12619	3	47.8317	3
767974682	PPP1CC	serine/threonine-protein phosphatase PP1-gamma catalytic subunit isoform X1 [Homo sapiens]	XP_011536806.1	0	2.73589	3.8674	1	2	1	1	362	41.406	6.07	0.734	0.691	0.66	18.8	13.8	13	12.4	1	1	1	1	0.116	2.77936	1	0	1
767980422	HNRNPC	heterogeneous nuclear ribonucleoproteins C1/C2 isoform X1 [Homo sapiens]	XP_011535010.1	0	5.74425	3.92157	1	2	1	1	306	33.65	5.08	0.806	0.72	0.743	92.5	74.6	66.6	68.7	1	1	1	1	0.136	4.24389	1	68.13	1
767981118	NDRG2	protein NDRG2 isoform X1 [Homo sapiens]	XP_011535300.1	0	3.70797	2.69542	1	2	1	1	371	40.772	5.21	0.71	0.729	0.645	161	114.3	117.3	103.8	1	1	1	1	0.155	3.72551	1	48.87	1
767981762	ACTN1	alpha-actinin-1 isoform X1 [Homo sapiens]	XP_011535567.1	0	47.487	19.8062	14	32	9	1	929	106.714	6.05	0.983	0.916	0.921	179.9	176.8	164.7	165.7	5	5	5	5	0.896	49.1514	14	233.012	14
767983063	CYFIP1	cytoplasmic FMR1-interacting protein 1 isoform X1 [Homo sapiens]	XP_011542175.1	0	8.40985	2.81385	3	6	3	1	1386	159.629	6.98												0.098	9.48723	3	98.65	3
767983219	CKMT1B	creatine kinase U-type, mitochondrial isoform X1 [Homo sapiens]	XP_011519499.1	0	28.7911	21.3429	7	22	7	1	417	47.007	8.34	0.938	0.966	0.733	177.4	166.4	171.3	130.1	4	4	4	4	1.818	33.8078	7	161.402	7
767984251	MYO5A	unconventional myosin-Va isoform X1 [Homo sapiens]	XP_011519908.1	0	9.01781	1.64718	3	6	3	1	1882	218.693	8.47	0.776	0.736	0.761	134.5	104.4	99	102.4	1	1	1	1	0.067	10.1652	3	66.0875	3
767985907	SLC12A6	solute carrier family 12 member 6 isoform X1 [Homo sapiens]	XP_011520569.1	0	3.88022	1.65217	2	4	1	1	1150	127.534	7.08												0.089	5.33793	2	32.94	2
767986980	ABAT	4-aminobutyrate aminotransferase, mitochondrial isoform X1 [Homo sapiens]	XP_011520702.1	0	15.157	6	3	10	3	1	500	56.403	7.96	1.364	1	1.205	4.4	6	4.4	5.3	1	1	1	1	0.322	13.0013	3	126.096	3
767987102	CARHSP1	calcium-regulated heat stable protein 1 isoform X1 [Homo sapiens]	XP_011520746.1	0.00516403	1.62489	10.8844	1	2	1	1	147	15.882	8.21												0.334	0	1	0	1
767987604	UBE2I	SUMO-conjugating enzyme UBC9 isoform X1 [Homo sapiens]	XP_011520947.1	0	2.84134	5.43478	1	2	1	1	184	20.444	8.46												0.334	2.99953	1	0	1
767988216	CORO1A	coronin-1A isoform X1 [Homo sapiens]	XP_011544016.1	0	6.68885	8.45987	2	4	2	1	461	50.994	6.68	1.338	1.156	1.078	7.7	10.3	8.9	8.3	1	1	1	1	0.245	7.33845	2	49.91	2
767990939	KIAA0513	uncharacterized protein KIAA0513 isoform X1 [Homo sapiens]	XP_011521785.1	0	3.15403	2.18978	1	2	1	1	411	46.609	5.06												0.122	2.64483	1	27.85	1
767991742	DLG4	disks large homolog 4 isoform X1 [Homo sapiens]	XP_011522000.1	0.000678887	2.59024	1.88206	1	2	1	1	797	88.51	6.1												0.062	3.8856	1	0	1
767992184	MYH10	myosin-10 isoform X2 [Homo sapiens]	XP_011522177.1	0	4.16868	1.08002	2	4	2	1	2037	235.705	5.6												0.044	3.02004	2	25.03	2
767993234	BAIAP2	brain-specific angiogenesis inhibitor 1-associated protein 2 isoform X8 [Homo sapiens]	XP_011522496.1	0	7.537	7.39437	2	4	2	1	568	62.982	9.13												0.141	7.84712	2	0	2
767993263	2016-09-09	septin-9 isoform X3 [Homo sapiens]	XP_011522506.1	0.000678887	2.59636	1.62075	1	2	1	1	617	68.635	8.97												0.059	3.33196	1	44.77	1
767994242	TANC2	protein TANC2 isoform X2 [Homo sapiens]	XP_011522899.1	0.0173001	1.13212	0.385542	1	2	1	1	2075	228.827	8.31	0.863	0.878	0.721	98.6	85.1	86.6	71.1	1	1	1	1	0.024	3.40871	1
767994460	GIT1	ARF GTPase-activating protein GIT1 isoform X1 [Homo sapiens]	XP_011522986.1	0	8.53043	1.8018	1	4	1	1	777	86.156	7.03	0.705	0.509	0.58	80.9	57	41.2	46.9	1	1	1	1	0.122	8.15792	1	102.4	1
767994920	NSF	vesicle-fusing ATPase isoform X2 [Homo sapiens]	XP_011523165.1	0	90.5556	36.4109	23	59	23	1	769	85.081	7.62	0.775	0.641	0.631	1256.9	974.4	805.6	792.6	14	14	14	14	2.652	96.4464	23	476.784	23
767995236	PRKAR1A	cAMP-dependent protein kinase type I-alpha regulatory subunit isoform X1 [Homo sapiens]	XP_011523286.1	0	4.41556	4.72441	1	2	1	1	381	42.955	5.35												0.129	4.66212	1	47.07	1
767996099	PIP4K2B	phosphatidylinositol 5-phosphate 4-kinase type-2 beta isoform X1 [Homo sapiens]	XP_011523628.1	0.00281162	1.80883	2.0316	1	2	1	1	443	50.177	7.81												0.11	1.63742	1	33.9	1
767997328	FASN	fatty acid synthase isoform X1 [Homo sapiens]	XP_011521840.1	0.00161812	2.10441	0.358423	1	2	1	1	2511	273.254	6.44												0.018	1.71068	1	45.83	1
767997413	ARHGDIA	rho GDP-dissociation inhibitor 1 isoform X1 [Homo sapiens]	XP_011521876.1	0	8.97601	12.4498	3	6	3	1	249	27.501	5.01	0.98	0.91	0.787	163.7	160.5	148.9	128.9	2	2	2	2	0.995	8.97868	3	33.22	3
767997588	EPB41L3	band 4.1-like protein 3 isoform X9 [Homo sapiens]	XP_011523918.1	0	9.17727	4.81633	4	8	4	1	1225	136.405	5.3	0.914	0.8	0.775	111.9	102.3	89.5	86.7	3	3	3	3	0.141	10.4608	4	0	4
767997921	NAPG	gamma-soluble NSF attachment protein isoform X2 [Homo sapiens]	XP_011524057.1	0	26.8575	23.5474	7	19	7	1	327	36.483	5.67	0.874	0.791	0.749	270.5	236.4	214	202.6	4	4	4	4	1.637	33.917	7	90.1257	6
767999054	KIAA1468	lisH domain and HEAT repeat-containing protein KIAA1468 isoform X1 [Homo sapiens]	XP_011524412.1	0.00538761	1.60607	0.980392	1	2	1	1	1224	135.485	5.5												0.038	1.70085	1	0	1
767999390	HDHD2	haloacid dehalogenase-like hydrolase domain-containing protein 2 isoform X1 [Homo sapiens]	XP_011524529.1	0	4.24443	5.01931	1	2	1	1	259	28.518	6.24												0.194	2.14238	1	60.79	1
768001626	PIP5K1C	phosphatidylinositol 4-phosphate 5-kinase type-1 gamma isoform X1 [Homo sapiens]	XP_011526147.1	0	2.91937	1.64159	1	2	1	1	731	80.057	5.54												0.083	0	1	0	1
768003717	ICAM5	intercellular adhesion molecule 5 isoform X1 [Homo sapiens]	XP_011526531.1	0.00856974	1.36724	1.2987	1	2	1	1	924	97.056	5.95												0.055	2.44929	1	15.38	1
768008086	GPI	glucose-6-phosphate isomerase isoform X2 [Homo sapiens]	XP_011525056.1	0	3.16811	1.34003	1	4	1	1	597	67.243	8.97	0.725	0.755	0.653	124.9	90.5	94.3	81.6	1	1	1	1	0.166	5.51784	1	53.2666	1
768009376	NOVA2	RNA-binding protein Nova-2 isoform X1 [Homo sapiens]	XP_011525296.1	0	4.22084	2.6975	1	2	1	1	519	51.992	7.72												0.116	3.95546	1	54.63	1
768014078	NSFL1C	NSFL1 cofactor p47 isoform X1 [Homo sapiens]	XP_011527602.1	0	3.03991	3.2	1	2	1	1	375	41.205	5.21												0.116	3.88616	1	0	1
768016461	EPB41L1	band 4.1-like protein 1 isoform X4 [Homo sapiens]	XP_011526969.1	0	7.78684	1.89274	2	6	2	1	1585	173.984	5.53	0.96	0.788	0.816	119.3	114.5	94	97.4	1	1	1	1	0.051	9.96095	2	98.62	2
768017580	ARFGAP1	ADP-ribosylation factor GTPase-activating protein 1 isoform X1 [Homo sapiens]	XP_011527203.1	0.00133245	2.36845	2.16346	1	4	1	1	416	45.875	5.78												0.122	4.88472	1	0	1
768018500	MAP1LC3A	microtubule-associated proteins 1A/1B light chain 3A isoform X1 [Homo sapiens]	XP_011527385.1	0.00133245	2.29576	6.27803	1	2	1	1	223	24.841	8.98	0.776	0.751	0.669	24.5	19	18.4	16.4	1	1	1	1	0.233	2.59868	1	0	1
768020808	NCAM2	neural cell adhesion molecule 2 isoform X1 [Homo sapiens]	XP_011527878.1	0.00161812	2.04556	1.25858	1	2	1	1	874	97.526	5.55	0.983	0.876	0.783	58.1	57.1	50.9	45.5	1	1	1	1	0.047	2.21524	1	0	1
768022887	SLC25A18	mitochondrial glutamate carrier 2 isoform X2 [Homo sapiens]	XP_011544451.1	0	6.63831	5.12195	2	3	2	1	410	43.958	9.22	0.809	0.884	0.754	121.1	98	107.1	91.3	1	1	1	1	0.194	6.47029	2	77.91	1
768032495	PDHA1	pyruvate dehydrogenase E1 component subunit alpha, somatic form, mitochondrial isoform X1 [Homo sapiens]	XP_011543833.1	0	7.08738	5.05747	3	5	3	1	435	48.361	8.54	0.779	0.736	0.688	67.3	52.4	49.5	46.3	1	1	1	1	0.292	7.44951	3	39.24	2
768033352	UBA1	ubiquitin-like modifier-activating enzyme 1 isoform X2 [Homo sapiens]	XP_011542255.1	0	32.3915	12.7072	10	20	10	1	1086	120.85	5.71	0.86	0.706	0.715	427.2	367.6	301.8	305.4	5	5	5	5	0.487	30.3354	10	174.524	10
768037765	MSN	moesin isoform X1 [Homo sapiens]	XP_011529261.1	0	4.70744	3.11475	2	4	2	1	610	71.32	6.06												0.129	5.61901	2	28.28	2
768039038	2016-09-06	septin-6 isoform X2 [Homo sapiens]	XP_011529619.1	0	18.1938	13.8783	5	13	1	1	526	59.924	7.37	0.91	0.878	0.824	27.9	25.4	24.5	23	1	1	1	1	0.585	21.3002	5	133.991	5
768039088	HPRT1	hypoxanthine-guanine phosphoribosyltransferase isoform X1 [Homo sapiens]	XP_011529630.1	0	6.7242	10.2679	2	4	2	1	224	25.438	7.83	0.749	0.918	0.829	128.3	96.1	117.8	106.3	1	1	1	1	0.425	6.27768	2	75.85	2
779176942	CALM2	calmodulin isoform 1 [Homo sapiens]	NP_001292553.1	0	26.0916	43.6548	8	28	8	1	197	22.173	4.63	0.785	0.838	0.866	413.5	324.5	346.5	358	6	6	6	6	5.813	21.6429	8	81.9757	7
807066321	2016-09-11	septin-11 isoform 1 [Homo sapiens]	NP_001293076.1	0	20.4929	16.4009	5	13	1	1	439	50.791	7.01	0.828	0.916	0.645	27.3	22.6	25	17.6	1	1	1	1	0.73	20.7087	5	182.117	5
815891093	RPS15	40S ribosomal protein S15 isoform 1 [Homo sapiens]	NP_001295155.1	0.00457317	1.64898	14.4737	1	2	1	1	152	17.712	10.39	1.149	1.426	1.277	4.7	5.4	6.7	6	1	1	1	1	0.468	2.34712	1	0	1
909618061	AP2M1	AP-2 complex subunit mu isoform c [Homo sapiens]	NP_001298127.1	0	20.7744	11.9565	4	18	4	1	460	52.27	9.5	0.774	0.764	0.709	481.3	372.6	367.8	341.2	6	6	6	6	0.817	28.4584	4	195.036	4
927669104	RHOA	transforming protein RhoA isoform 1 precursor [Homo sapiens]	NP_001300870.1	0	2.7167	7.77202	1	2	1	1	193	21.754	6.1												0.292	0	1	0	1
937553895	PVALB	parvalbumin alpha [Homo sapiens]	NP_001302461.1	0	3.23498	8.18182	2	3	2	1	110	12.051	5.19	1.183	1.01	0.911	41.5	49.1	41.9	37.8	1	1	1	1	0.778	2.56523	2	27.21	1
938403405	PRKCG	protein kinase C gamma type isoform 1 [Homo sapiens]	NP_001303258.1	0	10.2636	4.22535	2	6	2	1	710	79.787	7.55	0.736	0.583	0.538	124.8	91.9	72.8	67.1	1	1	1	1	0.133	14.39	2	68.3532	2
939646432	MDH1	malate dehydrogenase, cytoplasmic isoform MDH1x [Homo sapiens]	NP_001303303.1	0	21.5297	17.2805	5	15	5	1	353	38.593	7.3	1.037	0.911	0.767	603.4	625.6	549.8	462.9	5	5	5	5	1.581	23.2039	5	123.72	4

## Sheet: Set1_Peptidelist
Master Protein Accessions	Sequence	Modifications	Qvality PEP	Qvality q-value	# Protein Groups	# Proteins	# PSMs	# Missed Cleavages	Theo. MH+ [Da]	Abundance Ratio: (F2, 127) / (F2, 126)	Abundance Ratio: (F2, 128) / (F2, 126)	Abundance Ratio: (F2, 129) / (F2, 126)	Abundance: F2: 126, Control	Abundance: F2: 127, Sample	Abundance: F2: 128, Sample	Abundance: F2: 129, Sample	Abundances Count: F2: 126, Control	Abundances Count: F2: 127, Sample	Abundances Count: F2: 128, Sample	Abundances Count: F2: 129, Sample	Quan Info	XCorr Sequest HT	Confidence Sequest HT	Percolator q-Value Sequest HT	Percolator PEP Sequest HT	Ions Score Mascot	Confidence Mascot	Percolator q-Value Mascot	Percolator PEP Mascot
4501867	VAGILTVK	2xTMT6plex [N-Term; K8]	0.0154118	0	1	1	2	0	1258.85												NoQuanValues	2.76899	High	0	0.01933	36.83	High	0	0.005046
4501867	DINQEVYNFLATAGAK	2xTMT6plex [N-Term; K16]	8.11647e-09	0	1	1	6	0	2212.2	0.891	0.932	0.783	100.6	89.6	93.8	78.8	1	1	1	1	Unique	6.41283	High	0	2.741e-06	83.68	High	0	1.096e-09
4501867	LQLLEPFDKWDGKDLEDLQILIK	4xTMT6plex [N-Term; K9; K13; K23]	0.00266531	0	1	1	6	2	3686.16	0.795	0.636	0.727	4.4	3.5	2.8	3.2	1	1	1	1	Unique	5.33188	High	0	0.002381	7.09	High	0	0.0007725
4501867	AKDINQEVYNFLATAGAK	3xTMT6plex [N-Term; K2; K18]	1.41102e-07	0	1	1	4	1	2640.5	0.992	0.814	0.682	35.5	35.2	28.9	24.2	1	1	1	1	Unique	4.67467	High	0	7.227e-07	68.94	High	0	3.755e-07
4501867	SQFTITPGSEQIR	1xTMT6plex [N-Term]	0.000702982	0	1	1	2	0	1692.91	0.99	0.846	0.77	50.1	49.6	42.4	38.6	1	1	1	1	Unique	3.83154	High	0	0.01098	38.61	High	0	0.0001876
4501867	NAVTQEFGPVPDTAR	1xTMT6plex [N-Term]	1.99705e-06	0	1	1	2	0	1830.95	0.728	0.817	0.635	46	33.5	37.6	29.2	1	1	1	1	Unique	4.63463	High	0	0.0001651	74.03	High	0	3.659e-07
4501867	ATIERDGYAQILR	1xTMT6plex [N-Term]	0.00125733	0	1	1	2	1	1734.97												NoQuanValues	2.59265	High	0	0.0005639	33.81	High	0	0.0003471
4501867	WVVIGDENYGEGSSR	1xTMT6plex [N-Term]	6.42531e-07	0	1	1	6	0	1896.93	0.867	0.903	0.783	372	322.6	336	291.3	3	3	3	3	Unique	4.42192	High	0	9.166e-07	66.5	High	0	3.039e-05
4501867	IHPVDKLTIQGLK	3xTMT6plex [N-Term; K6; K13]	5.33125e-05	0	1	1	2	1	2149.37	0.493	0.698	0.67	46	22.7	32.1	30.8	1	1	1	1	Unique	4.42564	High	0	1.216e-05	31.7	High	0	1.207e-05
4501867	RLNRPLTLSEK	2xTMT6plex [N-Term; K11]	0.0279869	0.0002733	1	1	2	1	1785.11												NoQuanValues	1.61853	High	0.002991	0.09311	16.23	High	0.0001072	0.009556
4501867	DGYAQILR	1xTMT6plex [N-Term]	0.0435091	0.00127314	1	1	2	0	1164.66												NoQuanValues	2.23494	High	0	0.02628	37.71	High	0.0004999	0.0153
4501867	LTIQGLK	2xTMT6plex [N-Term; K7]	0.130303	0.00512006	1	1	2	0	1230.82												NoQuanValues	2.39873	High	0.001955	0.05502	23.72	High	0.001684	0.05057
4501881	GILTLKYPIEHGIITNWDDMEK	3xTMT6plex [N-Term; K6; K22]	0.0142889	0	1	4	2	1	3273.82												NoQuanValues	3.05973	High	0.001355	0.04447	18.24	High	0	0.004652
4501881	YPIEHGIITNWDDMEKIWHHTFYNELR	2xTMT6plex [N-Term; K16]	0.0209644	0	1	2	4	1	3915.97	1.25	1.779	1.191	6.8	8.5	12.1	8.1	1	1	1	1	Unique	4.29596	High	0	0.00402	10.01	High	0	0.007001
4501881	YPIEHGIITNWDDMEK	2xTMT6plex [N-Term; K16]	0.00310447	0	1	4	4	0	2419.24	0.603	0.665	0.746	129.5	78.1	86.1	96.6	2	2	2	2	Unique	3.47423	High	0	0.0009178	21.71	High	0	0.004133
4501881	YPIEHGIITNWDDMEK	2xTMT6plex [N-Term; K16]; 1xOxidation [M14]	0.042529	0.00127314	1	4	3	0	2435.23	0.742	0.692	0.768	68.1	50.5	47.1	52.3	1	1	1	1	Unique	1.97246	High	0	0.01934	18.05	High	0.0004999	0.01499
4501913	SVVNLVDSIYKEQLNTR	2xTMT6plex [N-Term; K11]	0.00164719	0	1	3	2	1	2436.39												NoQuanValues	2.66806	High	0	0.0005644	18.01	High	0	0.0004646
4502027	AFKAWAVAR	2xTMT6plex [N-Term; K3]	0.0521751	0.00150256	1	1	2	1	1477.9	2.491	2.743	1.278	43.6	108.6	119.6	55.7	1	1	1	1	Unique	1.88786	High	0	0.0116	7.18	High	0.001442	0.03984
4502049	GIVVTAYSPLGSPDRPWAKPEDPSLLEDPR	2xTMT6plex [N-Term; K19]	0.151054	0.00764453	1	2	2	0	3721	0.853	0.821	0.79	34.7	29.6	28.5	27.4	1	1	1	1	Unique	2.5289	High	0.001955	0.05159	5.04	High	0.002527	0.06104
4502107	LYDAYELK	2xTMT6plex [N-Term; K8]	0.00451798	0	1	2	2	0	1472.84	0.794	0.723	0.608	133.8	106.3	96.7	81.4	1	1	1	1	Unique	3.09268	High	0	0.01811	43.16	High	0	0.001363
4502107	GLGTDEESILTLLTSR	1xTMT6plex [N-Term]	0.147922	0.00764453	1	2	2	0	1934.06												NoQuanValues	2.6172	High	0.001955	0.04986	11.86	High	0.003379	0.07872
4502107	VLTEIIASR	1xTMT6plex [N-Term]	0.169329	0.00860683	1	2	2	0	1230.76												NoQuanValues	2.24105	High	0.002991	0.08634	34.58	High	0.00276	0.06772
4502201	NISFTVWDVGGQDKIRPLWR	2xTMT6plex [N-Term; K14]	0.000575717	0	1	3	4	1	2845.59												NoQuanValues	2.39029	High	0	0.0008638	19.47	High	0	0.0001519
4502201	VNEAREELMR	1xTMT6plex [N-Term]	0.0110567	0	1	3	2	1	1475.78	0.612	0.678	0.725	25.5	15.6	17.3	18.5	1	1	1	1	Unique	2.21573	High	0	0.0224	21.8	High	0	0.00353
4502201	QDLPNAMNAAEITDKLGLHSLR	2xTMT6plex [N-Term; K15]	0.0301619	0.0002733	1	2	2	1	2865.57												NoQuanValues	2.66519	High	0	0.01291	27.22	High	0.0001072	0.01031
4502209	VQESADELQK	2xTMT6plex [N-Term; K10]	0.0134806	0	1	1	2	0	1604.89	0.813	0.699	0.819	86.6	70.4	60.5	70.9	1	1	1	1	Unique	2.95354	High	0	0.01242	31.29	High	0	0.004367
4502227	GTGLDEAMEWLVETLK	2xTMT6plex [N-Term; K16]	7.93886e-07	0	1	2	2	0	2250.21												NoQuanValues	5.16538	High	0	3e-05	62.3	High	0	1.364e-07
4502271	GFKFDTDELNFPTEK	3xTMT6plex [N-Term; K3; K15]	3.47177e-05	0	1	1	2	1	2475.34	1.461	1.104	0.893	60.5	88.4	66.8	54	1	1	1	1	Unique	4.46543	High	0	0.0001858	40.53	High	0	7.625e-06
4502271	FDTDELNFPTEK	2xTMT6plex [N-Term; K12]	4.79621e-05	0	1	1	2	0	1913.99	0.419	0.445	0.537	179.5	75.2	79.8	96.4	1	1	1	1	Unique	4.38276	High	0	0.0001882	50.96	High	0	1.079e-05
4502271	VLGFCQLNLPSGKFPR	2xTMT6plex [N-Term; K13]; 1xCarbamidomethyl [C5]	0.000585953	0	1	1	2	1	2291.31												NoQuanValues	3.59377	High	0	0.0001753	25.78	High	0	0.0001544
4502271	EIPLDKEMQDAFQNAYMELGGLGER	2xTMT6plex [N-Term; K6]; 1xOxidation [M17]	7.67426e-05	0	1	1	2	1	3328.66	1.177	1.097	0.838	40.1	47.2	44	33.6	1	1	1	1	Unique	3.38171	High	0	0.001116	30.43	High	0	1.775e-05
4502271	GIVIATGDRTVMGR	1xTMT6plex [N-Term]	0.0217057	0	1	1	2	1	1674.95												NoQuanValues	2.26592	High	0	0.01804	18.5	High	0	0.00727
4502271	DTAGDASESALLK	2xTMT6plex [N-Term; K13]	0.000263561	0	1	1	2	0	1735.95	1.396	1.398	0.827	99.9	139.5	139.7	82.6	1	1	1	1	Unique	3.08389	High	0	0.001598	72.67	High	0	6.608e-05
4502271	RYPGGWVEKETYY	2xTMT6plex [N-Term; K9]	0.00880479	0	1	1	2	2	2106.11	0.785	0.901	0.72	67.9	53.3	61.2	48.9	1	1	1	1	Unique	3.26064	High	0	0.002112	8.45	High	0	0.002777
4502271	AGQENISVSK	2xTMT6plex [N-Term; K10]	1.1571e-05	0	1	1	2	0	1490.86	0.569	0.596	0.618	81.6	46.4	48.6	50.4	1	1	1	1	Unique	3.8356	High	0	0.0003496	67.27	High	0	2.372e-06
4502271	SPEFTHENPLETR	1xTMT6plex [N-Term]	0.00264972	0	1	1	2	0	1785.9												NoQuanValues	3.54458	High	0	0.006435	27.24	High	0	0.0007715
4502271	RDTAGDASESALLK	2xTMT6plex [N-Term; K14]	3.83647e-05	0	1	1	2	1	1892.05												NoQuanValues	4.90282	High	0	1.178e-05	43.78	High	0	8.498e-06
4502271	GIVIATGDR	1xTMT6plex [N-Term]	0.0798639	0.002396	1	1	2	0	1130.67	0.88	0.995	0.819	44.2	38.9	44	36.2	1	1	1	1	Unique	2.24596	High	0.0006872	0.04101	30.08	High	0.00104	0.0296
4502271	SPTWTALSR	1xTMT6plex [N-Term]	0.0807532	0.002396	1	1	2	0	1247.69												NoQuanValues	2.72123	High	0	0.02414	30.59	High	0.00104	0.02995
4502271	YQVDLSK	2xTMT6plex [N-Term; K7]	0.0906677	0.00281799	1	1	2	0	1310.77	0.929	0.938	0.762	123.4	114.6	115.8	94	1	1	1	1	Unique	2.76856	High	0.002129	0.05872	23.54	High	0.001203	0.03399
4502271	KYQVDLSK	3xTMT6plex [N-Term; K1; K8]	0.137405	0.00597917	1	1	2	1	1668.03												NoQuanValues	1.62717	High	0.002129	0.0609	6.95	High	0.001941	0.05362
4502277	VAPPGLTQIPQIQKTEISFRPNDPK	3xTMT6plex [N-Term; K14; K25]	0.000474264	0	1	1	4	1	3462.01	1.83	1.039	0.755	38.3	70.1	39.8	28.9	2	2	2	2	Unique	4.71449	High	0	2.671e-05	13.19	High	0	0.0001232
4502277	VAPPGLTQIPQIQK	2xTMT6plex [N-Term; K14]	0.000139736	0	1	1	12	0	1948.2	0.862	0.859	0.744	226.8	195.4	194.9	168.8	6	6	6	6	Unique	4.23591	High	0	0.000537	62.42	High	0	3.359e-05
4502277	AYGENIGYSEK	2xTMT6plex [N-Term; K11]	1.13022e-05	0	1	1	2	0	1688.89	0.55	0.632	0.563	174.4	96	110.2	98.1	1	1	1	1	Unique	4.56968	High	0	0.0005316	53.99	High	0	2.309e-06
4502277	YNPNVLPVQCTGK	2xTMT6plex [N-Term; K13]; 1xCarbamidomethyl [C10]	0.00756319	0	1	1	2	0	1948.07	1.215	0.841	0.767	55.9	67.9	47	42.9	1	1	1	1	Unique	3.18256	High	0	0.004066	36.65	High	0	0.002359
4502277	KFIWNSEK	3xTMT6plex [N-Term; K1; K8]	0.00401824	0	1	1	2	1	1739.05	0.604	0.734	0.71	83.4	50.4	61.2	59.2	1	1	1	1	Unique	2.72455	High	0	0.005167	26.08	High	0	0.001201
4502277	TEISFRPNDPK	2xTMT6plex [N-Term; K11]	0.0610976	0.00173189	1	1	2	0	1761.99	0.892	0.904	0.749	49.1	43.8	44.4	36.8	1	1	1	1	Unique	1.65477	High	0	0.0145	8.94	High	0.005086	0.1077
4502277	AYGENIGYSEKDRFQGR	2xTMT6plex [N-Term; K11]	0.0830173	0.002396	1	1	4	2	2448.27	0.849	0.791	0.704	59.7	50.7	47.2	42	2	2	2	2	Unique	2.5275	High	0	0.0246	14.58	High	0.00104	0.03081
4502277	FIWNSEK	2xTMT6plex [N-Term; K7]	0.0952543	0.00281799	1	1	2	0	1381.79	0.675	0.846	0.701	140.6	94.9	118.9	98.5	1	1	1	1	Unique	2.47314	High	0.002129	0.06321	22.36	High	0.001203	0.03573
4502277	FIWNSEKKEFLGR	3xTMT6plex [N-Term; K7; K8]	0.0947343	0.00281799	1	1	1	2	2341.36												NoQuanValues	2.45519	High	0	0.02665
4502277	AYGENIGYSEKDR	2xTMT6plex [N-Term; K11]	0.104509	0.00407533	1	1	2	1	1960.02	0.611	0.739	0.677	46.8	28.6	34.6	31.7	1	1	1	1	Unique	1.84029	High	0.0006872	0.03056	7.66	High	0.001442	0.04109
4502303	YATALYSAASK	2xTMT6plex [N-Term; K11]	2.79151e-06	0	1	1	4	0	1603.91	0.869	0.759	0.718	91.7	79.7	69.6	65.8	1	1	1	1	Unique	4.94772	High	0	7.331e-05	64.39	High	0	5.214e-07
4502303	LVRPPVQVYGIEGR	1xTMT6plex [N-Term]	0.000124976	0	1	1	3	0	1812.07	0.859	0.82	0.799	91.7	78.8	75.2	73.3	2	2	2	2	Unique	3.92841	High	0	0.0005889	39.29	High	0	2.977e-05
4502315	QYETLAEMVVPR	1xTMT6plex [N-Term]	3.06877e-05	0	1	1	2	0	1664.89	0.781	0.732	0.695	134.9	105.3	98.7	93.7	1	1	1	1	Unique	3.44109	High	0	0.0001985	47.63	High	0	6.687e-06
4502315	GVTQIDNDLK	2xTMT6plex [N-Term; K10]	4.28958e-05	0	1	1	2	0	1560.9	0.779	0.909	0.934	95.9	74.7	87.2	89.6	1	1	1	1	Unique	3.18547	High	0	0.0004942	56.49	High	0	9.583e-06
4502315	NISEIIAK	2xTMT6plex [N-Term; K8]	0.0219585	0	1	1	2	0	1345.85												NoQuanValues	3.35477	High	0	0.02593	31.13	High	0	0.007369
4502315	FNIPDLK	2xTMT6plex [N-Term; K7]	0.089185	0.00281799	1	1	2	0	1304.8												NoQuanValues	1.90934	High	0.004325	0.1083	26.99	High	0.001203	0.03344
4502317	VSNTLESRLDLIAQQMMPEVR	1xTMT6plex [N-Term]	3.31236e-05	0	1	3	2	1	2659.41												NoQuanValues	4.53771	High	0	0.0003642	41.03	High	0	7.242e-06
4502317	YQVLLDGLVLQGLYQLLEPR	1xTMT6plex [N-Term]	7.22155e-08	0	1	2	4	0	2559.47	0.532	0.69	0.816	41.9	22.3	28.9	34.2	2	2	2	2	Unique	5.29969	High	0	2.676e-05	82.42	High	0	1.065e-08
4502317	ARDDLITDLLNEAK	2xTMT6plex [N-Term; K14]	1.38014e-05	0	1	2	6	1	2045.16	0.698	0.756	0.685	72.1	50.3	54.5	49.4	2	2	2	2	Unique	4.71689	High	0	7.701e-05	58.5	High	0	4.161e-06
4502317	LDLIAQQMMPEVR	1xTMT6plex [N-Term]	2.41015e-06	0	1	3	2	0	1772.96	0.757	0.847	0.681	86	65.1	72.8	58.6	1	1	1	1	Unique	4.212	High	0	4.682e-05	75.42	High	0	4.459e-07
4502317	KIQMSNLMNQAR	2xTMT6plex [N-Term; K1]	0.000318074	0	1	3	2	1	1892.06												NoQuanValues	2.58865	High	0	0.0007423	27.01	High	0	8.073e-05
4502317	IKVSNTLESR	2xTMT6plex [N-Term; K2]	0.00544956	0	1	4	2	1	1604.97												NoQuanValues	2.49469	High	0	0.006897	18.39	High	0	0.001658
4502317	KQDFPLVK	3xTMT6plex [N-Term; K1; K8]	0.0397151	0.00104524	1	3	2	1	1662.06												NoQuanValues	2.68076	High	0	0.008013	13.77	High	0.0007769	0.02229
4502317	LKIMEYYEK	3xTMT6plex [N-Term; K2; K9]	0.0484708	0.00127314	1	4	2	1	1904.12												NoQuanValues	2.59307	High	0	0.01805	7.54	High	0.0004999	0.01724
4502317	DTTRYQVLLDGLVLQGLYQLLEPR	1xTMT6plex [N-Term]	0.0672062	0.00196633	1	2	2	1	3032.7	0.855	1.023	0.809	13.1	11.2	13.4	10.6	1	1	1	1	Unique	2.03226	High	0.008386	0.1603	9.08	High	0.0008694	0.02444
4502317	VVKDTTRYQVLLDGLVLQGLYQLLEPR	2xTMT6plex [N-Term; K3]	0.0839395	0.002396	1	2	2	2	3588.09	1.2	1.125	0.55	4	4.8	4.5	2.2	1	1	1	1	Unique	1.79439	High	0.001138	0.04264	8.37	High	0.00104	0.03122
4502317	IQMSNLMNQAR	1xTMT6plex [N-Term]	0.0772508	0.002396	1	3	2	0	1534.8	0.804	0.901	0.765	58.3	46.9	52.5	44.6	1	1	1	1	Unique	2.05554	High	0.00285	0.07758	29.63	High	0.00104	0.02846
4502317	ARDDLITDLLNEAKQR	2xTMT6plex [N-Term; K14]	0.0821047	0.002396	1	2	2	2	2329.32	1.726	1.315	0.658	7.3	12.6	9.6	4.8	1	1	1	1	Unique	1.4499	High	0	0.02172	8.6	High	0.003326	0.07228
4502317	IMEYYEK	2xTMT6plex [N-Term; K7]	0.167592	0.00860683	1	4	2	0	1433.78												NoQuanValues	2.27876	High	0.002129	0.06232	28.55	High	0.002676	0.06704
4502491	GVDNTFADELVELSTALEHQEYITFLEDLKSFVK	3xTMT6plex [N-Term; K30; K34]	7.76498e-05	0	1	1	2	1	4588.43	1.635	1.865	1.176	7.4	12.1	13.8	8.7	1	1	1	1	Unique	5.47677	High	0	0.00042	33.67	High	0	1.796e-05
4502673	KAVEEPLNAFK	3xTMT6plex [N-Term; K1; K11]	1.22712e-05	0	1	1	2	1	1933.17												NoQuanValues	3.48792	High	0	1.11e-05	27.92	High	0	2.516e-06
4502673	AVEEPLNAFKESK	3xTMT6plex [N-Term; K10; K13]	0.000404702	0	1	1	2	1	2149.25	0.86	0.82	0.834	129	111	105.8	107.6	1	1	1	1	Unique	3.48459	High	0	0.0002866	23.02	High	0	0.0001042
4502993	NLPFSVENK	2xTMT6plex [N-Term; K9]	0.0844042	0.002396	1	1	2	0	1505.87												NoQuanValues	2.99119	High	0.0006872	0.0312	25.41	High	0.00104	0.03141
4503009	LTASAPGYLAITK	2xTMT6plex [N-Term; K13]	1.30139e-05	0	1	1	2	0	1764.07	0.832	0.807	0.699	126.2	105	101.9	88.2	1	1	1	1	Unique	4.85132	High	0	6.193e-05	67.35	High	0	2.682e-06
4503009	LTASAPGYLAITKK	3xTMT6plex [N-Term; K13; K14]	0.0418079	0.00104524	1	1	2	1	2121.33												NoQuanValues	1.74482	High	0.0006872	0.03873	18.01	High	0.0004105	0.01466
4503065	TAAVSAIATK	2xTMT6plex [N-Term; K10]	0.133812	0.00533894	1	1	1	0	1390.87												NoQuanValues	1.66663	High	0.001355	0.04336	8.76	Medium	0.02851	0.3338
4503095	VLGTEDLYDYIDKYNIELDPR	2xTMT6plex [N-Term; K13]	0.00476264	0	1	2	5	1	3002.58	0.812	0.803	0.727	47.3	38.4	38	34.4	1	1	1	1	Unique	2.34126	High	0	0.005408	24.5	High	0	0.001441
4503095	GGPNIITLADIVKDPVSR	2xTMT6plex [N-Term; K13]	5.14658e-05	0	1	2	2	1	2323.37												NoQuanValues	3.87409	High	0	7.288e-05	41.94	High	0	1.163e-05
4503095	LIDWGLAEFYHPGQEYNVR	1xTMT6plex [N-Term]	1.09599e-07	0	1	3	4	0	2536.28												NoQuanValues	4.51229	High	0	4.848e-06	58.56	High	0	1.66e-08
4503379	GMTTVDDFFQGTK	2xTMT6plex [N-Term; K13]	1.77563e-06	0	1	4	2	0	1904.98	1.146	1.147	1.012	119	136.4	136.5	120.4	1	1	1	1	Unique	5.09083	High	0	8.837e-05	64.77	High	0	3.232e-07
4503379	GMYDGPVFDLTTTPK	2xTMT6plex [N-Term; K15]	3.26918e-07	0	1	3	2	0	2100.11												NoQuanValues	4.4441	High	0	8.934e-06	80.36	High	0	5.318e-08
4503379	QIGDNLIVPGGVK	2xTMT6plex [N-Term; K13]	1.68533e-05	0	1	4	2	0	1768.07	1.03	0.888	0.788	92.8	95.6	82.4	73.1	1	1	1	1	Unique	3.77428	High	0	0.0003469	63.21	High	0	3.524e-06
4503379	MVIPGGIDVHTHFQMPYK	2xTMT6plex [N-Term; K18]; 1xOxidation [M1]	0.000809403	0	1	4	4	0	2544.35												NoQuanValues	4.02134	High	0	0.004149	34.06	High	0	0.000218
4503379	ISVGSDSDLVIWDPDAVK	2xTMT6plex [N-Term; K18]	0.0346191	0.000791066	1	3	12	0	2374.29	0.759	0.788	0.713	712.8	540.9	562	508.3	7	7	7	7	Unique	2.0342	High	0.002129	0.05986	15.26	High	0.0003105	0.01198
4503379	AIGKDNFTAIPEGTNGVEER	2xTMT6plex [N-Term; K4]	0.106225	0.00407533	1	3	2	1	2576.37	1.099	0.885	0.881	54.6	60	48.3	48.1	1	1	1	1	Unique	3.75599	High	0.0006872	0.03129	12.82	High	0.001442	0.04068
4503379	ITSDRLLIK	2xTMT6plex [N-Term; K9]	0.129611	0.00469616	1	2	2	1	1516.98	1.63	1.085	0.698	49.7	81	53.9	34.7	1	1	1	1	Unique	1.69803	High	0.00285	0.07734	8.01	High	0.001684	0.05036
4503471	VETGVLKPGMVVTFAPVNVTTEVK	3xTMT6plex [N-Term; K7; K24]	0.00148201	0	1	1	2	0	3202.87	0.796	0.578	0.67	54.5	43.4	31.5	36.5	1	1	1	1	Unique	2.96753	High	0	0.004694	38.33	High	0	0.0004147
4503471	VETGVLKPGMVVTFAPVNVTTEVK	3xTMT6plex [N-Term; K7; K24]; 1xOxidation [M10]	1.92919e-05	0	1	1	2	0	3218.87	0.807	0.644	0.622	55	44.4	35.4	34.2	1	1	1	1	Unique	5.22373	High	0	0.0006673	41.46	High	0	4.069e-06
4503471	YEEIVKEVSTYIK	3xTMT6plex [N-Term; K6; K13]	0.000647486	0	1	1	2	1	2288.34												NoQuanValues	2.53359	High	0	6.077e-05	22.24	High	0	0.000172
4503471	YYVTIIDAPGHRDFIK	2xTMT6plex [N-Term; K16]	0.00446534	0	1	1	4	1	2366.33	0.765	0.658	0.497	18.7	14.3	12.3	9.3	1	1	1	1	Unique	3.38543	High	0	0.007636	16.93	High	0	0.007683
4503475	RYDEIVKEVSAYIK	3xTMT6plex [N-Term; K7; K14]	0.000337321	0	1	1	2	2	2400.41												NoQuanValues	3.73187	High	0	3.947e-05	18.16	High	0	8.561e-05
4503475	VETGILRPGMVVTFAPVNITTEVK	2xTMT6plex [N-Term; K24]	0.0113839	0	1	1	4	0	3029.75	0.857	0.892	0.796	60.3	51.7	53.8	48	1	1	1	1	Unique	2.52872	High	0	0.02092	25.1	High	0	0.003634
4503475	VETGILRPGMVVTFAPVNITTEVK	2xTMT6plex [N-Term; K24]; 1xOxidation [M10]	0.0119974	0	1	1	2	0	3045.74	1.074	0.92	0.881	31.2	33.5	28.7	27.5	1	1	1	1	Unique	3.46561	High	0.0006872	0.03426	26.36	High	0	0.003846
4503481	ALIAAQYSGAQVR	1xTMT6plex [N-Term]	5.35904e-06	0	1	1	2	0	1576.9	0.928	0.831	0.779	62.9	58.4	52.3	49	1	1	1	1	Unique	3.94287	High	0	7.42e-05	64.64	High	0	1.043e-06
4503481	STFVLDEFK	2xTMT6plex [N-Term; K9]	0.0877249	0.00281799	1	1	1	0	1543.88												NoQuanValues	2.34199	Medium	0.02871	0.3412	20.66	High	0.001203	0.03274
4503481	STFVLDEFKR	2xTMT6plex [N-Term; K9]	0.102818	0.00407533	1	1	2	1	1699.98	1.037	0.901	0.808	76.4	79.2	68.8	61.7	1	1	1	1	Unique	2.59259	High	0.002129	0.06198	13.39	High	0.001442	0.03892
4503481	AKDPFAHLPK	3xTMT6plex [N-Term; K2; K10]	0.120265	0.00428499	1	1	4	1	1811.11	0.669	0.703	0.601	14.8	9.9	10.4	8.9	1	1	1	1	Unique	2.13361	High	0.0006872	0.04092	10.79	High	0.001526	0.04632
4503483	GPLMMYISK	2xTMT6plex [N-Term; K9]	0.0214558	0	1	1	2	0	1497.86												NoQuanValues	2.88459	High	0	0.01403	28.57	High	0	0.007176
4503483	GVQYLNEIKDSVVAGFQWATK	3xTMT6plex [N-Term; K9; K21]	1.92787e-06	0	1	1	2	1	3040.71	0.879	0.806	0.724	73.3	64.4	59.1	53.1	1	1	1	1	Unique	5.09281	High	0	1.924e-05	44.24	High	0	3.521e-07
4503483	ARPFPDGLAEDIDKGEVSAR	2xTMT6plex [N-Term; K14]	0.00564445	0	1	1	4	1	2601.4												NoQuanValues	2.70211	High	0	0.003209	13.03	High	0	0.001723
4503483	WLPAGDALLQMITIHLPSPVTAQK	2xTMT6plex [N-Term; K24]	0.0691106	0.00196633	1	1	2	0	3058.75	0.573	0.773	0.653	7.5	4.3	5.8	4.9	1	1	1	1	Unique	2.17763	High	0	0.02577	18.18	High	0.0008694	0.02534
4503571	YGKDATNVGDEGGFAPNILENK	3xTMT6plex [N-Term; K3; K22]	6.30869e-08	0	1	3	2	1	2996.59	0.672	0.758	0.727	65.3	43.9	49.5	47.5	1	1	1	1	Unique	6.70753	High	0	6.771e-08	59.63	High	0	9.262e-09
4503571	YNQLLRIEEELGSK	2xTMT6plex [N-Term; K14]	0.00470716	0	1	3	2	1	2150.22												NoQuanValues	2.84797	High	0	0.005054	25.55	High	0	0.00142
4503571	EIFDSRGNPTVEVDLFTSK	2xTMT6plex [N-Term; K19]	0.000546071	0	1	2	4	1	2612.4												NoQuanValues	4.00375	High	0	0.00151	22.18	High	0	0.000143
4503571	FTASAGIQVVGDDLTVTNPKR	2xTMT6plex [N-Term; K20]	5.53989e-09	0	1	3	4	1	2647.48	1.027	0.885	0.721	52.3	53.7	46.3	37.7	1	1	1	1	Unique	6.16494	High	0	1.379e-09	73.91	High	0	6.925e-10
4503571	AAVPSGASTGIYEALELRDNDK	2xTMT6plex [N-Term; K22]	0.000337321	0	1	2	2	1	2735.46	0.69	0.763	0.771	67.2	46.4	51.3	51.8	1	1	1	1	Unique	3.93425	High	0	0.0005932	28.64	High	0	8.579e-05
4503571	TIAPALVSK	2xTMT6plex [N-Term; K9]	0.0117208	0	1	1	2	0	1357.88	0.822	0.821	0.76	84.5	69.5	69.4	64.2	1	1	1	1	Unique	3.02262	High	0.0002471	0.02742	47.97	High	0	0.003754
4503571	IGAEVYHNLK	2xTMT6plex [N-Term; K10]	9.8222e-05	0	1	3	4	0	1601.94	0.614	0.631	0.685	183.9	113	116	126	2	2	2	2	Unique	4.45508	High	0	0.0003249	44.83	High	0	2.309e-05
4503571	AAVPSGASTGIYEALELRDNDKTR	2xTMT6plex [N-Term; K22]	3.76943e-05	0	1	2	6	2	2992.61	1.195	1.251	0.93	34.3	41	42.9	31.9	2	2	2	2	Unique	4.51714	High	0	0.0007852	49.99	High	0	8.303e-06
4503571	IEEELGSK	2xTMT6plex [N-Term; K8]	0.0498645	0.00127314	1	3	2	0	1362.79												NoQuanValues	2.70988	High	0.0004897	0.0278	15.88	High	0.0004999	0.0178
4503571	YDLDFKSPDDPSR	2xTMT6plex [N-Term; K6]	0.0668314	0.00196633	1	3	2	1	2013.03	0.521	0.511	0.581	101.2	52.7	51.7	58.8	1	1	1	1	Unique	2.20648	High	0	0.01632	3.2	High	0.002676	0.06228
4503571	TIAPALVSKK	3xTMT6plex [N-Term; K9; K10]	0.108554	0.00407533	1	1	2	1	1715.14												NoQuanValues	2.13347	High	0.001355	0.04443	7.88	High	0.001442	0.04132
4503607	TIVAINKDPEAPIFQVADYGIVADLFK	3xTMT6plex [N-Term; K7; K27]	5.11643e-05	0	1	2	2	1	3635.07	1.286	1.274	0.619	8.4	10.8	10.7	5.2	1	1	1	1	Unique	4.40869	High	0	5.417e-05	45.3	High	0	1.152e-05
4503607	LLYDLADQLHAAVGASR	1xTMT6plex [N-Term]	0.000468725	0	1	2	2	0	2042.12												NoQuanValues	2.83161	High	0	0.0007171	38.03	High	0	0.0001218
4503607	VVPEMTEILK	2xTMT6plex [N-Term; K10]	0.0314006	0.000536478	1	2	2	0	1616.97												NoQuanValues	3.33353	High	0	0.02303	38.2	High	0.0002105	0.01076
4503971	NPYYGGESSSITPLEELYKR	2xTMT6plex [N-Term; K19]	1.41005e-08	0	1	1	2	1	2761.44	0.733	0.796	0.694	85.7	62.8	68.2	59.5	1	1	1	1	Unique	7.0057	High	0	4.615e-07	53.57	High	0	1.87e-09
4503971	IYKVPSTETEALASNLMGMFEK	3xTMT6plex [N-Term; K3; K22]	1.06499e-06	0	1	1	2	1	3146.71	0.578	0.649	0.669	40.5	23.4	26.3	27.1	1	1	1	1	Unique	4.88007	High	0	1.689e-05	65.5	High	0	1.866e-07
4503971	VVEGSFVYKGGK	3xTMT6plex [N-Term; K9; K12]	0.0196695	0	1	1	2	1	1957.17												NoQuanValues	2.60386	High	0	0.003088	7.72	High	0	0.008013
4503971	FQLLEGPPESMGR	1xTMT6plex [N-Term]; 1xOxidation [M11]	0.00176741	0	1	1	2	0	1705.88	0.96	1.045	0.879	70.8	68	74	62.2	1	1	1	1	Unique	2.11296	High	0.0006872	0.03024	37	High	0	0.0005014
4503971	FQLLEGPPESMGR	1xTMT6plex [N-Term]	0.00255807	0	1	1	2	0	1689.88	0.912	0.892	0.788	98	89.4	87.4	77.2	1	1	1	1	Unique	3.95862	High	0	0.002488	42.47	High	0	0.0007437
4504041	SREYQLNDSAAYYLNDLER	1xTMT6plex [N-Term]	8.56312e-08	0	1	6	4	1	2549.25												NoQuanValues	5.77994	High	0	2.699e-06	57.46	High	0	1.277e-08
4504041	IAQSDYIPTQQDVLR	1xTMT6plex [N-Term]	6.53957e-07	0	1	6	2	0	1976.07	0.832	0.678	0.675	63.1	52.5	42.8	42.6	1	1	1	1	Unique	4.22791	High	0	1.424e-05	84.25	High	0	1.111e-07
4504067	IANDNSLNHEYLPILGLAEFR	1xTMT6plex [N-Term]	0.000119941	0	1	1	2	0	2628.4												NoQuanValues	4.21028	High	0	0.0007126	32.83	High	0	2.853e-05
4504067	VGNLTVVGK	2xTMT6plex [N-Term; K9]	0.00191879	0	1	1	2	0	1344.86	0.683	0.663	0.647	142.3	97.2	94.3	92.1	1	1	1	1	Unique	3.45128	High	0	0.008458	43.56	High	0	0.0005459
4504067	VGGVQSLGGTGALR	1xTMT6plex [N-Term]	9.97651e-08	0	1	1	2	0	1500.87	0.695	0.78	0.644	64	44.5	49.9	41.2	1	1	1	1	Unique	4.17397	High	0	1.166e-05	89.27	High	0	1.509e-08
4504067	QVEYLVNEK	2xTMT6plex [N-Term; K9]	0.000254432	0	1	1	2	0	1579.91	0.67	0.761	0.706	113	75.7	86	79.8	1	1	1	1	Unique	3.98799	High	0	0.001059	47.65	High	0	6.346e-05
4504067	KVNLGVGAYR	2xTMT6plex [N-Term; K1]	0.00634562	0	1	1	2	1	1534.95	0.832	0.793	0.629	49.3	41	39.1	31	1	1	1	1	Unique	2.26686	High	0	0.01595	31.38	High	0	0.001947
4504067	ITWSNPPAQGAR	1xTMT6plex [N-Term]	0.0493025	0.00127314	1	1	2	0	1526.83	0.785	0.802	0.799	68.8	54	55.2	55	1	1	1	1	Unique	2.71041	High	0.001355	0.04473	25.58	High	0.0004999	0.0175
4504251	HLQLAIRNDEELNKLLGK	3xTMT6plex [N-Term; K14; K18]	0.00296215	0	1	7	2	2	2791.68												NoQuanValues	4.12726	High	0	0.0004771	9.7	High	0	0.0008691
4504251	VGAGAPVYMAAVLEYLTAEILELAGNAAR	1xTMT6plex [N-Term]	8.62544e-06	0	1	2	4	0	3162.71												NoQuanValues	5.0042	High	0	9.315e-06	66.6	High	0	1.737e-06
4504317	VFLENVIRDAVTYTEHAK	2xTMT6plex [N-Term; K18]	7.71432e-06	0	1	1	6	1	2563.43	1.265	0.792	0.872	22.6	28.6	17.9	19.7	1	1	1	1	Unique	4.04612	High	0	0.002597	32.11	High	0	1.536e-06
4504317	DNIQGITKPAIR	2xTMT6plex [N-Term; K8]	0.00760756	0	1	1	2	0	1784.08												NoQuanValues	2.29055	High	0	0.005101	23.56	High	0	0.002369
4504317	DAVTYTEHAK	2xTMT6plex [N-Term; K10]	0.00473482	0	1	1	2	0	1592.87												NoQuanValues	1.83146	High	0.0006872	0.03422	32.46	High	0	0.001433
4504317	ISGLIYEETR	1xTMT6plex [N-Term]	0.00105425	0	1	1	2	0	1409.78	0.86	0.853	0.829	102	87.7	87	84.6	1	1	1	1	Unique	3.35841	High	0	0.001508	43.66	High	0	0.0002889
4504317	DNIQGITKPAIRR	2xTMT6plex [N-Term; K8]	0.0214558	0	1	1	2	1	1940.18	1.4	1.122	1.067	9	12.6	10.1	9.6	1	1	1	1	Unique	2.19571	High	0	0.004033	18.82	High	0	0.007192
4504317	TVTAMDVVYALKR	2xTMT6plex [N-Term; K12]	0.0317635	0.000536478	1	1	2	1	1925.13												NoQuanValues	1.99299	High	0.0006872	0.03964	17.75	High	0.0002105	0.01095
4504317	VFLENVIR	1xTMT6plex [N-Term]	0.0388179	0.000791066	1	1	2	0	1218.74	0.672	0.662	0.749	82.2	55.2	54.4	61.6	1	1	1	1	Unique	2.15345	High	0.0009149	0.04132	33.95	High	0.0003105	0.01351
4504347	FLASVSTVLTSK	2xTMT6plex [N-Term; K12]	7.98564e-07	0	1	2	2	0	1711.04												NoQuanValues	4.58978	High	0	3.541e-05	65.33	High	0	1.381e-07
4504347	VGAHAGEYGAEALER	1xTMT6plex [N-Term]	0.00548157	0	1	2	6	0	1758.9	1.292	0.769	0.764	73.2	94.6	56.3	55.9	3	3	3	3	Unique	3.92027	High	0	0.001988	45.91	High	0	0.001673
4504347	LRVDPVNFK	2xTMT6plex [N-Term; K9]	0.0759746	0.002396	1	2	2	1	1545.95	1.431	0.82	0.764	72.9	104.3	59.8	55.7	1	1	1	1	Unique	2.19737	High	0	0.01948	14.28	High	0.001941	0.05357
4504347	VDPVNFK	2xTMT6plex [N-Term; K7]	0.158312	0.00845733	1	4	2	0	1276.77	1.738	0.885	1.02	80.8	140.4	71.5	82.4	1	1	1	1	Unique	2.63737	High	0.001955	0.05501	25.83	High	0.006178	0.1213
4504511	TIVITSHPGQIVK	2xTMT6plex [N-Term; K13]	0.000325637	0	1	2	2	0	1851.15												NoQuanValues	3.08004	High	0	0.0006826	22.89	High	0	8.272e-05
4504511	ILEVHIDK	2xTMT6plex [N-Term; K8]	0.00335042	0	1	2	2	0	1424.89												NoQuanValues	2.36616	High	0	0.01366	27.93	High	0	0.0009912
4504523	KFLPLFDR	2xTMT6plex [N-Term; K1]	0.00672808	0	1	2	2	1	1493.92	1.22	0.958	0.987	52.2	63.7	50	51.5	1	1	1	1	Unique	2.46776	High	0	0.00412	26.88	High	0	0.002077
4504523	SAAETVTK	2xTMT6plex [N-Term; K8]	0.00138118	0	1	2	2	0	1264.75												NoQuanValues	3.27331	High	0	0.004576	42.87	High	0	0.0003852
4504523	VGDKVLLPEYGGTK	3xTMT6plex [N-Term; K4; K14]	9.3163e-05	0	1	1	2	1	2163.3												NoQuanValues	3.81536	High	0	1.781e-05	21.78	High	0	2.182e-05
4504523	GGIMLPEK	2xTMT6plex [N-Term; K8]	0.0507192	0.00127314	1	2	2	0	1302.79												NoQuanValues	2.12659	High	0.003557	0.1027	24.1	High	0.000688	0.0181
4504523	VLLPEYGGTK	2xTMT6plex [N-Term; K10]	0.0825598	0.002396	1	1	2	0	1534.92	0.74	0.76	0.671	126.4	93.5	96.1	84.8	1	1	1	1	Unique	3.15919	High	0.0006872	0.03348	38.2	High	0.00104	0.03073
4504523	VVLDDKDYFLFR	2xTMT6plex [N-Term; K6]	0.0785471	0.002396	1	1	2	1	1988.13	0.823	0.898	0.867	54.1	44.5	48.6	46.9	1	1	1	1	Unique	2.09773	High	0	0.0205	6.71	High	0.003171	0.07013
4505029	TLVWSEKEQVEK	3xTMT6plex [N-Term; K7; K12]	0.0722642	0.00218598	1	6	1	1	2163.26												NoQuanValues	2.01075	High	0	0.01821
4505185	PMFIVNTNVPR	1xTMT6plex [N-Term]	0.00108566	0	1	1	1	0	1516.85												NoQuanValues					41.63	High	0	0.0002982
4505357	FYSVNVDYSK	2xTMT6plex [N-Term; K10]	0.000368395	0	1	1	4	0	1679.9	0.724	0.787	0.754	140.4	101.6	110.5	105.8	1	1	1	1	Unique	4.16062	High	0	0.0006752	40.48	High	0	9.429e-05
4505369	SYGANFSWNK	2xTMT6plex [N-Term; K10]	0.000383861	0	1	2	2	0	1631.86	0.763	0.88	0.805	103.6	79	91.2	83.4	1	1	1	1	Unique	3.99888	High	0	0.00128	40.9	High	0	9.854e-05
4505451	SYGIPFIETSAK	2xTMT6plex [N-Term; K12]	3.36897e-06	0	1	3	2	0	1771												NoQuanValues	3.69628	High	0	7.853e-05	68.47	High	0	6.359e-07
4505505	STILYAGNDKWSIDPR	2xTMT6plex [N-Term; K10]	0.0159591	0	1	5	2	1	2294.25	0.853	0.981	0.844	58.5	49.9	57.4	49.4	1	1	1	1	Unique	1.79549	High	0	0.009377	19.21	High	0	0.005223
4505505	ITVNYPPYISK	2xTMT6plex [N-Term; K11]	0.00159955	0	1	5	4	0	1753.03	0.833	0.832	0.821	224.3	186.9	186.7	184.1	2	2	2	2	Unique	4.47861	High	0	0.003057	38.71	High	0	0.0004503
4505531	WVTALELAK	2xTMT6plex [N-Term; K9]	0.000164723	0	1	1	2	0	1488.92												NoQuanValues	2.99518	High	0	0.000728	56.64	High	0	4.008e-05
4505585	IIVLGLLPR	1xTMT6plex [N-Term]	0.00709187	0	1	2	2	0	1222.84	0.815	0.923	0.743	60.7	49.5	56	45.1	1	1	1	1	Unique	2.58011	High	0	0.01168	50.21	High	0	0.002193
4505621	LYTLVLTDPDAPSRKDPK	3xTMT6plex [N-Term; K15; K18]	0.000173668	0	1	1	2	2	2716.59	0.788	0.534	0.579	37.8	29.8	20.2	21.9	1	1	1	1	Unique	4.44102	High	0	0.0002237	22.6	High	0	4.225e-05
4505621	LYEQLSGK	2xTMT6plex [N-Term; K8]	0.00264972	0	1	1	2	0	1395.82												NoQuanValues	3.42992	High	0	0.01883	33.58	High	0	0.0007679
4505657	KIAELIYKEFFSQGDLEK	4xTMT6plex [N-Term; K1; K8; K18]	0.000183098	0	1	6	2	2	3074.79												NoQuanValues	4.69467	High	0	0.0004883	22.15	High	0	4.48e-05
4505657	NLFTHLDDVSVLLQEIITEAR	1xTMT6plex [N-Term]	0.00235633	0	1	6	2	0	2655.46												NoQuanValues	2.92728	High	0	0.002939	28.06	High	0	0.0006784
4505735	ICLDLQALLYK	2xTMT6plex [N-Term; K11]; 1xCarbamidomethyl [C2]	0.159137	0.00845733	1	1	1	0	1808.08												NoQuanValues	1.89616	Medium	0.02934	0.3434	10.4	High	0.002676	0.06328
4505753	TLWTVLDAIDQMWLPVVR	1xTMT6plex [N-Term]	1.01469e-08	0	1	2	4	0	2385.32	0.604	0.656	0.658	167.9	101.4	110.2	110.5	2	2	2	2	Unique	5.71626	High	0	1.192e-06	82.23	High	0	7.823e-07
4505753	TLWTVLDAIDQMWLPVVR	1xTMT6plex [N-Term]; 1xOxidation [M12]	0.00029296	0	1	2	2	0	2401.32	0.721	0.696	0.698	50.6	36.5	35.2	35.3	1	1	1	1	Unique	3.33295	High	0	0.007772	50.65	High	0	7.402e-05
4505753	SYDVPPPPMEPDHPFYSNISK	2xTMT6plex [N-Term; K21]	0.00015716	0	1	2	4	0	2875.44	0.797	0.792	0.572	80.7	64.3	63.9	46.2	2	2	2	2	Unique	4.34774	High	0	0.0003042	43.42	High	0	5.04e-05
4505753	YADLTEDQLPSCESLKDTIAR	2xTMT6plex [N-Term; K16]; 1xCarbamidomethyl [C12]	1.31677e-05	0	1	1	2	1	2883.48	1.434	1.142	0.906	30.9	44.3	35.3	28	1	1	1	1	Unique	4.10699	High	0	0.0002709	39.17	High	0	2.719e-06
4505753	ALPFWNEEIVPQIK	2xTMT6plex [N-Term; K14]	3.12121e-06	0	1	3	10	0	2142.24	0.951	0.921	0.832	175.4	166.8	161.5	146	5	5	5	5	Unique	4.27051	High	0	0.000197	78.39	High	0	5.873e-07
4505753	AIRTLWTVLDAIDQMWLPVVR	1xTMT6plex [N-Term]	9.81568e-06	0	1	1	2	1	2725.54	1.181	1.043	0.862	13.8	16.3	14.4	11.9	1	1	1	1	Unique	5.63505	High	0	0.0001125	53.65	High	0	1.985e-06
4505753	HLEGLSEEAIMELNLPTGIPIVYELDK	2xTMT6plex [N-Term; K27]	1.70056e-09	0	1	1	4	0	3481.89	0.406	0.708	0.66	21.2	8.6	15	14	1	1	1	1	Unique	5.65292	High	0	3.831e-09	68.56	High	0	1.97e-10
4505753	ALPFWNEEIVPQIKEGK	3xTMT6plex [N-Term; K14; K17]	0.000205928	0	1	2	2	1	2685.56												NoQuanValues	3.53459	High	0	0.002771	45.94	High	0	5.063e-05
4505753	AMEAVAAQGK	2xTMT6plex [N-Term; K10]	0.00010115	0	1	2	2	0	1433.82	0.792	0.705	0.676	120.3	95.3	84.8	81.3	1	1	1	1	Unique	3.82356	High	0	0.003682	63.47	High	0	2.379e-05
4505753	AMEAVAAQGK	2xTMT6plex [N-Term; K10]; 1xOxidation [M2]	0.0155017	0	1	2	2	0	1449.81	1.046	0.894	0.815	54.5	57	48.7	44.4	1	1	1	1	Unique	2.51577	High	0.0006872	0.04047	41.57	High	0	0.005057
4505753	HYGGLTGLNK	2xTMT6plex [N-Term; K10]	0.000411898	0	1	4	2	0	1517.88												NoQuanValues	2.83068	High	0	0.0007022	49.19	High	0	0.0001064
4505753	KAMEAVAAQGK	3xTMT6plex [N-Term; K1; K11]	0.00170625	0	1	2	2	1	1791.08	1.362	1.165	0.832	33.4	45.5	38.9	27.8	1	1	1	1	Unique	3.1341	High	0	0.001197	28.57	High	0	0.0004815
4505763	SLLGKDVLFLK	3xTMT6plex [N-Term; K5; K11]	5.65388e-05	0	1	2	4	1	1920.25	0.743	0.767	0.713	127.8	95	98	91.1	1	1	1	1	Unique	3.40105	High	0	0.0001357	49.24	High	0	1.278e-05
4505763	VDFNVPMK	2xTMT6plex [N-Term; K8]	0.0267255	0	1	2	2	0	1407.81	0.606	0.569	0.601	105.5	63.9	60	63.4	1	1	1	1	Unique	2.69942	High	0.002991	0.09002	43.18	High	0	0.009053
4505763	ALESPERPFLAILGGAK	2xTMT6plex [N-Term; K17]	0.000146461	0	1	1	2	0	2227.32	0.64	0.789	0.748	82.8	53	65.3	61.9	1	1	1	1	Unique	3.70697	High	0	0.0001072	31.8	High	0	3.532e-05
4505763	AKQIVWNGPVGVFEWEAFAR	2xTMT6plex [N-Term; K2]	2.27418e-05	0	1	1	6	1	2762.52	1.249	1.085	0.796	32.9	41.1	35.7	26.2	1	1	1	1	Unique	5.29668	High	0	0.001946	53.3	High	0	9.001e-06
4505763	ITLPVDFVTADKFDENAK	3xTMT6plex [N-Term; K12; K18]	5.26541e-06	0	1	1	4	1	2710.53												NoQuanValues	3.69058	High	0	1.289e-05	49.16	High	0	1.025e-06
4505763	ELNYFAK	2xTMT6plex [N-Term; K7]	0.0135594	0	1	1	2	0	1342.78												NoQuanValues	3.34284	High	0.00285	0.0807	32.73	High	0	0.004388
4505763	IKAAVPSIK	3xTMT6plex [N-Term; K2; K9]	0.00479063	0	1	1	2	1	1614.09												NoQuanValues	3.16241	High	0	0.002255	17.15	High	0	0.001443
4505763	KELNYFAK	3xTMT6plex [N-Term; K1; K8]	0.018135	0	1	1	2	1	1700.04	0.681	0.664	0.696	86.1	58.6	57.2	59.9	1	1	1	1	Unique	2.78802	High	0.0002471	0.02717	15.21	High	0	0.006009
4505763	FHVEEEGKGK	3xTMT6plex [N-Term; K8; K10]	0.0137984	0	1	1	2	1	1847.06												NoQuanValues	2.7731	High	0	0.002066	14.59	High	0	0.004474
4505763	LGDVYVNDAFGTAHR	1xTMT6plex [N-Term]	0.000146461	0	1	2	2	0	1863.96												NoQuanValues	3.524	High	0	0.001404	56.88	High	0	3.536e-05
4505763	ITLPVDFVTADK	2xTMT6plex [N-Term; K12]	0.0484708	0.00127314	1	1	2	0	1777.05												NoQuanValues	2.83975	High	0	0.01845	31.41	High	0.0004999	0.01726
4506013	AIENIDTLTNLESLFLGK	2xTMT6plex [N-Term; K18]	2.17505e-10	0	1	8	2	0	2449.4												NoQuanValues	6.71991	High	0	4.221e-08	109.13	High	0	2.215e-11
4506017	YSFLQFDPAPR	1xTMT6plex [N-Term]	0.000171639	0	1	2	2	0	1569.83												NoQuanValues	3.25001	High	0	0.00124	52.33	High	0	4.182e-05
4506025	IYDMDKDGYISNGELFQVLK	3xTMT6plex [N-Term; K6; K20]	3.9277e-05	0	1	1	4	1	3035.64												NoQuanValues	5.63276	High	0	1.55e-05	33.67	High	0	8.721e-06
4506025	IYDMDKDGYISNGELFQVLK	3xTMT6plex [N-Term; K6; K20]; 1xOxidation [M4]	0.0476526	0.00127314	1	1	2	1	3051.63	0.734	0.694	0.655	72.8	53.4	50.5	47.7	1	1	1	1	Unique	2.84036	High	0.00285	0.084	8.89	High	0.0004999	0.01685
4506055	KVEAPFIPK	3xTMT6plex [N-Term; K1; K9]	0.000212068	0	1	19	2	1	1716.1												NoQuanValues	3.66583	High	0	0.0007503	22.89	High	0	5.241e-05
4506055	KGSEQESVKEFLAK	4xTMT6plex [N-Term; K1; K9; K14]	0.0193303	0	1	1	2	2	2496.48												NoQuanValues	1.99618	High	0	0.00528	8.27	High	0	0.006395
4506055	NLLQVDLTKR	2xTMT6plex [N-Term; K9]	0.060076	0.00173189	1	18	2	1	1658.04	0.693	0.628	0.766	73.4	50.9	46.1	56.2	1	1	1	1	Unique	2.04743	High	0.002129	0.06403	12.08	High	0.0007769	0.02175
4506181	YNEDLELEDAIHTAILTLK	2xTMT6plex [N-Term; K19]	0.00234254	0	1	1	2	0	2659.46												NoQuanValues	2.87085	High	0	0.02146	42.23	High	0	0.0006766
4506183	VFQVEYAMK	2xTMT6plex [N-Term; K9]	0.0222141	0	1	2	2	0	1572.89												NoQuanValues	3.18665	High	0	0.009569	32.81	High	0	0.00746
4506193	LVKDVFISAAERDVYTGDALR	2xTMT6plex [N-Term; K3]	0.0415702	0.00104524	1	1	2	2	2796.57	0.919	0.818	0.912	30.8	28.3	25.2	28.1	1	1	1	1	Unique	2.31254	High	0	0.008501	9.16	High	0.001203	0.03489
4506209	ALDEGDIALLK	2xTMT6plex [N-Term; K11]	0.000582521	0	1	2	2	0	1615.97												NoQuanValues	3.72449	High	0	0.004763	60.05	High	0	0.000154
4506209	IINADSEDPKYIINVK	3xTMT6plex [N-Term; K10; K16]	0.000235723	0	1	2	2	1	2519.47	0.987	0.826	0.708	95.9	94.7	79.2	67.9	1	1	1	1	Unique	3.60695	High	0	0.0007182	29.62	High	0	5.854e-05
4506209	FVNLGIEPPKGVLLFGPPGTGK	3xTMT6plex [N-Term; K10; K22]	1.55924e-07	0	1	1	4	1	2924.76												NoQuanValues	4.84368	High	0	1.101e-05	59.18	High	0	2.424e-08
4506365	TASNVEEAFINTAK	2xTMT6plex [N-Term; K14]	6.72991e-08	0	1	2	2	0	1953.07	0.703	0.713	0.736	100.6	70.7	71.7	74	1	1	1	1	Unique	5.44025	High	0	1.258e-06	79.6	High	0	9.909e-09
4506365	LQIWDTAGQESFR	1xTMT6plex [N-Term]	9.64418e-06	0	1	4	2	0	1779.92	0.717	0.702	0.702	90.7	65	63.7	63.7	1	1	1	1	Unique	4.77398	High	0	1.489e-05	65.57	High	0	1.947e-06
4506365	TASNVEEAFINTAKEIYEK	3xTMT6plex [N-Term; K14; K19]	6.88995e-08	0	1	2	4	1	2844.56												NoQuanValues	4.94012	High	0	3.155e-06	45.71	High	0	6.981e-07
4506365	EHGLIFMETSAK	2xTMT6plex [N-Term; K12]	0.0178219	0	1	6	2	0	1821												NoQuanValues	2.53923	High	0	0.004408	19.56	High	0	0.005872
4506365	GAAGALLVYDITRR	1xTMT6plex [N-Term]	0.0963024	0.00304273	1	5	2	1	1705												NoQuanValues	1.70667	High	0.001138	0.04274	11.54	High	0.001203	0.03617
4506367	GRQLADHLGFEFFEASAKDNINVK	3xTMT6plex [N-Term; K18; K24]	0.000508903	0	1	1	2	2	3393.85	1.227	1.123	0.811	47.1	57.8	52.9	38.2	1	1	1	1	Unique	4.11212	High	0	0.0007943	20.69	High	0	0.0001328
4506367	QLADHLGFEFFEASAK	2xTMT6plex [N-Term; K16]	2.05799e-05	0	1	1	4	0	2268.21												NoQuanValues	4.55915	High	0	3.6e-05	48.89	High	0	4.385e-06
4506367	TYSWDNAQVILVGNK	2xTMT6plex [N-Term; K15]	3.28618e-08	0	1	6	4	0	2166.2	0.45	0.655	0.683	115.9	52.2	75.9	79.2	1	1	1	1	Unique	5.4541	High	0	6.658e-07	76.61	High	0	4.604e-09
4506367	ILIIGNSSVGK	2xTMT6plex [N-Term; K11]	0.000379377	0	1	6	12	0	1558.99	0.677	0.697	0.736	120.6	81.7	84	88.8	1	1	1	1	Unique	3.43633	High	0	0.0001704	51.1	High	0	9.743e-05
4506367	GRQLADHLGFEFFEASAK	2xTMT6plex [N-Term; K18]	9.99686e-05	0	1	1	4	1	2481.33	0.758	0.909	0.837	63.7	48.3	57.9	53.3	2	2	2	2	Unique	4.83881	High	0	0.001922	44.56	High	0	2.356e-05
4506367	YADDSFTPAFVSTVGIDFK	2xTMT6plex [N-Term; K19]	1.04567e-07	0	1	2	6	0	2538.32	0.582	0.744	0.757	201.3	117.1	149.7	152.3	2	2	2	2	Unique	5.5004	High	0	0.0002057	91.06	High	0	1.583e-08
4506367	QLADHLGFEFFEASAKDNINVK	3xTMT6plex [N-Term; K16; K22]	0.00126474	0	1	1	4	1	3180.73	0.823	0.929	0.914	63.1	51.9	58.6	57.7	1	1	1	1	Unique	3.33783	High	0	0.001118	14.21	High	0	0.005413
4506367	MSESLDTADPAVTGAK	2xTMT6plex [N-Term; K16]	0.00317816	0	1	1	2	0	2051.07	0.948	0.776	0.63	34.3	32.5	26.6	21.6	1	1	1	1	Unique	2.77352	High	0	0.003416	35.3	High	0	0.0009365
4506367	MSESLDTADPAVTGAK	2xTMT6plex [N-Term; K16]; 1xOxidation [M1]	0.000366237	0	1	1	2	0	2067.07	0.992	0.913	0.987	38	37.7	34.7	37.5	1	1	1	1	Unique	3.07139	High	0	0.0009437	69.13	High	0	9.357e-05
4506367	ESSDQNFDYMFK	2xTMT6plex [N-Term; K12]	2.31144e-07	0	1	1	2	0	1968.94	0.483	0.632	0.68	215.3	103.9	136	146.4	1	1	1	1	Unique	4.38124	High	0	6.184e-06	70.14	High	0	3.669e-08
4506367	TITTAYYR	1xTMT6plex [N-Term]	0.0348182	0.000791066	1	11	2	0	1217.67	0.781	0.928	0.819	49.8	38.9	46.2	40.8	1	1	1	1	Unique	2.47146	High	0.00285	0.078	24.99	High	0.0003105	0.01207
4506367	YGQKESSDQNFDYMFK	3xTMT6plex [N-Term; K4; K16]	0.173738	0.00920263	1	1	2	1	2674.34	0.796	0.747	0.788	93.5	74.4	69.8	73.7	1	1	1	1	Unique	1.5226	High	0.00285	0.08374	18.06	High	0.003089	0.06957
4506413	VKDTEDVPMILVGNK	3xTMT6plex [N-Term; K2; K15]	0.0153224	0	1	1	2	1	2345.37												NoQuanValues	2.75101	High	0	0.01019	30.91	High	0	0.005007
4506413	LVVLGSGGVGK	2xTMT6plex [N-Term; K11]	4.11673e-05	0	1	5	2	0	1443.93	0.695	0.769	0.619	96.6	67.1	74.3	59.8	1	1	1	1	Unique	2.96897	High	0	0.0001451	67.27	High	0	9.135e-06
4506413	SALTVQFVQGIFVEKYDPTIEDSYRK	3xTMT6plex [N-Term; K15; K26]	0.000364092	0	1	4	2	2	3721.05												NoQuanValues	4.6123	High	0	2.512e-05	11.96	High	0	9.281e-05
4506413	SKINVNEIFYDLVR	2xTMT6plex [N-Term; K2]	0.000353553	0	1	5	2	1	2168.25	1.114	0.903	0.819	29.8	33.2	26.9	24.4	1	1	1	1	Unique	3.35127	High	0	0.001555	29.11	High	0	9.028e-05
4506413	INVNEIFYDLVR	1xTMT6plex [N-Term]	0.089185	0.00281799	1	5	2	0	1723.96												NoQuanValues	2.36601	High	0.001955	0.05146	26.84	High	0.001203	0.03329
4506597	IGPLGLSPK	2xTMT6plex [N-Term; K9]	0.136679	0.00576774	1	1	2	0	1339.87												NoQuanValues	2.61063	High	0.007168	0.1432	27.43	High	0.001941	0.05341
4506605	NLYIISVK	2xTMT6plex [N-Term; K8]	0.01497	0	1	1	2	0	1407.9												NoQuanValues	2.61411	High	0.0006872	0.0392	38.58	High	0	0.004868
4506625	INFDKYHPGYFGK	3xTMT6plex [N-Term; K5; K13]	0.0330664	0.000536478	1	1	2	1	2273.27												NoQuanValues	1.92779	High	0	0.006853	6.43	High	0.0002105	0.01144
4506631	KSEIEYYAMLAK	3xTMT6plex [N-Term; K1; K12]	0.00155327	0	1	1	2	1	2133.22												NoQuanValues	2.84895	High	0	0.002343	22.39	High	0	0.0004374
4506645	IEEIKDFLLTAR	2xTMT6plex [N-Term; K5]	0.00413775	0	1	1	4	1	1906.14	0.866	0.709	0.687	81.1	70.2	57.5	55.7	1	1	1	1	Unique	2.72192	High	0	0.00228	12.17	High	0	0.001235
4506645	LKQSLPPGLAVK	3xTMT6plex [N-Term; K2; K12]	0.00119261	0	1	1	2	1	1938.27												NoQuanValues	3.28703	High	0	0.0007245	20.5	High	0	0.0003298
4506649	IGQGYLIKDGK	3xTMT6plex [N-Term; K8; K11]	0.0191073	0	1	2	2	1	1879.16												NoQuanValues	2.27747	High	0	0.008552	4.51	High	0	0.006323
4506661	LKVPPAINQFTQALDR	2xTMT6plex [N-Term; K2]	0.0021326	0	1	1	2	1	2269.34												NoQuanValues	3.67877	High	0	0.002696	29.88	High	0	0.0006119
4506661	KVVNPLFEK	3xTMT6plex [N-Term; K1; K9]	1.37206e-05	0	1	1	2	1	1761.12												NoQuanValues	4.04702	High	0	2.667e-05	33.56	High	0	2.834e-06
4506663	ASGNYATVISHNPETK	2xTMT6plex [N-Term; K16]	0.000172651	0	1	1	2	0	2147.15	0.94	0.949	0.843	43.4	40.8	41.2	36.6	1	1	1	1	Unique	4.00517	High	0	0.0005048	43.64	High	0	4.209e-05
4506671	ILDSVGIEADDDRLNK	2xTMT6plex [N-Term; K16]	0.000176756	0	1	1	2	1	2231.23												NoQuanValues	3.69271	High	0	6.803e-05	40.58	High	0	4.306e-05
4506671	KILDSVGIEADDDRLNK	3xTMT6plex [N-Term; K1; K17]	6.74371e-05	0	1	1	2	2	2588.49												NoQuanValues	3.1533	High	0	0.00027	31.98	High	0	1.548e-05
4506675	FPLFGGWK	2xTMT6plex [N-Term; K8]	0.0702776	0.00218598	1	1	2	0	1409.83												NoQuanValues	1.91499	High	0.001355	0.04413	33.34	High	0.0009566	0.02566
4506681	EAIEGTYIDKK	3xTMT6plex [N-Term; K10; K11]	0.0267255	0	1	1	2	1	1954.15	0.863	0.873	0.688	72.2	62.3	63	49.7	1	1	1	1	Unique	2.33512	High	0	0.00634	5.2	High	0	0.009064
4506685	GLAPDLPEDLYHLIK	2xTMT6plex [N-Term; K15]	0.000176756	0	1	1	2	0	2152.24												NoQuanValues	3.67449	High	0	0.0004237	44.18	High	0	4.316e-05
4506685	GLAPDLPEDLYHLIKK	3xTMT6plex [N-Term; K15; K16]	0.0812014	0.002396	1	1	4	1	2509.5												NoQuanValues	2.17492	High	0	0.02155	23.66	High	0.001526	0.04665
4506685	LTSDDVKEQIYK	3xTMT6plex [N-Term; K7; K12]	0.147148	0.00746706	1	1	2	1	2126.23	0.818	0.81	0.683	111.2	91	90.1	75.9	1	1	1	1	Unique	1.27771	High	0.008386	0.1591	4.91	High	0.002274	0.05796
4506685	KGLTPSQIGVILR	2xTMT6plex [N-Term; K1]	0.165871	0.00860683	1	1	2	1	1840.18												NoQuanValues	1.92286	High	0.002129	0.0592	9.21	High	0.00465	0.09585
4506691	LLEPVLLLGK	2xTMT6plex [N-Term; K10]	0.0126437	0	1	2	2	0	1553.04												NoQuanValues	2.90999	High	0	0.01663	44.84	High	0	0.00408
4506691	EIKDILIQYDR	2xTMT6plex [N-Term; K3]	0.091167	0.00281799	1	1	2	1	1864.09												NoQuanValues	1.61162	High	0	0.02528	4.94	High	0.001606	0.04955
4506691	LLEPVLLLGKER	2xTMT6plex [N-Term; K10]	0.117708	0.00407533	1	2	2	1	1838.19	0.781	0.852	0.735	19.6	15.3	16.7	14.4	1	1	1	1	Unique	2.06392	High	0.002129	0.05855	13.86	High	0.001442	0.04517
4506695	VLQALEGLK	2xTMT6plex [N-Term; K9]	0.002681	0	1	1	2	0	1428.92												NoQuanValues	3.08921	High	0	0.000932	39.31	High	0	0.0007815
4506695	RVLQALEGLK	2xTMT6plex [N-Term; K10]	0.0108016	0	1	1	2	1	1585.02	1.074	0.823	0.863	35.1	37.7	28.9	30.3	1	1	1	1	Unique	2.83351	High	0	0.00678	22.21	High	0	0.003436
4506695	ALAAFLK	2xTMT6plex [N-Term; K7]	0.0687257	0.00196633	1	1	2	0	1191.79												NoQuanValues	2.72113	High	0.001355	0.04386	33.84	High	0.0008694	0.02507
4506715	GPVREGDVLTLLESER	1xTMT6plex [N-Term]	1.63653e-05	0	1	1	2	1	1999.1												NoQuanValues	2.71902	High	0	6.946e-05	49.94	High	0	3.421e-06
4506723	EVQTNDLKEVVNK	3xTMT6plex [N-Term; K8; K13]	0.018669	0	1	1	2	1	2203.29	0.852	0.863	0.752	100.5	85.6	86.7	75.6	1	1	1	1	Unique	2.36852	High	0.001955	0.05059	17.2	High	0	0.006193
4506723	VERADGYEPPVQESV	1xTMT6plex [N-Term]	0.0512968	0.00150256	1	1	2	1	1903.96	0.907	0.636	0.796	22.5	20.4	14.3	17.9	1	1	1	1	Unique	2.72147	High	0.002278	0.06765	28.63	High	0.000688	0.01833
4506725	LSNIFVIGK	2xTMT6plex [N-Term; K9]	0.00394819	0	1	1	2	0	1448.92												NoQuanValues	3.16476	High	0	0.01375	37.87	High	0	0.001175
4506725	GNKPWISLPR	2xTMT6plex [N-Term; K3]	0.0621357	0.00173189	1	1	2	0	1625.99												NoQuanValues	1.64884	High	0.0006872	0.03749	8.99	High	0.0007769	0.02257
4506741	LTGKDVNFEFPEFQL	2xTMT6plex [N-Term; K4]	0.0103088	0	1	1	2	1	2242.22												NoQuanValues	2.95824	High	0.006492	0.136	36.34	High	0	0.003276
4506741	AIIIFVPVPQLK	2xTMT6plex [N-Term; K12]	0.000452491	0	1	1	3	0	1796.18	0.306	0.531	0.347	4.9	1.5	2.6	1.7	1	1	1	1	Unique	3.25349	High	0	0.01286	50.69	High	0	0.0001174
4506741	ELNITAAK	2xTMT6plex [N-Term; K8]	0.0034704	0	1	1	2	0	1317.81												NoQuanValues	3.07752	High	0	0.01644	44.87	High	0	0.001025
4506741	KAIIIFVPVPQLK	3xTMT6plex [N-Term; K1; K13]	0.0660876	0.00196633	1	1	2	1	2153.44												NoQuanValues	1.68613	High	0.0002471	0.02698	8.81	High	0.0008694	0.02414
4506743	ISSLLEEQFQQGK	2xTMT6plex [N-Term; K13]	2.74085e-07	0	1	1	4	0	1965.11	0.764	0.739	0.552	16.5	12.6	12.2	9.1	1	1	1	1	Unique	5.04846	High	0	6.635e-06	68.76	High	0	4.413e-08
4507115	LINRPIIVFR	1xTMT6plex [N-Term]	0.00594988	0	1	1	2	0	1469.95	0.771	0.756	0.747	44.2	34.1	33.4	33	1	1	1	1	Unique	3.03641	High	0	0.003815	25.3	High	0	0.001823
4507115	YLAPSGPSGTLK	2xTMT6plex [N-Term; K12]	0.00820839	0	1	1	2	0	1648.97	0.895	0.83	0.785	103.4	92.5	85.8	81.2	1	1	1	1	Unique	2.06296	High	0	0.01802	47.45	High	0	0.002573
4507115	KVTGTLDANR	2xTMT6plex [N-Term; K1]	0.0776806	0.002396	1	1	2	1	1532.92												NoQuanValues	2.5358	High	0.007168	0.1454	24.74	High	0.00104	0.02876
4507115	YLTAEAFGFK	2xTMT6plex [N-Term; K10]	0.10565	0.00407533	1	1	2	0	1604.91												NoQuanValues	2.08648	High	0.0006872	0.03627	30.72	High	0.001442	0.04018
4507297	DIMEDTIEDKLDTK	3xTMT6plex [N-Term; K10; K14]	0.00043682	0	1	2	2	1	2353.28												NoQuanValues	2.99624	High	0	8.349e-05	26.6	High	0	0.0001129
4507297	REPLPSLEAVYLITPSEK	2xTMT6plex [N-Term; K18]	4.33734e-06	0	1	2	6	1	2500.44	0.776	0.923	0.859	53.2	41.3	49.1	45.7	2	2	2	2	Unique	6.12451	High	0	3.092e-06	45.88	High	0	8.319e-07
4507297	VLVVDQLSMR	1xTMT6plex [N-Term]	0.00133337	0	1	2	4	0	1388.81	0.847	0.889	0.781	127.5	108	113.4	99.6	2	2	2	2	Unique	2.9455	High	0	0.00272	46.48	High	0	0.0003717
4507297	RREPLPSLEAVYLITPSEK	2xTMT6plex [N-Term; K19]	8.0436e-05	0	1	2	2	2	2656.54	0.974	0.906	0.742	38.4	37.4	34.8	28.5	1	1	1	1	Unique	3.89861	High	0	0.0002264	38.5	High	0	1.861e-05
4507297	LIQHAQIPPEDSEIITNMAHLGVPIVTDSTLR	1xTMT6plex [N-Term]	5.42606e-05	0	1	2	2	0	3738.01	1.027	0.959	0.616	7.3	7.5	7	4.5	1	1	1	1	Unique	5.12153	High	0	0.000255	37.44	High	0	1.228e-05
4507297	MTDIMTEGITIVEDINKRR	2xTMT6plex [N-Term; K17]	0.00944424	0	1	2	2	2	2693.47												NoQuanValues	2.58652	High	0.0006872	0.03296	28.88	High	0	0.002993
4507297	GFDPSSPVLHELTFQAMSYDLLPIENDVYKYETSGIGEAR	2xTMT6plex [N-Term; K30]	0.000379377	0	1	2	4	1	4947.48	1.084	1.42	1.025	11.9	12.9	16.9	12.2	2	2	2	2	Unique	5.84442	High	0	0.0001817	18.5	High	0	9.744e-05
4507297	WTPIIKDIMEDTIEDKLDTK	4xTMT6plex [N-Term; K6; K16; K20]	0.000219676	0	1	2	2	2	3320.88	0.804	0.831	0.798	62.8	50.5	52.2	50.1	1	1	1	1	Unique	4.38804	High	0	6.89e-05	28.11	High	0	5.447e-05
4507297	WTPIIKDIMEDTIEDKLDTK	4xTMT6plex [N-Term; K6; K16; K20]; 1xOxidation [M9]	0.0171118	0	1	2	2	2	3336.88	0.864	0.777	0.72	43.5	37.6	33.8	31.3	1	1	1	1	Unique	1.87379	High	0	0.002559	0.33	High	0.0002105	0.01178
4507297	VKEVLLDEDDDLWIALR	2xTMT6plex [N-Term; K2]	1.70291e-07	0	1	2	41	1	2500.41	0.868	0.804	0.784	98.8	85.8	79.4	77.5	2	2	2	2	Unique	5.06577	High	0	8.179e-05	75.24	High	0	2.665e-08
4507297	MTDIMTEGITIVEDINKR	2xTMT6plex [N-Term; K17]	1.05255e-06	0	1	2	4	1	2537.37	0.777	0.719	0.832	63.1	49	45.4	52.5	2	2	2	2	Unique	5.73428	High	0	1.483e-07	63.99	High	0	1.845e-07
4507297	SSASFSTTAVSAR	1xTMT6plex [N-Term]	0.00107298	0	1	2	4	0	1500.79	0.718	0.725	0.78	47.2	33.9	34.2	36.8	1	1	1	1	Unique	3.71607	High	0	0.002376	50.2	High	0	0.0002933
4507297	HKHIAEVSQEVTR	2xTMT6plex [N-Term; K2]	1.42966e-05	0	1	2	2	1	1992.14												NoQuanValues	3.8094	High	0	0.000109	44.77	High	0	2.963e-06
4507297	HIAEVSQEVTR	1xTMT6plex [N-Term]	0.000160897	0	1	2	2	0	1497.82												NoQuanValues	4.10395	High	0	0.0007765	48.86	High	0	3.908e-05
4507297	ISEQTYQLSR	1xTMT6plex [N-Term]	0.000921044	0	1	2	2	0	1453.78	0.848	0.76	0.7	204.5	173.4	155.4	143.1	1	1	1	1	Unique	3.63043	High	0	0.001295	38.49	High	0	0.0002495
4507297	SQLLILDR	1xTMT6plex [N-Term]	0.00649593	0	1	2	2	0	1186.74												NoQuanValues	2.86217	High	0	0.0054	39.21	High	0	0.002003
4507297	DLSQMLK	2xTMT6plex [N-Term; K7]	0.0404012	0.00104524	1	2	2	0	1292.76	0.674	0.726	0.685	140.4	94.6	101.9	96.2	1	1	1	1	Unique	3.17556	High	0.00701	0.1393	32.43	High	0.0004105	0.01416
4507297	YRGEYKDNALLAQLIQDK	3xTMT6plex [N-Term; K6; K18]	0.0694975	0.00196633	1	2	2	2	2825.61												NoQuanValues	2.88883	High	0	0.01733	3.5	High	0.00104	0.02861
4507297	ERISEQTYQLSR	1xTMT6plex [N-Term]	0.0755536	0.00218598	1	2	2	1	1738.93	1.014	1.007	0.652	14.1	14.3	14.2	9.2	1	1	1	1	Unique	1.91573	High	0.001785	0.04662	15.68	High	0.0009566	0.02778
4507297	MTDIMTEGITIVEDINK	2xTMT6plex [N-Term; K17]	0.0867639	0.00281799	1	2	2	0	2381.27	0.853	0.942	0.923	118.2	100.8	111.3	109.1	1	1	1	1	Unique	1.63531	High	0.006175	0.122	27.64	High	0.001203	0.03245
4507297	AQMKNPILER	2xTMT6plex [N-Term; K4]	0.103379	0.00407533	1	2	2	1	1657.98	0.701	0.805	0.743	73.2	51.3	58.9	54.4	1	1	1	1	Unique	2.27847	High	0.001577	0.04516	5.6	High	0.001442	0.03909
4507297	TTMRDLSQMLK	2xTMT6plex [N-Term; K11]	0.149481	0.00764453	1	2	2	1	1782												NoQuanValues	2.06577	High	0.001955	0.05077	8.59	High	0.003379	0.07543
4507677	SILFVPTSAPR	1xTMT6plex [N-Term]	0.00816054	0	1	1	2	0	1416.84												NoQuanValues	2.6178	High	0	0.01188	44.48	High	0	0.00255
4507677	TVWDWELMNDIKPIWQRPSK	3xTMT6plex [N-Term; K12; K20]	0.000207142	0	1	1	4	0	3229.78	0.725	0.71	0.683	40.7	29.5	28.9	27.8	1	1	1	1	Unique	4.04212	High	0	0.0004173	18.27	High	0	5.106e-05
4507677	KYSQFINFPIYVWSSK	3xTMT6plex [N-Term; K1; K16]	0.000136491	0	1	1	4	1	2694.53												NoQuanValues	4.54369	High	0	0.0001883	35.57	High	0	0.003771
4507677	GVVDSDDLPLNVSR	1xTMT6plex [N-Term]	0.000231605	0	1	1	2	0	1714.92	0.723	0.854	0.827	78.2	56.5	66.8	64.7	1	1	1	1	Unique	4.03	High	0	0.0002244	55.45	High	0	5.753e-05
4507677	SGYLLPDTK	2xTMT6plex [N-Term; K9]	0.059404	0.00173189	1	1	2	0	1451.85												NoQuanValues	2.60397	High	0.002278	0.07283	29.58	High	0.0007769	0.02145
4507729	INVYYNEAAGNKYVPR	2xTMT6plex [N-Term; K12]	0.000130991	0	1	1	2	1	2329.27	1.171	0.891	0.759	65.9	77.2	58.7	50	1	1	1	1	Unique	4.78604	High	0	0.0001622	28	High	0	3.134e-05
4507729	INVYYNEAAGNK	2xTMT6plex [N-Term; K12]	3.08475e-06	0	1	1	4	0	1813.98	0.53	0.569	0.609	306.1	162.1	174.2	186.3	2	2	2	2	Unique	5.3886	High	0	1.872e-05	57.44	High	0	5.799e-07
4507791	DINELNLPK	2xTMT6plex [N-Term; K9]	0.000606973	0	1	1	2	0	1513.9	0.835	0.787	0.8	80.7	67.4	63.5	64.6	1	1	1	1	Unique	2.77372	High	0	0.004184	52.67	High	0	0.0001599
4507793	YFHVVIAGPQDSPFEGGTFK	2xTMT6plex [N-Term; K20]	2.43529e-08	0	1	1	2	0	2654.4												NoQuanValues	6.50924	High	0	1.834e-07	75.85	High	0	3.361e-09
4507793	LELFLPEEYPMAAPK	2xTMT6plex [N-Term; K15]	4.93585e-06	0	1	1	2	0	2206.22	0.69	0.722	0.678	107.3	74	77.5	72.7	1	1	1	1	Unique	4.43089	High	0	8.545e-05	65.16	High	0	9.542e-07
4507793	LLAEPVPGIKAEPDESNAR	2xTMT6plex [N-Term; K10]	0.0018853	0	1	2	2	1	2464.38	0.956	1.054	0.845	47.8	45.7	50.4	40.4	1	1	1	1	Unique	4.03173	High	0	0.0001574	23.77	High	0	0.0005342
4507879	WTEYGLTFTEK	2xTMT6plex [N-Term; K11]	9.99024e-06	0	1	1	4	0	1832.98	0.747	0.849	0.765	428.5	320.3	363.7	327.8	2	2	2	2	Unique	4.41777	High	0	0.0001179	57.53	High	0	2.022e-06
4507879	VNNSSLIGLGYTQTLKPGIK	3xTMT6plex [N-Term; K16; K20]	1.37111e-06	0	1	1	4	0	2790.67	0.689	0.699	0.712	89.7	61.8	62.7	63.9	1	1	1	1	Unique	4.84553	High	0	3.254e-06	39.76	High	0	2.447e-07
4507879	GYGFGLIK	2xTMT6plex [N-Term; K8]	0.0116527	0	1	1	4	0	1312.8												NoQuanValues	2.78456	High	0.0006872	0.03191	36.34	High	0	0.003741
4507879	KLETAVNLAWTAGNSNTR	2xTMT6plex [N-Term; K1]	0.000106018	0	1	1	4	1	2404.33												NoQuanValues	4.33463	High	0	0.0003095	31.17	High	0	2.507e-05
4507879	LTFDSSFSPNTGK	2xTMT6plex [N-Term; K13]	4.13818e-06	0	1	1	2	0	1859												NoQuanValues	5.26518	High	0	0.0003986	62.43	High	0	7.925e-07
4507879	LTLSALLDGKNVNAGGHK	3xTMT6plex [N-Term; K10; K18]	1.05328e-05	0	1	1	2	1	2495.49	1.007	1.003	0.818	30.3	30.5	30.4	24.8	1	1	1	1	Unique	5.37942	High	0	1.439e-05	50.77	High	0	2.141e-06
4507879	GYGFGLIKLDLK	3xTMT6plex [N-Term; K8; K12]	0.00544956	0	1	1	2	1	2011.26	1.454	1.44	1.063	48	69.8	69.1	51	1	1	1	1	Unique	1.60545	High	0	0.0005531	13.83	High	0	0.003999
4507879	VTQSNFAVGYK	2xTMT6plex [N-Term; K11]	3.92503e-06	0	1	1	2	0	1671.95	0.628	0.743	0.713	106.8	67.1	79.4	76.2	1	1	1	1	Unique	4.36595	High	0	0.0001465	61.75	High	0	7.497e-07
4507879	LTFDSSFSPNTGKK	3xTMT6plex [N-Term; K13; K14]	0.0053861	0	1	1	3	1	2216.25	0.834	1.005	0.745	91.1	76	91.6	67.9	1	1	1	1	Unique	3.06004	High	0	0.003425	10.61	High	0	0.001643
4507879	LTLSALLDGKNVNAGGHKLGLGLEFQA	3xTMT6plex [N-Term; K10; K18]	0.103942	0.00407533	1	1	1	2	3423.99	1.098	0.793	0.75	18.4	20.2	14.6	13.8	1	1	1	1	Unique	2.15121	High	0.0006872	0.03037
4507947	TVVSGLVQFVPKEELQDR	2xTMT6plex [N-Term; K12]	0.00127219	0	1	2	2	1	2502.43												NoQuanValues	3.16473	High	0	0.002661	23.17	High	0	0.0003523
4507949	TAFDEAIAELDTLNEESYKDSTLIMQLLR	2xTMT6plex [N-Term; K19]; 1xOxidation [M25]	3.27366e-05	0	1	1	7	1	3803.97	0.681	0.677	0.757	78.9	53.7	53.4	59.7	3	3	3	3	Unique	3.95084	High	0	0.007594	36.12	High	0	7.165e-06
4507949	AVTEQGHELSNEER	1xTMT6plex [N-Term]	0.000511901	0	1	1	2	0	1827.9	1.324	0.919	0.649	3.7	4.9	3.4	2.4	1	1	1	1	Unique	3.26747	High	0	0.007354	39.62	High	0	0.0001339
4507949	QTTVSNSQQAYQEAFEISKK	3xTMT6plex [N-Term; K19; K20]	5.04628e-08	0	1	1	2	1	2974.61	0.647	0.678	0.715	48.1	31.1	32.6	34.4	1	1	1	1	Unique	6.41474	High	0	1.425e-06	69.2	High	0	7.303e-09
4507949	VISSIEQKTER	2xTMT6plex [N-Term; K8]	0.0755536	0.00218598	1	1	2	1	1748.03												NoQuanValues	2.15167	High	0	0.01934	6.13	High	0.001203	0.0365
4507951	AVTELNEPLSNEDRNLLSVAYK	2xTMT6plex [N-Term; K22]	2.23291e-06	0	1	1	2	1	2933.6	0.932	0.77	0.765	192	179	147.8	146.9	1	1	1	1	Unique	5.54615	High	0	1.278e-05	39.52	High	0	4.105e-07
4507951	QAFDDAIAELDTLNEDSYKDSTLIMQLLR	2xTMT6plex [N-Term; K19]	2.69111e-08	0	1	1	3	1	3786.95	0.701	0.754	0.869	52.8	37	39.8	45.9	1	1	1	1	Unique	6.91747	High	0	7.673e-06	57.44	High	0	3.719e-09
4507951	AVTELNEPLSNEDRNLLSVAYKNVVGAR	2xTMT6plex [N-Term; K22]	0.00709187	0	1	1	2	2	3529.94	1.159	0.988	0.881	25.2	29.2	24.9	22.2	1	1	1	1	Unique	2.58139	High	0	0.003407	1.08	High	0	0.002194
4507951	YLAEVASGEKK	3xTMT6plex [N-Term; K10; K11]	0.0231322	0	1	1	2	1	1882.13	0.798	0.769	0.745	82.6	65.9	63.5	61.5	1	1	1	1	Unique	2.75939	High	0	0.01802	7.25	High	0	0.007784
4507951	LAEQAERYDDMASAMK	2xTMT6plex [N-Term; K16]	0.000639924	0	1	1	3	1	2287.15	0.936	0.779	0.687	47	44	36.6	32.3	1	1	1	1	Unique	3.35465	High	0	0.0003262	26.06	High	0	0.0001699
4507951	YDDMASAMK	2xTMT6plex [N-Term; K9]	0.00357365	0	1	1	2	0	1489.74	0.724	0.758	0.693	124.1	89.9	94.1	86	1	1	1	1	Unique	3.43582	High	0	0.001988	38.58	High	0	0.001062
4507951	YLAEVASGEK	2xTMT6plex [N-Term; K10]	0.000419221	0	1	1	2	0	1524.87	0.697	0.763	0.761	184.2	128.3	140.5	140.2	1	1	1	1	Unique	3.96932	High	0	0.000597	51.57	High	0	0.0001079
4557237	LEDLIVKDGLTDVYNK	3xTMT6plex [N-Term; K7; K16]	0.000139736	0	1	2	2	1	2522.47												NoQuanValues	3.85889	High	0	7.265e-05	33.89	High	0	3.365e-05
4557237	LEDLIVK	2xTMT6plex [N-Term; K7]	0.0445111	0.00127314	1	2	2	0	1287.83												NoQuanValues	2.21255	High	0.0002471	0.02691	30.21	High	0.0004999	0.0157
4557367	TLYNNQPIDFLKK	3xTMT6plex [N-Term; K12; K13]	0.00015261	0	1	1	2	1	2281.35	0.812	0.739	0.7	80.4	65.3	59.4	56.3	1	1	1	1	Unique	3.08603	High	0	0.0009329	24.89	High	0	3.687e-05
4557395	AVQQPDGLAVLGIFLK	2xTMT6plex [N-Term; K16]	1.08393e-06	0	1	3	4	0	2127.29	0.641	0.875	0.703	6.4	4.1	5.6	4.5	1	1	1	1	Unique	4.63298	High	0	5.521e-05	75.66	High	0	1.911e-07
4557395	YAAELHLVHWNTK	2xTMT6plex [N-Term; K13]	1.01083e-05	0	1	3	2	0	2040.14												NoQuanValues	3.3497	High	0	4.841e-05	39.37	High	0	2.049e-06
4557581	ELGVGIALRK	2xTMT6plex [N-Term; K10]	0.0621357	0.00173189	1	1	2	1	1513.98												NoQuanValues	1.98478	High	0	0.01496	10.42	High	0.0007769	0.02247
4557707	RLVVFPTDDISLK	2xTMT6plex [N-Term; K13]	0.0142889	0	1	3	2	1	1961.18												NoQuanValues	2.96181	High	0.0006872	0.02947	28.4	High	0	0.004639
4557707	TIIQKEPIDLR	2xTMT6plex [N-Term; K5]	0.0106762	0	1	3	2	1	1784.1	0.943	0.859	0.872	63.2	59.6	54.3	55.1	1	1	1	1	Unique	2.42995	High	0	0.005766	14.97	High	0	0.00341
4557707	WRPVDLAQVK	2xTMT6plex [N-Term; K10]	0.00156242	0	1	3	2	0	1670.02												NoQuanValues	2.78897	High	0	0.005098	26.97	High	0	0.0004396
4757714	SPIAEAVFR	1xTMT6plex [N-Term]	0.00825651	0	1	3	2	0	1218.7												NoQuanValues	2.25985	High	0	0.02074	32.17	High	0	0.002585
4757714	IELLGSYDPQK	2xTMT6plex [N-Term; K11]	0.0798639	0.002396	1	2	2	0	1720.99												NoQuanValues	2.13713	High	0	0.02101	12.94	High	0.002926	0.06842
4757732	VLIVSEDPELPYMRPPLSK	2xTMT6plex [N-Term; K19]	0.000702982	0	1	3	2	0	2641.5	0.901	0.909	0.825	58.4	52.6	53.1	48.2	1	1	1	1	Unique	3.5872	High	0	0.009696	21.74	High	0	0.000187
4757774	ILLLGLDNAGK	2xTMT6plex [N-Term; K11]	0.00470716	0	1	1	2	0	1585.01												NoQuanValues	2.62357	High	0	0.003653	38.76	High	0	0.001418
4757818	EEAQAEIEQYR	1xTMT6plex [N-Term]	0.000674664	0	1	1	2	0	1594.79	0.737	0.817	0.67	74.9	55.2	61.2	50.2	1	1	1	1	Unique	3.39722	High	0	0.0005313	34.15	High	0	0.0001794
4757900	IDNSQVESGSLEDDWDFLPPKK	3xTMT6plex [N-Term; K21; K22]	0.000281156	0	1	1	4	1	3206.68												NoQuanValues	4.74851	High	0	0.0001014	46.84	High	0	7.344e-05
4758086	GYGYGQGAGTLSTDKGESLGIK	3xTMT6plex [N-Term; K15; K22]	0.000809403	0	1	2	2	1	2846.55	0.828	0.804	0.718	33.7	27.9	27.1	24.2	1	1	1	1	Unique	3.3462	High	0	0.003337	22.8	High	0	0.0002183
4758086	GFGFGQGAGALVHSE	1xTMT6plex [N-Term]	8.83057e-06	0	1	2	2	0	1662.84	0.787	0.961	0.825	72.6	57.1	69.8	59.9	1	1	1	1	Unique	2.69325	High	0	0.001234	61.67	High	0	1.774e-06
4758152	SKPVFSESLSD	2xTMT6plex [N-Term; K2]	0.0574309	0.00150256	1	1	1	0	1653.91	1.102	0.778	0.842	78.5	86.5	61.1	66.1	1	1	1	1	Unique	1.58507	Medium	0.01603	0.2507	31.45	High	0.000688	0.02067
4758328	SLGVGFATR	1xTMT6plex [N-Term]	0.00616259	0	1	3	2	0	1136.66												NoQuanValues	3.09671	High	0	0.009612	38.76	High	0	0.001897
4758442	FIVYSYK	2xTMT6plex [N-Term; K7]	0.0968304	0.00304273	1	2	2	0	1377.82	0.739	0.678	0.697	78.3	57.9	53.1	54.6	1	1	1	1	Unique	2.33685	High	0.001955	0.05441	35.11	High	0.001203	0.03657
4758516	IDEMPEAAVK	2xTMT6plex [N-Term; K10]	0.0273491	0.0002733	1	2	2	0	1560.87	0.804	0.771	0.693	131.1	105.4	101.1	90.9	1	1	1	1	Unique	3.54534	High	0	0.00707	26.29	High	0.0001072	0.009324
4758516	DLFPYEESKEK	3xTMT6plex [N-Term; K9; K11]	0.0452772	0.00127314	1	8	2	1	2072.15												NoQuanValues	2.3113	High	0	0.009594	3.45	High	0.001442	0.04304
4758582	IAEYAFK	2xTMT6plex [N-Term; K7]	0.0653518	0.00173189	1	2	2	0	1299.77	0.877	1.071	0.785	109.1	95.7	116.9	85.6	1	1	1	1	Unique	2.78647	High	0.0006872	0.03933	26.45	High	0.0007769	0.02377
4758638	LKLSILYPATTGR	2xTMT6plex [N-Term; K2]	0.0176161	0	1	1	2	1	1891.18												NoQuanValues	2.38885	High	0	0.005327	10.49	High	0	0.005809
4758638	LIALSIDSVEDHLAWSK	2xTMT6plex [N-Term; K17]	0.000205928	0	1	1	2	0	2355.33												NoQuanValues	4.97379	High	0	0.002007	38.87	High	0	5.083e-05
4758638	NFDEILR	1xTMT6plex [N-Term]	0.0286392	0.0002733	1	1	2	0	1135.63	0.674	0.645	0.695	98.4	66.3	63.5	68.4	1	1	1	1	Unique	2.39305	High	0.0006872	0.03887	29.39	High	0.0001072	0.00979
4758638	FHDFLGDSWGILFSHPR	1xTMT6plex [N-Term]	0.0288046	0.0002733	1	1	2	0	2260.15	1.343	1.171	0.886	3.5	4.7	4.1	3.1	1	1	1	1	Unique	1.87916	High	0	0.02022	27.14	High	0.0001072	0.009812
4758650	VSYFEIYLDKIRDLLDVSK	3xTMT6plex [N-Term; K10; K19]	0.0243676	0	1	2	2	2	3003.74												NoQuanValues	2.5791	High	0	0.005403	7.51	High	0	0.008227
4758650	ATEILNLLLKDLGEIGGIIGTNDVK	3xTMT6plex [N-Term; K10; K25]	0.000404702	0	1	2	2	1	3296.96												NoQuanValues	3.01357	High	0	0.002627	34.15	High	0	0.0001041
4758650	SLSALGNVISALAEGTK	2xTMT6plex [N-Term; K17]	2.79831e-11	0	1	3	2	0	2089.23												NoQuanValues	5.46627	High	0	1.894e-07	131.21	High	0	2.489e-12
4758650	TGAEGAVLDEAK	2xTMT6plex [N-Term; K12]	3.5939e-06	0	1	4	2	0	1618.91	0.86	0.754	0.835	72.7	62.5	54.8	60.7	1	1	1	1	Unique	3.9005	High	0	8.564e-06	68.02	High	0	6.829e-07
4758786	IKAPGFAHLAGLDK	3xTMT6plex [N-Term; K2; K14]	0.0288046	0.0002733	1	3	2	1	2125.31	0.848	0.927	0.774	63.2	53.6	58.6	48.9	1	1	1	1	Unique	2.91274	High	0	0.005633	21.19	High	0.0001072	0.009825
4758786	GSGIQWDLRK	2xTMT6plex [N-Term; K10]	0.12486	0.00447724	1	3	2	1	1617.95	0.991	0.944	0.719	75	74.3	70.8	53.9	1	1	1	1	Unique	1.66851	High	0.0006872	0.03913	6.06	High	0.005403	0.1133
4758788	VVAEPVELAQEFR	1xTMT6plex [N-Term]	0.00331135	0	1	1	2	0	1715.95	1.166	0.947	0.795	76.1	88.7	72.1	60.5	1	1	1	1	Unique	3.84796	High	0	0.003271	37.81	High	0	0.0009791
4758788	VVAEPVELAQEFRK	2xTMT6plex [N-Term; K14]	0.000863422	0	1	1	2	1	2073.21												NoQuanValues	3.96385	High	0	0.0007992	29.08	High	0	0.0002329
4758788	QLSAFGEYVAEILPK	2xTMT6plex [N-Term; K15]	3.46225e-09	0	1	1	2	0	2123.22												NoQuanValues	4.97902	High	0	1.001e-05	89.16	High	0	4.217e-10
4758950	TVDNFVALATGEK	2xTMT6plex [N-Term; K13]	3.37126e-05	0	1	1	2	0	1823.03												NoQuanValues	3.20961	High	0	2.696e-05	50.71	High	0	7.372e-06
4758950	SIYGERFPDENFK	2xTMT6plex [N-Term; K13]	0.00507968	0	1	1	2	1	2060.09												NoQuanValues	2.39587	High	0	0.0008025	12.9	High	0	0.001536
4758988	KVVDYTTAKEFADSLGIPFLETSAK	4xTMT6plex [N-Term; K1; K9; K25]	0.0173118	0	1	3	2	2	3647.08	0.879	0.752	0.557	14.9	13.1	11.2	8.3	1	1	1	1	Unique	3.02644	High	0	0.009413	19.05	High	0	0.005684
4758988	VVDYTTAKEFADSLGIPFLETSAK	3xTMT6plex [N-Term; K8; K24]	8.27788e-06	0	1	3	2	1	3289.82	0.912	0.821	0.741	34	31	27.9	25.2	1	1	1	1	Unique	4.75754	High	0	1.389e-05	47.36	High	0	1.654e-06
4758988	NATNVEQSFMTMAAEIKK	3xTMT6plex [N-Term; K17; K18]	1.04639e-06	0	1	4	2	1	2700.47												NoQuanValues	5.07627	High	0	3.112e-06	38.01	High	0	1.831e-07
4759160	FLILPDMLK	2xTMT6plex [N-Term; K9]	0.00399476	0	1	1	2	0	1547.96												NoQuanValues	2.79782	High	0	0.004583	48.29	High	0	0.001194
4759182	LKSIEQSIEQEEGLNR	2xTMT6plex [N-Term; K2]	0.0119974	0	1	3	2	1	2331.29												NoQuanValues	2.35936	High	0	0.008982	19.9	High	0	0.003844
4759182	FMDEFFEQVEEIR	1xTMT6plex [N-Term]	1.52302e-07	0	1	2	2	0	1947.94												NoQuanValues	3.66818	High	0	3.515e-06	80.78	High	0	2.362e-08
4759182	FMDEFFEQVEEIRGFIDK	2xTMT6plex [N-Term; K18]	1.04097e-05	0	1	2	2	1	2737.39												NoQuanValues	3.81461	High	0	2.464e-05	37.36	High	0	2.119e-06
4759182	GFIDKIAENVEEVK	3xTMT6plex [N-Term; K5; K14]	0.00310447	0	1	3	2	1	2278.33												NoQuanValues	2.98165	High	0	0.001653	22.37	High	0	0.0009108
4759182	SIEQSIEQEEGLNR	1xTMT6plex [N-Term]	5.44684e-08	0	1	3	2	0	1860.95	0.762	0.774	0.828	73.4	55.9	56.8	60.8	1	1	1	1	Unique	5.5383	High	0	2.487e-05	78.7	High	0	7.887e-09
4759182	KFVEVMSEYNATQSDYRER	2xTMT6plex [N-Term; K1]	0.000662879	0	1	3	2	2	2810.42	0.893	0.972	0.795	46.9	41.9	45.6	37.3	1	1	1	1	Unique	2.30578	High	0	0.001549	22.09	High	0	0.0001764
4759182	IAENVEEVK	2xTMT6plex [N-Term; K9]	0.000199967	0	1	3	2	0	1488.87	0.539	0.689	0.741	127.2	68.5	87.7	94.2	1	1	1	1	Unique	3.66536	High	0	0.002099	39.6	High	0	4.928e-05
4759182	FVEVMSEYNATQSDYRER	1xTMT6plex [N-Term]	0.00190756	0	1	3	2	1	2453.16	0.726	0.752	0.814	53.2	38.6	40	43.3	1	1	1	1	Unique	2.54746	High	0	0.004562	14.97	High	0	0.0005431
4759198	LTAALLESTANVK	2xTMT6plex [N-Term; K13]	0.000194178	0	1	1	2	0	1789.08												NoQuanValues	3.87251	High	0	1.824e-05	37.74	High	0	4.765e-05
4759198	IISLDGSK	2xTMT6plex [N-Term; K8]	0.176429	0.00982159	1	3	1	0	1290.8												NoQuanValues	2.0459	High	0.002129	0.06442	17.3	Medium	0.0115	0.1672
4759302	VEQVLSLEPQHELK	2xTMT6plex [N-Term; K14]	6.207e-06	0	1	2	2	0	2107.22	0.974	0.848	0.819	42	40.9	35.6	34.4	1	1	1	1	Unique	4.55698	High	0	5.921e-05	53.7	High	0	1.223e-06
4759306	AIELLEKLQESGEVPVHK	3xTMT6plex [N-Term; K7; K18]	0.0154118	0	1	2	2	1	2706.6												NoQuanValues	2.90941	High	0	0.006124	12.22	High	0	0.005041
4826655	IGIVELAHVLPTEENFLLLFR	1xTMT6plex [N-Term]	2.02065e-06	0	1	1	4	0	2652.53												NoQuanValues	4.42475	High	0	5.491e-06	63.76	High	0	3.699e-07
4826655	TVDDTKLAEYTDLMLK	3xTMT6plex [N-Term; K6; K16]	4.63007e-05	0	1	1	2	1	2543.42	0.861	0.84	0.671	74.2	63.9	62.3	49.8	1	1	1	1	Unique	3.90644	High	0	3.044e-05	25.84	High	0	1.038e-05
4826675	IGEGTYGTVFK	2xTMT6plex [N-Term; K11]	0.0901709	0.00281799	1	2	2	0	1629.93												NoQuanValues	2.35289	High	0	0.02475	6.56	High	0.007606	0.1445
4826734	APKPDGPGGGPGGSHMGGNYGDDR	2xTMT6plex [N-Term; K3]	0.0252269	0	1	5	2	0	2711.3	0.847	0.831	0.949	5.9	5	4.9	5.6	1	1	1	1	Unique	1.96995	High	0	0.02564	19.39	High	0	0.008521
4826734	AAIDWFDGKEFSGNPIK	3xTMT6plex [N-Term; K9; K17]	0.126201	0.00447724	1	5	2	1	2582.42												NoQuanValues	2.2231	High	0.00285	0.07987	8.78	High	0.001606	0.04892
4826816	WGGSSFQDIQR	1xTMT6plex [N-Term]	0.00944424	0	1	2	2	0	1509.76	0.885	0.828	0.767	63.5	56.2	52.6	48.7	1	1	1	1	Unique	2.94494	High	0	0.00582	36.67	High	0	0.002978
4826816	FQELNVQAPR	1xTMT6plex [N-Term]	0.000154414	0	1	2	2	0	1430.8	0.84	0.808	0.743	149.8	125.8	121	111.3	1	1	1	1	Unique	3.43324	High	0	0.0004592	38.96	High	0	3.723e-05
4826816	TVPPDVISLSFVR	1xTMT6plex [N-Term]	0.109144	0.00407533	1	3	2	0	1658.97												NoQuanValues	2.13334	High	0.002991	0.08936	27.74	High	0.001442	0.04153
4826854	QYPYNNLYLER	1xTMT6plex [N-Term]	0.00113788	0	1	2	2	0	1701.88	0.913	0.956	0.748	91.7	83.7	87.7	68.6	1	1	1	1	Unique	3.1125	High	0	0.001162	41.44	High	0	0.0003128
4826898	DSPSVWAAVPGK	2xTMT6plex [N-Term; K12]	4.96831e-05	0	1	1	2	0	1671.95	0.614	0.645	0.628	144.2	88.5	93	90.5	1	1	1	1	Unique	3.64112	High	0	0.0004157	52.82	High	0	1.116e-05
4826898	TLVLLMGK	2xTMT6plex [N-Term; K8]	0.172848	0.00920263	1	1	4	0	1332.87	0.773	0.716	0.705	27.8	21.5	19.9	19.6	1	1	1	1	Unique	2.05542	High	0.002129	0.06255	21.82	High	0.0047	0.09758
4826932	IVLELFADIVPK	2xTMT6plex [N-Term; K12]	1.6941e-06	0	1	1	4	0	1815.14												NoQuanValues	3.37069	High	0	1.931e-05	77.34	High	0	3.064e-07
4826932	AQGIAPEDKAIQAELLK	3xTMT6plex [N-Term; K9; K17]	0.0564679	0.00150256	1	1	2	1	2482.48												NoQuanValues	3.01223	High	0	0.01295	1.06	High	0.00104	0.03009
4885281	GFIGPGIDVPAPDMSTGER	1xTMT6plex [N-Term]	8.6312e-05	0	1	2	2	0	2145.08												NoQuanValues	3.65847	High	0	0.0003332	51.52	High	0	2.009e-05
4885281	KGFIGPGIDVPAPDMSTGER	2xTMT6plex [N-Term; K1]	1.38732e-06	0	1	2	2	1	2502.34	0.688	0.632	0.644	41	28.2	25.9	26.4	1	1	1	1	Unique	5.14263	High	0	6.27e-06	54.55	High	0	2.484e-07
4885371	YSDMIVAAIQAEK	2xTMT6plex [N-Term; K13]	0.0848713	0.00262671	1	1	2	0	1897.05												NoQuanValues	1.10441	High	0.008386	0.1593	31.52	High	0.001132	0.03151
4885371	GVGASGSFR	1xTMT6plex [N-Term]	0.171081	0.00879824	1	1	2	0	1066.58	1.022	0.93	1.054	18.6	19	17.3	19.6	1	1	1	1	Unique	1.94616	High	0.009374	0.1769	20.14	High	0.002926	0.06856
4885377	KASGPPVSELITK	3xTMT6plex [N-Term; K1; K13]	3.43121e-05	0	1	3	2	1	2014.25	1.135	0.838	0.941	44.4	50.4	37.2	41.8	1	1	1	1	Unique	3.65165	High	0	0.0001599	42.48	High	0	7.545e-06
4885377	ALAAAGYDVEK	2xTMT6plex [N-Term; K11]	2.48371e-05	0	1	5	2	0	1565.89												NoQuanValues	4.49729	High	0	0.0001635	47.78	High	0	5.34e-06
4885377	SGVSLAALKK	3xTMT6plex [N-Term; K9; K10]	0.00381173	0	1	3	2	1	1661.09	1.095	0.619	0.753	88.8	97.2	55	66.9	1	1	1	1	Unique	2.30845	High	0	0.0003414	18.72	High	0	0.002098
4885377	ASGPPVSELITK	2xTMT6plex [N-Term; K12]	0.00880479	0	1	3	2	0	1656.99												NoQuanValues	4.0844	High	0	0.01073	40.86	High	0	0.00277
4885377	SGVSLAALK	2xTMT6plex [N-Term; K9]	0.00372338	0	1	3	2	0	1303.83												NoQuanValues	3.36912	High	0	0.01492	44.41	High	0	0.001106
4885377	ALAAAGYDVEKNNSR	2xTMT6plex [N-Term; K11]	9.99686e-05	0	1	5	2	1	2037.11	1.136	0.746	0.77	37.4	42.5	27.9	28.8	1	1	1	1	Unique	2.60017	High	0	0.0002741	25.98	High	0	2.348e-05
4885563	VLADLGVTPDKITNSGQR	2xTMT6plex [N-Term; K11]	0.0022615	0	1	9	4	1	2342.34												NoQuanValues	3.36865	High	0	0.002651	23.36	High	0	0.002509
5031569	IWQYVYSK	2xTMT6plex [N-Term; K8]	0.00392512	0	1	3	2	0	1544.89												NoQuanValues	3.35939	High	0	0.01913	33.47	High	0	0.00117
5031569	TLFSNIVLSGGSTLFK	2xTMT6plex [N-Term; K16]	5.03934e-10	0	1	1	2	0	2142.26												NoQuanValues	5.64798	High	0	5.744e-08	104.38	High	0	5.391e-11
5031569	LYSTWIGGSILASLDTFKK	3xTMT6plex [N-Term; K18; K19]	3.56302e-10	0	1	3	4	1	2787.63	0.859	0.856	0.83	62.3	53.5	53.3	51.7	1	1	1	1	Unique	6.56366	High	0	6.3112e-11	72.21	High	0	3.729e-11
5031569	AGFAGDQIPK	2xTMT6plex [N-Term; K10]	0.0173118	0	1	2	2	0	1461.85	0.834	0.71	0.679	95.3	79.5	67.7	64.7	1	1	1	1	Unique	3.04328	High	0	0.01408	24.54	High	0	0.00571
5031571	ILLTEPPMNPTK	2xTMT6plex [N-Term; K12]	0.00312273	0	1	2	2	0	1812.07	0.818	0.822	0.781	133.4	109.1	109.6	104.2	1	1	1	1	Unique	4.20393	High	0	0.002275	32.49	High	0	0.0009195
5031571	VGNIEIKDLMVGDEASELR	2xTMT6plex [N-Term; K7]	2.64954e-05	0	1	1	4	1	2546.39												NoQuanValues	4.49874	High	0	0.0002382	38.52	High	0	5.714e-06
5031571	VGGERFEAPEALFQPHLINVEGVGVAELLFNTIQAADIDTR	1xTMT6plex [N-Term]	9.86675e-07	0	1	2	2	1	4665.45	0.838	0.946	0.595	3.7	3.1	3.5	2.2	1	1	1	1	Unique	6.85315	High	0	0.0001124	46.96	High	0	1.729e-07
5031573	FMEQVIFK	2xTMT6plex [N-Term; K8]	0.00134912	0	1	2	2	0	1499.87												NoQuanValues	2.44518	High	0	0.0209	37.83	High	0	0.0003744
5031573	DREVGIPPEQSLETAK	2xTMT6plex [N-Term; K16]	0.000307058	0	1	2	2	1	2227.23	0.779	0.792	0.87	33.1	25.8	26.2	28.8	1	1	1	1	Unique	3.46256	High	0	0.0005734	51.95	High	0	7.747e-05
5031573	LKLSEELSGGR	2xTMT6plex [N-Term; K2]	0.0147967	0	1	2	2	1	1646.98												NoQuanValues	2.94968	High	0	0.008394	18.71	High	0	0.004806
5031573	KEFSIDVGYER	2xTMT6plex [N-Term; K1]	0.0218317	0	1	2	2	1	1800.99												NoQuanValues	2.03544	High	0	0.003549	17.01	High	0.0003105	0.01289
5031599	YFQFQEEGKEGENR	2xTMT6plex [N-Term; K9]	0.00367997	0	1	2	2	1	2219.11												NoQuanValues	2.92476	High	0	0.006058	15.86	High	0	0.001093
5031599	VFMQEFK	2xTMT6plex [N-Term; K7]	0.0730737	0.00218598	1	2	1	0	1386.79												NoQuanValues	2.40671	Medium	0.01121	0.2051	20.13	High	0.0009566	0.02685
5031599	VFMQEFKEGR	2xTMT6plex [N-Term; K7]	0.116449	0.00407533	1	2	1	1	1728.95												NoQuanValues	1.55355	High	0.0006872	0.03568
5031635	LGGSAVISLEGKPL	2xTMT6plex [N-Term; K12]	1.31586e-06	0	1	1	6	0	1799.1	0.738	0.663	0.693	241.2	178	159.9	167.1	2	2	2	2	Unique	4.12856	High	0	6.302e-05	62.17	High	0	2.341e-07
5031635	KEDLVFIFWAPESAPLK	3xTMT6plex [N-Term; K1; K17]	9.9383e-05	0	1	3	2	1	2677.56												NoQuanValues	3.71995	High	0	0.0001276	34.91	High	0	2.336e-05
5031635	YALYDATYETK	2xTMT6plex [N-Term; K11]	3.29295e-05	0	1	3	4	0	1795.95	0.814	0.843	0.76	96.8	78.8	81.6	73.6	1	1	1	1	Unique	4.62134	High	0	0.0003095	55.96	High	0	7.219e-06
5031711	TLTTVQGIADDYDKKK	4xTMT6plex [N-Term; K14; K15; K16]	0.0978945	0.00327198	1	2	2	2	2712.6												NoQuanValues	2.22645	High	0.00285	0.07933	3.06	High	0.001203	0.0369
5031741	ITFTGEADQAPGVEPGDIVLLLQEKEHEVFQR	2xTMT6plex [N-Term; K25]	2.29949e-06	0	1	1	2	1	4024.14	1.195	0.87	1.221	7.7	9.2	6.7	9.4	1	1	1	1	Unique	5.43686	High	0	6.372e-05	42.47	High	0	4.244e-07
5031777	IAEFAFEYAR	1xTMT6plex [N-Term]	0.00218325	0	1	3	4	0	1445.76												NoQuanValues	3.02247	High	0	0.001389	44.94	High	0	0.0006267
5031777	NVTAIQGPGGK	2xTMT6plex [N-Term; K11]	0.000502959	0	1	2	2	0	1499.89	0.941	0.857	0.805	77.4	72.8	66.3	62.3	1	1	1	1	Unique	3.89439	High	0	0.005806	55.59	High	0	0.0001317
5031777	RIAEFAFEYAR	1xTMT6plex [N-Term]	9.76466e-05	0	1	3	2	1	1601.86	0.849	0.964	0.841	25.2	21.4	24.3	21.2	1	1	1	1	Unique	4.02282	High	0	0.0005943	45.66	High	0	2.299e-05
5031777	MSDGLFLQK	2xTMT6plex [N-Term; K9]	0.0450204	0.00127314	1	3	2	0	1496.85												NoQuanValues	3.58222	High	0	0.01056	21.22	High	0.0004999	0.0159
5031777	IFDAAKAPIQWEER	2xTMT6plex [N-Term; K6]	0.0706707	0.00218598	1	2	2	1	2132.19												NoQuanValues	1.69274	High	0.0006872	0.03113	12.1	High	0.0009566	0.02586
5031985	LSSLPFQK	2xTMT6plex [N-Term; K8]	0.00130242	0	1	1	2	0	1377.85												NoQuanValues	3.53682	High	0	0.02105	42.64	High	0	0.0003607
5032007	QTVNRGPGLGSTQGQTIALPAQGLIEFR	1xTMT6plex [N-Term]	5.85676e-05	0	1	1	2	1	3138.72	0.86	0.711	0.746	22.8	19.6	16.2	17	1	1	1	1	Unique	5.50161	High	0	0.0001473	38.23	High	0	1.332e-05
5032007	LIDDYGVEEEPAELPEGTSLTVDNKR	2xTMT6plex [N-Term; K25]	6.60777e-09	0	1	1	2	1	3347.73	0.741	0.751	0.744	39.4	29.2	29.6	29.3	1	1	1	1	Unique	6.83434	High	0	8.825e-07	84.16	High	0	8.345e-10
5032007	FFFDVGSNK	2xTMT6plex [N-Term; K9]	0.00989597	0	1	1	2	0	1518.84	0.739	0.699	0.721	103.2	76.3	72.1	74.4	1	1	1	1	Unique	3.0963	High	0	0.006059	39.17	High	0	0.003135
5032007	NSITVPYKVWAK	3xTMT6plex [N-Term; K8; K12]	0.00263422	0	1	1	2	1	2093.27												NoQuanValues	1.99282	High	0	0.006944	16.89	High	0	0.0007657
5032007	FFFDVGSNKYGVFMR	2xTMT6plex [N-Term; K9]	0.0317635	0.000536478	1	1	2	1	2272.2												NoQuanValues	2.27307	High	0.0002471	0.02713	7.49	High	0.0002105	0.01089
5032007	YYMDLKENQR	2xTMT6plex [N-Term; K6]	0.0577553	0.00150256	1	1	2	1	1817.96												NoQuanValues	1.95774	High	0	0.01756	4.1	High	0.0007769	0.02081
5032009	APNDFNLKDFNVGGYIQAVLDRNLAENISR	2xTMT6plex [N-Term; K8]	0.130303	0.00512006	1	2	1	2	3822.03	1.363	1.308	0.835	9.1	12.4	11.9	7.6	1	1	1	1	Unique	1.79814	High	0.001138	0.0417
5032139	KTLNPVFNEQFTFK	3xTMT6plex [N-Term; K1; K14]	1.72304e-07	0	1	2	2	1	2400.39												NoQuanValues	5.19183	High	0	4.072e-05	55.2	High	0	2.683e-08
5032139	RPIAQWHTLQVEEEVDAMLAVKK	3xTMT6plex [N-Term; K22; K23]	3.80877e-07	0	1	2	4	1	3378.92	0.89	0.743	0.725	10.9	9.7	8.1	7.9	1	1	1	1	Unique	5.9245	High	0	1.723e-05	41.6	High	0	6.243e-08
5032139	LTVVILEAK	2xTMT6plex [N-Term; K9]	0.000138104	0	1	2	6	0	1443.96	0.574	0.748	0.715	155.7	89.4	116.4	111.4	2	2	2	2	Unique	3.41111	High	0	0.001898	60.59	High	0	3.326e-05
5032139	MDVGGLSDPYVK	2xTMT6plex [N-Term; K12]	9.64418e-06	0	1	9	2	0	1738.94	0.672	0.733	0.731	191.3	128.5	140.3	139.8	1	1	1	1	Unique	4.16638	High	0	4.542e-05	52.74	High	0	1.948e-06
5032139	TLNPVFNEQFTFK	2xTMT6plex [N-Term; K13]	0.000599883	0	1	2	2	0	2043.13	0.54	0.712	0.782	149	80.5	106.1	116.5	1	1	1	1	Unique	3.16688	High	0	0.006406	48.23	High	0	0.0001587
5032139	NTLNPYYNESFSFEVPFEQIQK	2xTMT6plex [N-Term; K22]	0.000162799	0	1	2	5	0	3152.6	0.927	0.698	0.676	17.9	16.6	12.5	12.1	2	2	2	2	Unique	3.11159	High	0	0.005732	49.47	High	0	3.96e-05
5032139	VQVVVTVLDYDKLGK	3xTMT6plex [N-Term; K12; K15]	2.05517e-07	0	1	4	8	1	2363.45												NoQuanValues	4.18668	High	0	2.77e-06	59.41	High	0	3.251e-08
5032139	YVPTAGKLTVVILEAK	3xTMT6plex [N-Term; K7; K16]	6.28461e-05	0	1	2	2	1	2389.5												NoQuanValues	3.45714	High	0	0.0002232	30.77	High	0	1.433e-05
5032139	VQVVVTVLDYDKIGKNDAIGK	4xTMT6plex [N-Term; K12; K15; K21]	0.000431718	0	1	2	2	2	3190.92	0.964	1.113	0.909	30.9	29.8	34.4	28.1	1	1	1	1	Unique	4.64786	High	0	0.001341	20.84	High	0	0.0001115
5032139	TLNPVFNEQFTFKVPYSELGGK	3xTMT6plex [N-Term; K13; K22]	1.89418e-06	0	1	2	4	1	3202.78	1.231	0.8	1.015	6.5	8	5.2	6.6	1	1	1	1	Unique	4.76308	High	0	3.097e-05	39.93	High	0	3.443e-07
5032139	VFVGYNSTGAELR	1xTMT6plex [N-Term]	2.34038e-06	0	1	2	4	0	1641.88	0.787	0.911	0.779	178	140	162.1	138.6	2	2	2	2	Unique	3.61721	High	0	2.968e-05	67.66	High	0	4.325e-07
5032139	KMDVGGLSDPYVK	3xTMT6plex [N-Term; K1; K13]	0.000318074	0	1	9	2	1	2096.2	0.873	0.82	0.831	71.6	62.5	58.7	59.5	1	1	1	1	Unique	3.82452	High	0	6.969e-05	29.08	High	0	8.068e-05
5032139	VPYSELGGK	2xTMT6plex [N-Term; K9]	0.0332567	0.000536478	1	2	2	0	1407.82												NoQuanValues	2.39651	High	0	0.009859	30.99	High	0.0002105	0.01144
5032139	TLVMAVYDFDRFSK	2xTMT6plex [N-Term; K14]	0.0571082	0.00150256	1	2	2	1	2150.17												NoQuanValues	2.43767	High	0	0.01388	14.53	High	0.000688	0.02059
5032139	VFLLPDKKK	4xTMT6plex [N-Term; K7; K8; K9]	0.0906677	0.00281799	1	5	3	2	2004.34												NoQuanValues	2.19512	High	0.0006872	0.03715	7.37	High	0.001203	0.03394
5032139	VFLLPDKK	3xTMT6plex [N-Term; K7; K8]	0.171962	0.00920263	1	5	2	1	1647.08	0.833	0.696	0.782	120.1	100.1	83.6	93.9	1	1	1	1	Unique	2.55462	High	0.002129	0.0624	15.6	High	0.003546	0.08061
5174391	YIVPMLTVDGK	2xTMT6plex [N-Term; K11]	0.00105425	0	1	2	2	0	1694												NoQuanValues	3.15691	High	0	0.005581	55.12	High	0	0.0002886
5174391	DAGHPLYPFNDPY	1xTMT6plex [N-Term]	0.0317635	0.000536478	1	2	2	0	1734.83												NoQuanValues	2.46693	High	0.002129	0.06159	22.84	High	0.0002105	0.01095
5174447	LWDLTTGTTTR	1xTMT6plex [N-Term]	0.00166665	0	1	1	2	0	1493.82												NoQuanValues	3.35996	High	0	0.0009081	36.77	High	0	0.0004706
5174447	LTRDETNYGIPQR	1xTMT6plex [N-Term]	0.0238107	0	1	1	2	1	1791.96	0.89	0.88	0.782	32.6	29	28.7	25.5	1	1	1	1	Unique	2.20764	High	0	0.01062	18.8	High	0	0.008004
5174447	DKTIIMWK	3xTMT6plex [N-Term; K2; K8]	0.0338341	0.000536478	1	1	2	1	1722.06												NoQuanValues	3.01899	High	0	0.006439	6.69	High	0.0003105	0.01248
5174529	FVIGGPQGDAGLTGR	1xTMT6plex [N-Term]	0.00165689	0	1	1	2	0	1673.92	0.787	0.807	0.717	96.5	75.9	77.9	69.2	1	1	1	1	Unique	3.62261	High	0	0.001713	45.63	High	0	0.0004671
5174735	INVYYNEATGGK	2xTMT6plex [N-Term; K12]	2.10549e-06	0	1	1	4	0	1786.97	0.694	0.67	0.637	153.4	106.5	102.8	97.7	2	2	2	2	Unique	4.91462	High	0	3.733e-05	55.94	High	0	3.874e-07
5453549	QITLNDLPVGR	1xTMT6plex [N-Term]	0.00581215	0	1	2	2	0	1454.85	0.783	0.859	0.704	70	54.8	60.1	49.3	1	1	1	1	Unique	2.76475	High	0	0.00146	44.84	High	0	0.001778
5453555	FNVWDTAGQEK	2xTMT6plex [N-Term; K11]	3.14175e-05	0	1	1	2	0	1752.93	0.619	0.702	0.713	131.9	81.6	92.6	94.1	1	1	1	1	Unique	4.17253	High	0	0.0003248	51.45	High	0	6.853e-06
5453555	KKNLQYYDISAK	4xTMT6plex [N-Term; K1; K2; K12]	0.00408953	0	1	2	2	2	2387.45												NoQuanValues	3.47601	High	0	0.01642	35.78	High	0	0.001226
5453555	NLQYYDISAK	2xTMT6plex [N-Term; K10]	9.3163e-05	0	1	2	2	0	1672.93												NoQuanValues	4.77549	High	0	0.0017	46.83	High	0	2.181e-05
5453555	LVLVGDGGTGK	2xTMT6plex [N-Term; K11]	0.000994117	0	1	1	2	0	1473.9												NoQuanValues	3.34331	High	0	0.0008448	48.24	High	0	0.0002707
5453555	YVATLGVEVHPLVFHTNR	1xTMT6plex [N-Term]	0.0303359	0.0002733	1	1	2	0	2281.27												NoQuanValues	2.297	High	0	0.005562	12.11	High	0.0004999	0.01693
5453559	KYPYWPHQPIENL	2xTMT6plex [N-Term; K1]	0.0435091	0.00127314	1	2	2	1	2143.17												NoQuanValues	1.96042	High	0.001955	0.04989	14.17	High	0.0004999	0.01529
5453593	SALFAQLNQGEAITK	2xTMT6plex [N-Term; K15]	1.57659e-08	0	1	2	2	0	2049.17	0.951	0.781	0.906	119.8	113.9	93.6	108.5	1	1	1	1	Unique	5.50518	High	0	5.401e-07	86.17	High	0	2.113e-09
5453599	FIIHAPPGEFNEVFNDVR	1xTMT6plex [N-Term]	6.35461e-06	0	1	1	2	0	2330.21	0.888	0.837	0.98	9.8	8.7	8.2	9.6	1	1	1	1	Unique	4.09473	High	0	0.0001172	55.11	High	0	1.251e-06
5453599	LLLNNDNLLR	1xTMT6plex [N-Term]	0.0178219	0	1	3	2	0	1426.86												NoQuanValues	2.78062	High	0	0.01122	35.25	High	0	0.00587
5453603	KLGGSLADSYLDEGFLLDKK	4xTMT6plex [N-Term; K1; K19; K20]	0.00203478	0	1	2	2	2	3085.8												NoQuanValues	3.2698	High	0	0.002404	14.67	High	0	0.0005802
5453603	LALVTGGEIASTFDHPELVK	2xTMT6plex [N-Term; K20]	5.28187e-10	0	1	2	2	0	2555.45												NoQuanValues	5.9924	High	0	4.412e-08	87.37	High	0	5.682e-11
5453603	GATQQILDEAER	1xTMT6plex [N-Term]	0.000347376	0	1	2	2	0	1559.82												NoQuanValues	3.33668	High	0	0.0004012	54.84	High	0	8.88e-05
5453603	VAEIEHAEKEK	3xTMT6plex [N-Term; K9; K11]	0.00399476	0	1	2	2	1	1970.15												NoQuanValues	3.22196	High	0	0.00105	11.55	High	0	0.001191
5453607	TIPGKQQLLIGAYAK	3xTMT6plex [N-Term; K5; K15]	0.00598481	0	1	4	2	1	2288.43												NoQuanValues	2.64867	High	0	0.01607	27.17	High	0	0.001837
5453607	GGAEQFMEETER	1xTMT6plex [N-Term]	0.0010793	0	1	4	2	0	1612.75												NoQuanValues	2.58383	High	0	0.003385	27.33	High	0	0.0002961
5453607	LLDVVHPAAK	2xTMT6plex [N-Term; K10]	0.000982509	0	1	2	2	0	1520.96												NoQuanValues	2.58594	High	0	0.002457	27.61	High	0	0.0002685
5453629	LLHEVQELTTEVEKIK	3xTMT6plex [N-Term; K14; K16]	0.000471486	0	1	4	2	1	2596.55												NoQuanValues	3.61721	High	0	0.001997	35.62	High	0	0.0001225
5453629	LQSVLGK	2xTMT6plex [N-Term; K7]	0.0668314	0.00196633	1	4	2	0	1202.79												NoQuanValues	2.03197	High	0.005805	0.1169	29.63	High	0.0008694	0.02442
5453629	RLLLQLEATK	2xTMT6plex [N-Term; K10]	0.165871	0.00860683	1	4	1	1	1643.06	0.884	1.092	0.98	25	22.1	27.3	24.5	1	1	1	1	Unique	2.13577	High	0.002129	0.05884	10.99	Medium	0.01584	0.2089
5453710	QSFTMVADTPENLR	1xTMT6plex [N-Term]	0.0141235	0	1	1	2	0	1837.93	0.898	0.82	0.752	62.9	56.5	51.6	47.3	1	1	1	1	Unique	2.39904	High	0	0.01171	37.13	High	0	0.004595
5453710	GFSVVADTPELQR	1xTMT6plex [N-Term]	3.83647e-05	0	1	2	2	0	1647.89	1.022	0.946	0.704	54.1	55.3	51.2	38.1	1	1	1	1	Unique	4.64013	High	0	6.844e-05	59.47	High	0	8.488e-06
5453710	LKQQSELQSQVR	2xTMT6plex [N-Term; K2]	0.0452772	0.00127314	1	1	2	1	1902.12	1.119	0.865	0.981	31.1	34.8	26.9	30.5	1	1	1	1	Unique	1.76326	High	0	0.009553	11.7	High	0.000688	0.01983
5453710	KTQDQISNIK	3xTMT6plex [N-Term; K1; K10]	0.0921733	0.00281799	1	2	2	1	1862.13												NoQuanValues	1.22732	High	0.0006872	0.03064	11.03	High	0.001203	0.03463
5453958	SHEVKAEGYEVAHGGR	2xTMT6plex [N-Term; K5]	0.113966	0.00407533	1	2	1	1	2184.16												NoQuanValues	1.57325	High	0.0006872	0.03451
5579478	KLEELELDEQQR	2xTMT6plex [N-Term; K1]	0.000238509	0	1	2	2	1	1988.11	1.132	0.992	0.78	50.9	57.6	50.5	39.7	1	1	1	1	Unique	3.00347	High	0	0.009532	39.99	High	0	5.948e-05
5579478	KLEELELDEQQRK	3xTMT6plex [N-Term; K1; K13]	0.0126437	0	1	2	2	2	2345.36												NoQuanValues	2.43717	High	0	0.008839	8.91	High	0	0.004084
5579478	VGELKDDDFEKISELGAGNGGVVFK	4xTMT6plex [N-Term; K5; K11; K25]	0.0435091	0.00127314	1	2	2	2	3539.98	0.707	0.709	0.627	45	31.8	31.9	28.2	1	1	1	1	Unique	2.83348	High	0	0.009082	4.14	High	0.001203	0.03232
5579478	RLEAFLTQK	2xTMT6plex [N-Term; K9]	0.0639033	0.00173189	1	4	2	1	1563.96												NoQuanValues	2.49812	High	0.001355	0.04493	11.11	High	0.0007769	0.02325
5579478	DVKPSNILVNSR	2xTMT6plex [N-Term; K3]	0.148699	0.00764453	1	5	2	0	1800.07	0.763	0.849	0.807	49.8	38	42.3	40.2	1	1	1	1	Unique	1.38449	High	0.001955	0.05023	1.94	High	0.003379	0.07686
5579478	ADLKQLMVHAFIK	3xTMT6plex [N-Term; K4; K13]	0.165016	0.00860683	1	2	1	1	2201.34	0.356	0.578	0.311	4.5	1.6	2.6	1.4	1	1	1	1	Unique	1.16531	High	0.002129	0.05861	6.67	Medium	0.01664	0.2152
5729781	KEEREAEAQAAMEANSEGSLTRPK	3xTMT6plex [N-Term; K1; K24]	0.0013731	0	1	2	4	2	3319.75	1.508	1	0.797	25.6	38.6	25.6	20.4	2	2	2	2	Unique	4.7139	High	0	0.004242	19.91	High	0	0.000383
5729781	MLGGDEEKDPDAAK	3xTMT6plex [N-Term; K8; K14]	0.0465824	0.00127314	1	2	2	1	2163.16	0.606	0.588	0.64	80.3	48.7	47.2	51.4	1	1	1	1	Unique	1.91652	High	0	0.009929	5.15	High	0.000688	0.02071
5729875	KFYGPEGPYGVFAGR	2xTMT6plex [N-Term; K1]	8.9409e-05	0	1	1	2	1	2103.14												NoQuanValues	4.20661	High	0	0.0004234	38.45	High	0	2.087e-05
5729937	VPFIHVGNQVVSELGPIVQFVK	2xTMT6plex [N-Term; K22]	0.000386122	0	1	3	2	0	2864.68												NoQuanValues	2.78055	High	0	0.00463	39.72	High	0	9.881e-05
5802966	YALYDASFETK	2xTMT6plex [N-Term; K11]	8.22938e-06	0	1	2	2	0	1765.94	0.82	0.788	0.727	169.6	139	133.6	123.3	1	1	1	1	Unique	4.73986	High	0	0.0003565	59.11	High	0	1.651e-06
5803011	EILDSRGNPTVEVDLYTAK	2xTMT6plex [N-Term; K19]	3.99755e-05	0	1	1	2	1	2578.41	1.395	1.16	0.792	70.1	97.8	81.3	55.5	1	1	1	1	Unique	4.10931	High	0	3.952e-05	34.24	High	0	8.86e-06
5803011	DATNVGDEGGFAPNILENSEALELVK	2xTMT6plex [N-Term; K26]	0.00207093	0	1	1	4	0	3160.64	0.889	0.65	0.624	11.7	10.4	7.6	7.3	1	1	1	1	Unique	2.61692	High	0	0.02158	39.05	High	0	0.0005912
5803011	DATNVGDEGGFAPNILENSEALELVKEAIDK	3xTMT6plex [N-Term; K26; K31]	3.04033e-10	0	1	1	4	1	3946.09	0.529	0.516	0.513	68	36	35.1	34.9	2	2	2	2	Unique	8.40089	High	0	3.26e-08	83.43	High	0	3.166e-11
5803011	YITGDQLGALYQDFVR	1xTMT6plex [N-Term]	1.84891e-07	0	1	1	12	0	2088.1	0.922	0.929	0.79	165.9	152.9	154.2	131.1	5	5	5	5	Unique	5.12101	High	0	1.663e-06	80.48	High	0	2.894e-08
5803011	LAMQEFMILPVGAESFR	1xTMT6plex [N-Term]	4.87484e-07	0	1	1	3	0	2168.14	0.588	0.768	0.639	59.5	35	45.7	38	1	1	1	1	Unique	5.86567	High	0	0.0001006	75.31	High	0	8.152e-08
5803011	LAMQEFMILPVGAESFR	1xTMT6plex [N-Term]; 1xOxidation [M7]	7.81074e-05	0	1	1	2	0	2184.14												NoQuanValues	3.11298	High	0	0.003774	57.77	High	0	1.814e-05
5803011	IEEELGDEAR	1xTMT6plex [N-Term]	0.000184177	0	1	1	2	0	1389.71	0.869	0.871	0.806	85.4	74.2	74.4	68.8	1	1	1	1	Unique	3.86269	High	0	0.002368	56.63	High	0	4.504e-05
5803011	FAGHNFRNPSVL	1xTMT6plex [N-Term]	0.018669	0	1	1	2	1	1587.86												NoQuanValues	2.72179	High	0	0.00714	17.62	High	0	0.006183
5803011	LAQENGWGVMVSHR	1xTMT6plex [N-Term]	0.00110496	0	1	1	2	0	1812.94												NoQuanValues	2.54449	High	0	0.001045	25.34	High	0	0.000303
5803011	LGAEVYHTLK	2xTMT6plex [N-Term; K10]	5.20742e-05	0	1	1	4	0	1588.95	0.636	0.701	0.658	139.5	88.7	97.8	91.8	1	1	1	1	Unique	4.27716	High	0	0.000429	45.98	High	0	1.178e-05
5803011	GNPTVEVDLYTAK	2xTMT6plex [N-Term; K13]	9.91806e-08	0	1	1	11	0	1865.04	0.815	0.854	0.72	427.2	348.2	365	307.6	5	5	5	5	Unique	4.92891	High	0	1.244e-05	72.73	High	0	2.345e-07
5803011	AAVPSGASTGIYEALELRDGDKQR	2xTMT6plex [N-Term; K22]	0.0963024	0.00304273	1	1	1	2	2962.6												NoQuanValues	2.5086	Medium	0.01091	0.1918	7.67	High	0.001203	0.03626
5803013	GALPLDTVTFYK	2xTMT6plex [N-Term; K12]	8.8826e-06	0	1	2	2	0	1783.04												NoQuanValues	3.99091	High	0	9.16e-05	49.3	High	0	1.793e-06
5803013	FDTQYPYGEKQDEFKR	3xTMT6plex [N-Term; K10; K15]	0.16673	0.00860683	1	1	1	2	2738.44	1.032	0.774	0.874	34.1	35.2	26.4	29.8	1	1	1	1	Unique	1.1051	Low	0.05886	0.4748	0.83	High	0.002676	0.06629
5803187	ILDWHVANTDKK	3xTMT6plex [N-Term; K11; K12]	0.0153224	0	1	1	2	1	2127.25												NoQuanValues	2.47887	High	0	0.002364	10.18	High	0	0.005004
5803187	WLHNEDQMAVEK	2xTMT6plex [N-Term; K12]	0.00214515	0	1	1	2	0	1958.02	0.744	0.731	0.669	61	45.4	44.6	40.8	1	1	1	1	Unique	2.68483	High	0	0.002643	36.22	High	0	0.000615
5803187	VSTEVDAR	1xTMT6plex [N-Term]	0.0853408	0.00262671	1	1	2	0	1105.61												NoQuanValues	2.27889	High	0.008705	0.166	28.3	High	0.001132	0.03175
5803225	LAEQAERYDEMVESMK	2xTMT6plex [N-Term; K16]	6.03137e-05	0	1	2	2	1	2387.2												NoQuanValues	3.29621	High	0	0.0001572	46.84	High	0	1.375e-05
5803225	AAFDDAIAELDTLSEESYKDSTLIMQLLR	2xTMT6plex [N-Term; K19]; 1xOxidation [M25]	0.00124266	0	1	2	2	1	3732.93	0.739	0.643	1.061	11.5	8.5	7.4	12.2	1	1	1	1	Unique	3.37588	High	0	0.01967	38.55	High	0	0.0003439
5803225	KEAAENSLVAYK	3xTMT6plex [N-Term; K1; K12]	2.61859e-05	0	1	2	2	1	2010.18	0.7	0.792	0.705	60.1	42.1	47.6	42.4	1	1	1	1	Unique	3.93991	High	0	0.0001298	45.53	High	0	5.665e-06
5803225	AASDIAMTELPPTHPIR	1xTMT6plex [N-Term]	1.17078e-05	0	1	2	4	0	2049.1	0.902	0.855	0.84	25.6	23.1	21.9	21.5	1	1	1	1	Unique	5.40375	High	0	4.515e-05	47.18	High	0	3.441e-06
5803225	IISSIEQK	2xTMT6plex [N-Term; K8]	0.01803	0	1	2	2	0	1375.86												NoQuanValues	2.88829	High	0	0.009306	30.55	High	0	0.005958
5803225	YLAEFATGNDRK	2xTMT6plex [N-Term; K12]	0.0209644	0	1	2	2	1	1843.01	0.57	0.719	0.704	70.5	40.2	50.7	49.6	1	1	1	1	Unique	2.81362	High	0	0.005068	17.27	High	0	0.006999
5803225	EAAENSLVAYK	2xTMT6plex [N-Term; K11]	5.20031e-07	0	1	2	2	0	1652.93	0.586	0.734	0.694	117.1	68.6	85.9	81.3	1	1	1	1	Unique	4.76688	High	0	0.0001131	75.71	High	0	8.731e-08
5803225	QMVETELK	2xTMT6plex [N-Term; K8]	0.0109284	0	1	2	2	0	1435.82												NoQuanValues	3.10141	High	0.0006872	0.02952	38.21	High	0	0.003494
5803225	YLAEFATGNDR	1xTMT6plex [N-Term]	0.0299889	0.0002733	1	2	2	0	1485.75	0.691	0.749	0.647	100.5	69.4	75.3	65	1	1	1	1	Unique	2.2293	High	0	0.02652	30.84	High	0.0001072	0.0103
5803225	LAEQAERYDEMVESMKK	3xTMT6plex [N-Term; K16; K17]	0.0738916	0.00218598	1	2	2	2	2744.46												NoQuanValues	1.64766	High	0	0.01881	4.27	High	0.002676	0.06332
5803227	AVTEQGAELSNEERNLLSVAYK	2xTMT6plex [N-Term; K22]	7.81074e-05	0	1	1	2	1	2879.55	1.621	1.115	0.744	35.6	57.7	39.7	26.5	1	1	1	1	Unique	3.44243	High	0	7.216e-05	34.18	High	0	1.812e-05
5803227	TAFDEAIAELDTLNEDSYKDSTLIMQLLR	2xTMT6plex [N-Term; K19]	2.89366e-05	0	1	1	4	1	3773.96	0.603	0.581	0.761	40.1	24.2	23.3	30.5	2	2	2	2	Unique	6.22027	High	0	0.000137	45.56	High	0	6.266e-06
5803227	TAFDEAIAELDTLNEDSYKDSTLIMQLLR	2xTMT6plex [N-Term; K19]; 1xOxidation [M25]	5.68336e-06	0	1	1	6	1	3789.95	0.595	0.731	0.715	85.9	51.1	62.8	61.4	2	2	2	2	Unique	4.50546	High	0	0.000844	46.61	High	0	1.109e-06
5803227	AVTEQGAELSNEER	1xTMT6plex [N-Term]	4.65419e-06	0	1	1	2	0	1761.88												NoQuanValues	4.74918	High	0	0.0001613	59.84	High	0	8.96e-07
5902018	NVTVTDVDIVFSK	2xTMT6plex [N-Term; K13]	8.31521e-08	0	1	1	6	0	1895.09	0.862	0.877	0.85	81.2	70	71.2	69	1	1	1	1	Unique	5.4138	High	0	1.31e-05	77.39	High	0	1.241e-08
5902018	TITFEQFQEALEELAK	2xTMT6plex [N-Term; K16]	2.47519e-10	0	1	1	4	0	2355.28	1.18	1.068	0.976	78.2	92.3	83.5	76.3	2	2	2	2	Unique	6.68523	High	0	1.635e-07	100.8	High	0	2.532e-11
5902018	TITFEQFQEALEELAKK	3xTMT6plex [N-Term; K16; K17]	1.64392e-07	0	1	1	2	1	2712.54	0.989	0.863	0.629	53.1	52.5	45.8	33.4	1	1	1	1	Unique	6.01727	High	0	9.69e-09	61.6	High	0	2.567e-08
5902076	TKDIEDVFYK	3xTMT6plex [N-Term; K2; K10]	0.0124972	0	1	3	2	1	1945.12	1.065	0.728	0.73	87.8	93.5	63.9	64.1	1	1	1	1	Unique	3.33506	High	0	0.002793	18.55	High	0	0.004015
5902076	YGAIRDIDLK	2xTMT6plex [N-Term; K10]	0.0495827	0.00127314	1	3	2	1	1621.97	1.011	0.633	0.774	73.3	74.1	46.4	56.7	1	1	1	1	Unique	1.6284	High	0	0.01083	9.11	High	0.000688	0.01991
5902102	YFILPDSLPLDTLLVDVEPK	2xTMT6plex [N-Term; K20]	0.000294686	0	1	1	3	0	2745.57												NoQuanValues	3.41758	High	0	0.0007206	47.28	High	0	7.408e-05
6005717	VPPVQVSPLIK	2xTMT6plex [N-Term; K11]	0.00299711	0	1	1	1	0	1635.06	0.742	0.695	0.604	76.8	57	53.4	46.4	1	1	1	1	Unique					60.32	High	0	0.0008759
6005942	DVDLEFLAK	2xTMT6plex [N-Term; K9]	0.000814171	0	1	1	2	0	1507.88												NoQuanValues	3.71889	High	0	0.00572	50.89	High	0	0.000219
6005942	ELQELVQYPVEHPDKFLK	3xTMT6plex [N-Term; K15; K18]	0.00127968	0	1	1	4	1	2899.65												NoQuanValues	4.04937	High	0	0.0003588	25.11	High	0	0.000355
6005942	KSPVAKDVDLEFLAK	4xTMT6plex [N-Term; K1; K6; K15]	0.00713348	0	1	1	2	2	2576.58	1.569	1.086	0.859	39.7	62.3	43.1	34.1	1	1	1	1	Unique	3.95721	High	0	0.0007927	17.05	High	0	0.002299
6005942	EMVELPLRHPALFK	2xTMT6plex [N-Term; K14]	0.000948491	0	1	1	2	1	2138.26	0.752	0.865	0.692	31.8	23.9	27.5	22	1	1	1	1	Unique	3.33962	High	0	0.001314	36.84	High	0	0.000258
6005942	GILLYGPPGTGK	2xTMT6plex [N-Term; K12]	0.0002249	0	1	11	4	0	1630.99												NoQuanValues	3.32439	High	0	0.002292	54.03	High	0	5.563e-05
6005942	LDQLIYIPLPDEK	2xTMT6plex [N-Term; K13]	3.05079e-05	0	1	1	4	0	2015.18	0.64	0.725	0.725	75.6	48.4	54.8	54.8	1	1	1	1	Unique	4.06929	High	0	0.002995	54.9	High	0	6.652e-06
6005942	KNVFIIGATNRPDIIDPAILRPGRLDQLIYIPLPDEK	3xTMT6plex [N-Term; K1; K37]	0.00944424	0	1	1	4	2	4871.85	0.952	0.833	0.722	12.6	12	10.5	9.1	1	1	1	1	Unique	3.8003	High	0	0.001151	3.34	High	0	0.005821
6005942	RIVSQLLTLMDGLK	2xTMT6plex [N-Term; K14]	0.00312273	0	1	1	2	1	2045.26												NoQuanValues	2.86565	High	0	0.007648	42.53	High	0	0.000915
6005942	NAPAIIFIDELDAIAPKR	2xTMT6plex [N-Term; K17]	0.0137984	0	1	1	2	1	2425.42												NoQuanValues	4.22747	High	0	0.01957	15.78	High	0	0.004465
6005942	WALSQSNPSALRETVVEVPQVTWEDIGGLEDVKR	2xTMT6plex [N-Term; K33]	2.38363e-05	0	1	1	4	2	4267.28	1.55	1.219	0.881	15.1	23.4	18.4	13.3	1	1	1	1	Unique	4.8007	High	0	0.0003211	33.25	High	0	5.626e-06
6005942	IHVLPIDDTVEGITGNLFEVYLKPYFLEAYRPIR	2xTMT6plex [N-Term; K23]	0.000223583	0	1	1	4	0	4449.46	1.795	1.518	0.976	8.3	14.9	12.6	8.1	2	2	2	2	Unique	5.8383	High	0	0.0003107	15.73	High	0	5.531e-05
6005942	IVSQLLTLMDGLK	2xTMT6plex [N-Term; K13]	2.01926e-07	0	1	1	2	0	1889.15												NoQuanValues	3.78708	High	0	8.473e-06	82.85	High	0	3.183e-08
6005942	NAPAIIFIDELDAIAPK	2xTMT6plex [N-Term; K17]	9.12857e-09	0	1	1	4	0	2269.32	0.508	0.653	0.736	101	51.3	66	74.3	1	1	1	1	Unique	5.64394	High	0	8.021e-07	77.06	High	0	1.181e-09
6005942	VINQILTEMDGMSTKK	3xTMT6plex [N-Term; K15; K16]	0.0108016	0	1	1	2	1	2495.42												NoQuanValues	1.46231	High	0.0006872	0.03528	5.43	High	0	0.003443
6005942	WALSQSNPSALR	1xTMT6plex [N-Term]	0.000511901	0	1	1	2	0	1558.85												NoQuanValues	3.6712	High	0	0.0005704	45.8	High	0	0.0001335
6005942	AHVIVMAATNRPNSIDPALRR	1xTMT6plex [N-Term]	0.0192185	0	1	1	4	1	2531.42	0.946	0.698	0.673	20.5	19.4	14.3	13.8	1	1	1	1	Unique	2.47138	High	0	0.002994	7.57	High	0.0001072	0.009456
6005942	YEMFAQTLQQSR	1xTMT6plex [N-Term]	0.00052716	0	1	1	2	0	1730.87												NoQuanValues	3.53948	High	0	0.0006226	36.8	High	0	0.000138
6005942	LEILQIHTK	2xTMT6plex [N-Term; K9]	0.00329199	0	1	1	2	0	1552.98												NoQuanValues	3.04835	High	0	0.01771	37.1	High	0	0.0009688
6005942	EVDIGIPDATGRLEILQIHTK	2xTMT6plex [N-Term; K21]	0.0726679	0.00218598	1	1	2	1	2776.6												NoQuanValues	1.74451	High	0.0006872	0.04055	17.85	High	0.0009566	0.0266
6005942	GDIFLVR	1xTMT6plex [N-Term]	0.0755536	0.00218598	1	1	2	0	1048.64	0.672	0.77	0.687	83.5	56.1	64.3	57.4	1	1	1	1	Unique	2.09703	High	0.002278	0.0716	24.39	High	0.0009566	0.02787
6005993	AIKELEEWYARQDEQLQK	3xTMT6plex [N-Term; K3; K18]	3.88181e-05	0	1	10	4	2	2964.64												NoQuanValues	5.12386	High	0	2.858e-06	30.74	High	0	8.564e-06
6005993	AIKELEEWYAR	2xTMT6plex [N-Term; K3]	0.00105425	0	1	10	4	1	1866.05	0.749	0.772	0.763	245.8	184.2	189.7	187.5	2	2	2	2	Unique	2.9846	High	0	0.0003285	24.87	High	0	0.0002893
6005993	VADEAFYK	2xTMT6plex [N-Term; K8]	0.0116527	0	1	3	2	0	1400.78	0.719	0.807	0.734	131.8	94.7	106.3	96.7	1	1	1	1	Unique	2.86645	High	0	0.008993	25.3	High	0	0.003734
6005995	LQELDAASK	2xTMT6plex [N-Term; K9]	0.00387936	0	1	3	2	0	1432.84												NoQuanValues	3.15493	High	0	0.001278	37.92	High	0	0.001152
6005995	RLQELDAASK	2xTMT6plex [N-Term; K10]	0.143331	0.00703752	1	3	2	1	1588.94	0.893	0.788	0.768	34.5	30.8	27.2	26.5	1	1	1	1	Unique	2.17872	High	0.005651	0.115	24.07	High	0.002191	0.05608
6031192	IQTQPGYANTLR	1xTMT6plex [N-Term]	0.00177782	0	1	2	2	0	1590.88	0.784	0.919	0.794	114.7	89.9	105.4	91.1	1	1	1	1	Unique	3.89499	High	0	0.004037	35.92	High	0	0.0005044
6031192	GVAPLWMR	1xTMT6plex [N-Term]	0.0196695	0	1	2	2	0	1158.67	0.745	0.775	0.698	53.7	40	41.6	37.5	1	1	1	1	Unique	2.12839	High	0.002129	0.06076	35.34	High	0	0.006545
6031192	TVEALYK	2xTMT6plex [N-Term; K7]	0.0410987	0.00104524	1	2	2	0	1281.78	0.654	0.779	0.714	102.2	66.8	79.6	73	1	1	1	1	Unique	2.88826	High	0.001955	0.05011	31.91	High	0.0004105	0.01444
6031192	MQVDPQKYK	3xTMT6plex [N-Term; K7; K9]	0.114582	0.00407533	1	2	1	1	1824.07												NoQuanValues	1.53501	High	0.0006872	0.03478
6031192	FVVPKPR	2xTMT6plex [N-Term; K5]	0.107968	0.00407533	1	2	2	0	1300.85	0.587	0.73	0.692	65.6	38.5	47.9	45.4	1	1	1	1	Unique	2.28274	High	0.001355	0.04456	14.07	High	0.001442	0.04112
6598323	FLVYVANFDEKDPR	2xTMT6plex [N-Term; K11]	0.137405	0.00597917	1	2	2	1	2171.19												NoQuanValues	1.87894	High	0.001577	0.04505	18.07	High	0.002114	0.05466
6715568	IITEGASILR	1xTMT6plex [N-Term]	0.00193009	0	1	3	2	0	1301.8	0.664	0.68	0.679	67.9	45.1	46.2	46.1	1	1	1	1	Unique	2.78388	High	0	0.005284	47.4	High	0	0.000551
6715568	GLTPTGMLPSGVLSGGK	2xTMT6plex [N-Term; K17]	7.6242e-06	0	1	3	3	0	2030.17	0.718	0.921	0.741	89.6	64.3	82.5	66.4	2	2	2	2	Unique	5.11606	High	0	2.048e-05	68.37	High	0	1.524e-06
6715568	GLTPTGMLPSGVLSGGK	2xTMT6plex [N-Term; K17]; 1xOxidation [M7]	0.000546071	0	1	3	2	0	2046.17	0.83	0.796	0.82	65.7	54.5	52.3	53.9	1	1	1	1	Unique	3.08824	High	0	0.005803	63.6	High	0	0.0001431
6715568	DAMPSDANLNSINK	2xTMT6plex [N-Term; K14]	5.88729e-06	0	1	3	4	0	1948.02	0.706	0.692	0.766	108.6	76.7	75.1	83.2	2	2	2	2	Unique	4.51318	High	0	1.229e-05	68.14	High	0	1.152e-06
6715568	ITSFEEAK	2xTMT6plex [N-Term; K8]	0.00557873	0	1	3	2	0	1382.79	0.702	0.682	0.681	116.5	81.8	79.5	79.3	1	1	1	1	Unique	3.26201	High	0	0.01122	40.49	High	0	0.001707
6715568	LTAKEVFDNDGKPR	3xTMT6plex [N-Term; K4; K12]	0.112742	0.00407533	1	3	1	1	2277.32												NoQuanValues	1.59841	High	0.0006872	0.03392
6715568	EVFDNDGKPRVDILK	3xTMT6plex [N-Term; K8; K15]	0.117077	0.00407533	1	3	2	1	2432.41	0.959	0.981	0.796	31.8	30.5	31.2	25.3	1	1	1	1	Unique	2.17509	High	0.002991	0.08583	1.51	High	0.001442	0.04493
6715568	ITSFEEAKGLDR	2xTMT6plex [N-Term; K8]	0.125529	0.00447724	1	3	2	1	1824.03	0.944	0.684	0.835	53.4	50.4	36.5	44.6	1	1	1	1	Unique	1.58423	High	0.0006872	0.03946	1.74	High	0.003007	0.06935
6715568	EGRLEESVALR	1xTMT6plex [N-Term]	0.150265	0.00764453	1	3	2	1	1487.84												NoQuanValues	1.21817	High	0.006492	0.1276	11.68	High	0.002357	0.05927
6912238	LLADPTGAFGK	2xTMT6plex [N-Term; K11]	0.00104807	0	1	4	2	0	1547.92												NoQuanValues	3.41788	High	0	0.0007785	52.89	High	0	0.0002868
6912238	VNLAELFK	2xTMT6plex [N-Term; K8]	0.00421116	0	1	2	2	0	1391.87	0.757	0.821	0.812	123.7	93.6	101.6	100.5	1	1	1	1	Unique	3.41426	High	0	0.02509	45.49	High	0	0.001261
6912280	ITLKETFLTSPEELYR	2xTMT6plex [N-Term; K4]	0.000429189	0	1	2	2	1	2398.36												NoQuanValues	3.65442	High	0	0.0001156	25.91	High	0	0.0001106
6912328	EFFVGLSK	2xTMT6plex [N-Term; K8]	0.0153224	0	1	5	2	0	1384.82												NoQuanValues	2.28925	High	0	0.02318	26.53	High	0	0.005009
6912328	LQLNIVEMKDENATLDGGDVLFTGR	2xTMT6plex [N-Term; K9]	0.0002249	0	1	4	2	1	3206.71	0.675	0.778	0.764	62.7	42.3	48.8	47.9	1	1	1	1	Unique	4.56902	High	0	0.000219	32.18	High	0	5.565e-05
6912328	TPEEYPESAK	2xTMT6plex [N-Term; K10]	0.00554615	0	1	4	2	0	1608.85	0.813	0.917	0.837	73.2	59.5	67.1	61.3	1	1	1	1	Unique	3.24811	High	0	0.02175	49.8	High	0	0.001696
6912328	EFFVGLSKR	2xTMT6plex [N-Term; K8]	0.063546	0.00173189	1	4	2	1	1540.93												NoQuanValues	1.50959	High	0	0.02368	8.3	High	0.0007769	0.02303
6912482	STLQTLPEIVAK	2xTMT6plex [N-Term; K12]	0.000129461	0	1	3	2	0	1758.08	0.78	0.855	0.745	137	106.9	117.2	102	1	1	1	1	Unique	3.73784	High	0	0.001223	53.99	High	0	3.096e-05
6912482	FLQDTIEEMALK	2xTMT6plex [N-Term; K12]	2.03116e-07	0	1	2	2	0	1896.06												NoQuanValues	4.64139	High	0	2.186e-06	79.94	High	0	3.196e-08
6912482	LLELQSIGTNNFLR	1xTMT6plex [N-Term]	2.22135e-05	0	1	3	2	0	1847.06												NoQuanValues	4.2912	High	0	0.000359	45.05	High	0	4.741e-06
6912634	YQAVTATLEEK	2xTMT6plex [N-Term; K11]	5.96091e-05	0	1	2	2	0	1710.97	0.76	0.831	0.632	132.7	100.9	110.3	83.9	1	1	1	1	Unique	4.28081	High	0	6.421e-05	46.09	High	0	1.357e-05
6912646	AQATISVLQKPR	2xTMT6plex [N-Term; K10]	0.000474264	0	1	3	2	0	1770.1												NoQuanValues	3.88529	High	0	0.0006067	42.05	High	0	0.000123
6912646	QNPSITWIR	1xTMT6plex [N-Term]	0.11898	0.00407533	1	3	2	0	1343.76	0.719	0.756	0.755	111.2	80	84.1	84	1	1	1	1	Unique	2.73937	High	0.0006872	0.03663	23.43	High	0.001684	0.05035
7019485	SIISMFDRENK	2xTMT6plex [N-Term; K11]	0.0714633	0.00218598	1	2	2	1	1797.99												NoQuanValues	1.77466	High	0.0004897	0.0281	12.96	High	0.0009566	0.02628
7019519	ALAHLLEAERQER	1xTMT6plex [N-Term]	0.00381173	0	1	1	4	1	1764.99	1.286	0.891	0.798	11.9	15.3	10.6	9.5	1	1	1	1	Unique	3.30928	High	0	0.001456	24.96	High	0	0.001132
7549809	MINLSVPDTIDER	1xTMT6plex [N-Term]	0.0170127	0	1	5	2	0	1731.91												NoQuanValues	3.05457	High	0	0.008569	20.05	High	0	0.005594
7549809	VYALPEDLVEVKPK	3xTMT6plex [N-Term; K12; K14]	0.0168161	0	1	4	2	0	2287.39												NoQuanValues	2.18075	High	0	0.01215	14.12	High	0	0.005522
7549809	IKVPVDWSK	3xTMT6plex [N-Term; K2; K9]	0.0597391	0.00173189	1	4	2	1	1759.11												NoQuanValues	2.80417	High	0	0.01401	14.12	High	0.001442	0.04216
7657015	NLDFQDVLDKLADMGIAIR	2xTMT6plex [N-Term; K10]	7.10991e-05	0	1	1	2	1	2605.44	0.851	0.651	0.687	49.5	42.1	32.2	34	1	1	1	1	Unique	3.39987	High	0	0.0002954	33.27	High	0	1.634e-05
7657015	VFNTTPDDLDLHVIYDVSHNIAK	2xTMT6plex [N-Term; K23]	0.000298169	0	1	1	2	0	3084.64												NoQuanValues	3.19687	High	0	0.002571	39.75	High	0	7.523e-05
7657015	GGGVGGFLPAMK	2xTMT6plex [N-Term; K12]	0.0776806	0.002396	1	1	2	0	1548.9												NoQuanValues	2.31691	High	0	0.02014	12.78	High	0.001203	0.03378
[truncated: 2,383 more rows]

## Sheet: Set2_Peptidelist
Master Protein Accessions	Sequence	Modifications	Qvality PEP	Qvality q-value	# Protein Groups	# Proteins	# PSMs	# Missed Cleavages	Theo. MH+ [Da]	Abundance Ratio: (F3, 127) / (F3, 126)	Abundance Ratio: (F3, 128) / (F3, 126)	Abundance Ratio: (F3, 129) / (F3, 126)	Abundance: F3: 126, Control	Abundance: F3: 127, Sample	Abundance: F3: 128, Sample	Abundance: F3: 129, Sample	Abundances Count: F3: 126, Control	Abundances Count: F3: 127, Sample	Abundances Count: F3: 128, Sample	Abundances Count: F3: 129, Sample	Quan Info	XCorr Sequest HT	Confidence Sequest HT	Percolator q-Value Sequest HT	Percolator PEP Sequest HT	Ions Score Mascot	Confidence Mascot	Percolator q-Value Mascot	Percolator PEP Mascot
[truncated: 2,889 more rows]

[truncated: 2 more sheets: Set1_PSMlist, Set2_PSMlist]
