# Supplementary material for: Quantitative proteomic analysis using a mouse model of Lewy body dementia induced by α-synuclein preformed fibrils injection
Source: Front Dement. 2024 Oct 28;3:1477986. doi: 10.3389/frdem.2024.1477986 (PMC11552175; doi:10.3389/frdem.2024.1477986)
Supplement: Supplementary file 2 [file Table_2.XLSX]

## Sheet: 127_Sorting
Table S2. Comparative analysis of overlapped 660 genes over three different time points
Gene_Symbol	Set.1.Ratio.127/126	Set.1.Ratio.128/126	Set.1.Ratio.129/126	Set.2.Ratio.127/126	Set.2.Ratio.128/126	Set.2.Ratio.129/126	Average_FC_127/126
HBG1	1.949	0.947	1.137	2.039	1.041	1.315	1.994
HBA1	1.495	0.827	0.855	1.455	0.859	0.908	1.475
PCSK1N	1.286	0.891	0.798	1.229	0.733	0.581	1.2575
TPPP3	1.367	1.2	0.763	1.144	1.015	0.738	1.2555
RAB10	1.409	1.705	1.318	1.081	0.593	0.711	1.245
TUBB2B	1.025	0.838	0.738	1.443	0.982	0.82	1.234
NDUFA7	1.288	0.712	0.808	1.154	0.925	1.032	1.221
TPM1	1.24	1.031	0.906	1.176	1.111	0.937	1.208
PYGM	1.363	1.308	0.835	1	1	1	1.1815
HSPA4L	0.976	0.868	0.753	1.374	1.033	0.802	1.175
SARS	0.921	0.913	0.739	1.423	0.96	0.945	1.172
CLASP2	1.333	0.908	0.867	1	1	1	1.1665
PPID	1	1	1	1.297	0.957	0.827	1.1485
CA2	0.641	0.875	0.703	1.634	1.665	1.062	1.1375
SDHB	1.27	1.066	0.869	1	1	1	1.135
DNAJA2	1.195	0.87	1.221	1.049	1.025	0.926	1.122
RPS19	1.074	0.823	0.863	1.168	0.912	0.747	1.121
TPM1	1.24	1.031	0.906	1	1	1	1.12
ETFA	1.286	1.274	0.619	0.922	0.802	0.61	1.104
GLO1	1.208	1.16	0.752	1	1	1	1.104
STMN1	1.081	0.874	0.785	1.125	0.891	0.832	1.103
ALDOA	1.165	0.994	0.805	1.04	0.972	0.833	1.1025
HIST2H2AA3	1	1	1	1.2	1.053	0.885	1.1
RPS6	1.058	0.907	0.92	1.139	0.94	0.781	1.0985
PPA1	1.015	0.888	0.882	1.179	1.069	0.94	1.097
CLTB	0.893	0.788	0.768	1.297	1.072	0.81	1.095
CALR	1	1	1	1.176	0.997	0.851	1.088
TIMM8A	1.102	0.778	0.842	1.068	0.775	0.857	1.085
HIST1H1D	1.114	0.704	0.806	1.032	0.703	0.787	1.073
SNCA	1.052	0.908	0.933	1.076	1.038	0.899	1.064
IMPA1	0.983	0.844	0.776	1.141	0.972	0.896	1.062
SH3GLB2	0.945	0.989	0.663	1.179	0.888	0.85	1.062
PACSIN1	0.992	0.943	0.81	1.127	0.993	0.83	1.0595
PDIA3	0.878	0.763	0.789	1.239	0.998	0.899	1.0585
ABAT	0.747	0.768	0.676	1.364	1	1.205	1.0555
RPL8	0.94	0.949	0.843	1.17	0.98	0.841	1.055
NCAM1	0.866	0.795	0.764	1.236	0.953	0.834	1.051
PFKP	1.532	1.277	0.66	0.566	0.717	0.515	1.049
HSPA5	1.077	0.993	0.851	1.017	0.891	0.777	1.047
NDUFS3	1.166	0.947	0.795	0.928	0.949	0.859	1.047
CORO1A	0.747	0.575	0.759	1.338	1.156	1.078	1.0425
PFN2	1.123	1.015	0.877	0.958	0.961	0.837	1.0405
LSAMP	1.125	1.037	1.015	0.954	0.962	0.893	1.0395
CAPZA2	0.888	0.837	0.98	1.187	0.856	0.784	1.0375
CCT4	1.073	0.97	0.816	1	1	1	1.0365
2012-09-04	1	1	1	1.062	0.992	0.695	1.031
2012-09-04	1	1	1	1.062	0.992	0.695	1.031
UGP2	1.066	1.102	0.889	0.984	0.811	0.739	1.025
ATP6V1G2	1.089	0.843	0.881	0.948	0.952	0.8	1.0185
ERP29	1.032	0.774	0.874	1	1	1	1.016
PTMS	1.029	0.901	0.836	1	1	1	1.0145
HSPH1	1.026	1.035	0.894	1	1	1	1.013
NPTX1	1.026	1.035	0.907	1	1	1	1.013
H1F0	1.022	0.93	1.054	1	1	1	1.011
PSMC2	0.987	0.826	0.708	1.027	0.827	0.764	1.007
PSMC3	1	1	1	1.008	0.922	0.916	1.004
2012-09-04	1	1	1	1	1	1	1
2012-09-04	1	1	1	1	1	1	1
2012-09-08	1	1	1	1	1	1	1
ABI1	1	1	1	1	1	1	1
ABI2	1	1	1	1	1	1	1
ADAM23	1	1	1	1	1	1	1
ADAP1	1	1	1	1	1	1	1
AHCY	1	1	1	1	1	1	1
AHSA1	1	1	1	1	1	1	1
AK1	1	1	1	1	1	1	1
ALCAM	1	1	1	1	1	1	1
ANXA6	1	1	1	1	1	1	1
ARFGAP1	1	1	1	1	1	1	1
ARL3	1	1	1	1	1	1	1
ARPC1A	1	1	1	1	1	1	1
ARPC3	1	1	1	1	1	1	1
ATL1	1	1	1	1	1	1	1
ATP5C1	1	1	1	1	1	1	1
ATP5H	1	1	1	1	1	1	1
BAIAP2	1	1	1	1	1	1	1
BCAN	1	1	1	1	1	1	1
BPNT1	1	1	1	1	1	1	1
CACNA2D1	1	1	1	1	1	1	1
CARHSP1	1	1	1	1	1	1	1
CASKIN1	1	1	1	1	1	1	1
CDK5	1	1	1	1	1	1	1
CELF2	1	1	1	1	1	1	1
CISD1	1	1	1	1	1	1	1
CORO1C	1	1	1	1	1	1	1
COX7C	1	1	1	1	1	1	1
DCTN1	1	1	1	1	1	1	1
DLG4	1	1	1	1	1	1	1
DMXL2	1	1	1	1	1	1	1
DNM1	1	1	1	1	1	1	1
DNM1	1	1	1	1	1	1	1
EIF4E	1	1	1	1	1	1	1
EIF5	1	1	1	1	1	1	1
FABP3	1	1	1	1	1	1	1
FAM49A	1	1	1	1	1	1	1
FASN	1	1	1	1	1	1	1
FKBP2	1	1	1	1	1	1	1
GABARAPL1	1	1	1	1	1	1	1
GABRA1	1	1	1	1	1	1	1
GABRB2	1	1	1	1	1	1	1
GDI2	1	1	1	1	1	1	1
GLOD4	1	1	1	1	1	1	1
GNG13	1	1	1	1	1	1	1
GSTM1	1	1	1	1	1	1	1
HAPLN1	1	1	1	1	1	1	1
HDHD2	1	1	1	1	1	1	1
HEPACAM	1	1	1	1	1	1	1
HNRNPM	1	1	1	1	1	1	1
HNRNPU	1	1	1	1	1	1	1
HOMER1	1	1	1	1	1	1	1
HYOU1	1	1	1	1	1	1	1
IDH1	1	1	1	1	1	1	1
IQSEC1	1	1	1	1	1	1	1
ITM2C	1	1	1	1	1	1	1
KIAA1045	1	1	1	1	1	1	1
KIF2A	1	1	1	1	1	1	1
LIN7A	1	1	1	1	1	1	1
LMNA	1	1	1	1	1	1	1
MDP1	1	1	1	1	1	1	1
ME3	1	1	1	1	1	1	1
MIF	1	1	1	1	1	1	1
MOG	1	1	1	1	1	1	1
MPP6	1	1	1	1	1	1	1
MYH10	1	1	1	1	1	1	1
MYL12A	1	1	1	1	1	1	1
NEDD8-MDP1	1	1	1	1	1	1	1
NGEF	1	1	1	1	1	1	1
NRAS	1	1	1	1	1	1	1
NSFL1C	1	1	1	1	1	1	1
OGT	1	1	1	1	1	1	1
OMG	1	1	1	1	1	1	1
OSBP	1	1	1	1	1	1	1
P4HB	1	1	1	1	1	1	1
PACS1	1	1	1	1	1	1	1
PAK1	1	1	1	1	1	1	1
PCBP1	1	1	1	1	1	1	1
PCDH1	1	1	1	1	1	1	1
PCMT1	1	1	1	1	1	1	1
PDCD5	1	1	1	1	1	1	1
PDCD6IP	1	1	1	1	1	1	1
PEX5L	1	1	1	1	1	1	1
PFKL	1	1	1	1	1	1	1
PGM2L1	1	1	1	1	1	1	1
PGRMC1	1	1	1	1	1	1	1
PHYHIP	1	1	1	1	1	1	1
PIP4K2B	1	1	1	1	1	1	1
PLEC	1	1	1	1	1	1	1
PLS3	1	1	1	1	1	1	1
PPFIA3	1	1	1	1	1	1	1
PPIB	1	1	1	1	1	1	1
PPP5C	1	1	1	1	1	1	1
PRKAR1A	1	1	1	1	1	1	1
PSMA2	1	1	1	1	1	1	1
PSMA3	1	1	1	1	1	1	1
PSMA8	1	1	1	1	1	1	1
PURB	1	1	1	1	1	1	1
RAB14	1	1	1	1	1	1	1
RAB18	1	1	1	1	1	1	1
RHOA	1	1	1	1	1	1	1
RPL10A	1	1	1	1	1	1	1
RPL12	1	1	1	1	1	1	1
RPL14	1	1	1	1	1	1	1
RPL21	1	1	1	1	1	1	1
RPL23	1	1	1	1	1	1	1
RPL3	1	1	1	1	1	1	1
RPL7A	1	1	1	1	1	1	1
RPLP0	1	1	1	1	1	1	1
RPLP2	1	1	1	1	1	1	1
RPS12	1	1	1	1	1	1	1
RPS26	1	1	1	1	1	1	1
RPS3	1	1	1	1	1	1	1
RTN1	1	1	1	1	1	1	1
RTN1	1	1	1	1	1	1	1
SKP1	1	1	1	1	1	1	1
SLC25A11	1	1	1	1	1	1	1
SLC4A10	1	1	1	1	1	1	1
SLC4A4	1	1	1	1	1	1	1
SNRPD3	1	1	1	1	1	1	1
SRSF7	1	1	1	1	1	1	1
SUCLG1	1	1	1	1	1	1	1
SUCLG2	1	1	1	1	1	1	1
SYNGR1	1	1	1	1	1	1	1
TOM1L2	1	1	1	1	1	1	1
TPP2	1	1	1	1	1	1	1
UBE2I	1	1	1	1	1	1	1
VPS35	1	1	1	1	1	1	1
KPNB1	1	1	1	0.999	0.727	0.71	0.9995
NECAP1	1	1	1	0.998	0.647	0.67	0.999
LASP1	0.99	0.876	0.783	1.004	0.857	0.822	0.997
ROGDI	1	1	1	0.994	0.837	0.87	0.997
PSPC1	0.993	0.901	0.737	1	1	1	0.9965
EHD3	0.943	0.815	0.649	1.049	0.761	0.832	0.996
SCRN1	1.188	1.014	0.919	0.797	0.778	0.721	0.9925
DNAJC6	0.978	0.936	0.76	1	1	1	0.989
NDUFA12	1	1	1	0.978	1.014	1	0.989
PHB2	1.015	0.966	0.844	0.963	0.955	0.843	0.989
GNA11	0.976	0.794	0.683	1	0.679	0.702	0.988
EPB41L1	1.009	0.82	0.709	0.96	0.788	0.816	0.9845
GSK3A	0.957	0.856	0.759	1	1	1	0.9785
GMPR	1	1	1	0.954	0.856	0.647	0.977
SRSF1	1.04	0.685	0.75	0.913	0.863	0.693	0.9765
ETFB	0.955	0.988	0.653	0.997	0.763	0.712	0.976
PPIA	0.931	0.853	0.784	1.019	0.88	0.797	0.975
THEM4	0.95	0.763	0.636	1	1	1	0.975
SGIP1	1	1	1	0.948	0.921	0.79	0.974
L1CAM	0.943	0.859	0.872	1	1	1	0.9715
VAT1L	0.941	0.88	0.675	1	1	1	0.9705
EPB41L3	1.025	0.891	0.766	0.914	0.8	0.775	0.9695
ATP1B2	1.026	0.895	0.658	0.912	0.822	0.76	0.969
C1orf95	1	1	1	0.937	1.242	1.005	0.9685
SLC1A2	0.938	0.911	0.785	0.996	0.869	0.774	0.967
TOLLIP	1	1	1	0.933	0.897	0.86	0.9665
TPPP	1.011	0.944	0.841	0.921	0.831	0.823	0.966
EEF1G	0.957	0.853	0.776	0.973	0.822	0.691	0.965
PABPC1	1.003	0.898	0.866	0.927	0.842	0.912	0.965
NDUFS2	0.925	0.936	0.744	1.004	0.92	0.853	0.9645
CDC42	0.908	0.887	0.9	1.018	0.957	0.82	0.963
MAP6	0.972	0.937	0.868	0.953	0.928	0.772	0.9625
CMPK1	1.109	0.916	0.831	0.815	0.717	0.71	0.962
ICAM5	0.923	0.769	0.753	1	1	1	0.9615
VAPB	0.974	0.848	0.819	0.946	0.763	0.702	0.96
ADD2	0.935	0.865	0.838	0.982	0.88	0.832	0.9585
MBP	0.972	0.899	0.66	0.943	0.898	0.65	0.9575
AHCYL1	0.995	0.949	0.842	0.918	0.856	0.758	0.9565
HSP90AA1	1.041	0.888	0.773	0.872	0.752	0.725	0.9565
CAP2	0.951	0.781	0.906	0.961	0.75	0.798	0.956
RPS15	0.756	0.733	0.674	1.149	1.426	1.277	0.9525
UBQLN4	0.904	0.872	0.78	1	1	1	0.952
ROCK2	0.903	0.852	0.932	1	1	1	0.9515
KIF5C	0.86	0.754	0.835	1.04	1.178	0.604	0.95
ARHGDIA	0.919	0.885	0.807	0.98	0.91	0.787	0.9495
ENSA	0.902	0.727	0.807	0.996	0.736	0.745	0.949
GNAS	0.898	0.817	0.663	1	1	1	0.949
OXR1	0.969	0.952	0.872	0.928	0.96	0.868	0.9485
PSD3	1.009	0.852	0.889	0.888	0.655	0.73	0.9485
TPM3	0.876	0.884	0.821	1.02	0.939	0.859	0.948
CALB1	0.861	0.84	0.671	1.034	1.034	1.247	0.9475
COX6A1	0.987	0.888	0.978	0.908	1	0.792	0.9475
RPS2	0.895	0.826	0.853	1	1	1	0.9475
TMED10	0.895	0.807	0.76	1	1	1	0.9475
RAB11B	0.894	0.828	0.754	1	1	1	0.947
COX5A	0.955	0.926	0.79	0.935	0.873	0.807	0.945
SV2A	0.903	0.876	0.733	0.985	0.897	0.829	0.944
UQCRB	0.889	0.825	0.71	0.999	0.912	0.825	0.944
CKMT1B	0.949	1.008	0.818	0.938	0.966	0.733	0.9435
HSPE1	0.867	0.837	0.787	1.02	0.903	0.871	0.9435
MDH1	0.848	0.907	0.789	1.037	0.911	0.767	0.9425
MAPK1	0.967	0.892	0.749	0.917	0.868	0.889	0.942
PYGB	0.883	0.784	0.784	1	1	1	0.9415
DPYSL4	0.858	0.897	0.866	1.02	0.971	0.79	0.939
NRCAM	0.861	0.909	0.883	1.017	0.942	0.864	0.939
PSMA5	0.877	1.095	0.801	1	1	1	0.9385
EFHD2	0.883	1.056	0.973	0.993	1.202	1.055	0.938
RPL17-C18orf32	1	1	1	0.873	1.074	0.725	0.9365
GLS	0.937	1.008	0.929	0.934	1.142	0.744	0.9355
PPP1R7	1	1	1	0.871	0.78	0.722	0.9355
BIN1	0.861	0.883	0.711	1.009	0.963	0.799	0.935
PSMA1	0.87	0.881	0.828	1	1	1	0.935
PHB	0.965	0.907	0.771	0.901	0.843	0.818	0.933
IDH2	0.869	0.798	0.764	0.996	0.694	0.781	0.9325
PPP1R1B	1	1	1	0.864	0.664	0.56	0.932
MAPT	0.946	0.823	0.766	0.914	0.785	0.795	0.93
CADM3	0.859	0.871	0.704	1	1	1	0.9295
AKR1A1	1	1	1	0.858	0.795	0.797	0.929
EIF4H	0.692	0.842	0.692	1.165	0.823	0.823	0.9285
SNAP91	0.91	0.831	0.752	0.947	0.753	0.8	0.9285
TUBA1A	0.98	0.824	0.737	0.877	0.826	0.732	0.9285
HNRNPAB	0.855	0.797	0.862	1	1	1	0.9275
PDIA6	0.855	0.845	0.831	1	1	1	0.9275
CBX3	1	1	1	0.854	0.728	0.726	0.927
GPM6B	1	1	1	0.853	0.766	0.793	0.9265
LGI1	0.853	0.814	0.75	1	1	1	0.9265
RPS4X	1	1	1	0.853	0.848	0.645	0.9265
CNRIP1	0.851	0.72	0.829	1	1	1	0.9255
DPYSL3	0.888	0.858	0.763	0.963	0.914	0.804	0.9255
ATP5O	0.864	0.79	0.758	0.986	0.94	0.767	0.925
PRPF19	1	1	1	0.85	0.708	0.719	0.925
PSMC5	0.849	0.885	0.656	1	1	1	0.9245
TUBB6	0.992	0.763	0.792	0.855	0.816	0.792	0.9235
NDUFA6	1	1	1	0.846	0.861	0.711	0.923
ACTN4	0.955	0.921	0.85	0.89	0.805	0.79	0.9225
ATP6V1D	1	1	1	0.845	0.938	0.967	0.9225
DPYSL2	0.844	0.855	0.755	1	1	1	0.922
HSPD1	0.884	0.82	0.745	0.96	0.865	0.734	0.922
CDH13	1	1	1	0.841	0.832	0.655	0.9205
G3BP2	1	1	1	0.841	0.751	0.707	0.9205
GRIA3	0.841	0.849	0.803	1	1	1	0.9205
PCP4	0.95	0.736	0.702	0.891	0.689	0.661	0.9205
FUS	0.847	0.831	0.949	0.993	0.728	0.922	0.92
CAPZB	0.963	0.94	0.969	0.876	1.108	1.034	0.9195
EIF4B	1	1	1	0.839	0.708	0.784	0.9195
CCT2	1	1	1	0.838	0.765	0.722	0.919
SFPQ	1	1	1	0.838	0.757	0.769	0.919
DYNLRB1	1	1	1	0.836	0.871	0.818	0.918
PARK7	0.879	0.673	0.781	0.955	0.821	0.687	0.917
PPP3CB	1	1	1	0.831	0.817	0.71	0.9155
OLA1	0.896	0.884	0.764	0.934	0.948	0.89	0.915
NAP1L1	0.829	0.641	0.765	1	1	1	0.9145
ALDH1A1	0.974	0.853	0.714	0.853	0.78	0.668	0.9135
DIRAS2	0.824	0.814	0.712	1	1	1	0.912
DSTN	0.82	0.788	0.727	1	1	1	0.91
MAG	0.82	0.755	0.592	1	1	1	0.91
RPL5	0.818	0.8	0.716	1	1	1	0.909
PPA2	0.817	0.881	0.701	1	1	1	0.9085
CPLX2	0.93	0.809	0.734	0.886	0.844	0.78	0.908
MAP1B	0.893	0.772	0.678	0.923	0.832	0.717	0.908
PGAM1	0.849	0.812	0.728	0.965	0.862	0.764	0.907
TUBB	0.921	0.799	0.723	0.893	0.774	0.754	0.907
BLMH	0.812	0.739	0.7	1	1	1	0.906
LDHB	0.97	0.864	0.748	0.842	0.853	0.719	0.906
SH3BGRL3	1	1	1	0.812	0.739	0.694	0.906
ATP2A2	0.878	0.879	0.842	0.929	0.841	0.891	0.9035
HNRNPC	1	1	1	0.806	0.72	0.743	0.903
MARCKS	0.804	0.749	0.68	1	1	1	0.902
ACLY	0.968	1.078	0.747	0.835	0.756	0.672	0.9015
YARS	1	1	1	0.803	0.796	0.787	0.9015
HIST1H2BD	0.925	0.753	0.859	0.877	0.755	0.774	0.901
ATP6V1B2	0.92	0.866	0.784	0.881	0.893	0.802	0.9005
VCP	0.803	0.803	0.739	0.998	0.873	0.769	0.9005
VIM	0.905	0.804	0.681	0.896	0.919	0.694	0.9005
CSRP1	0.8	0.912	0.791	1	1	1	0.9
PRPSAP1	0.907	0.813	0.813	0.892	1.008	0.811	0.8995
GPD1L	0.798	0.887	0.791	1	1	1	0.899
TAGLN3	0.919	0.962	0.844	0.878	1.039	0.861	0.8985
MAP2	0.917	0.738	0.7	0.879	0.789	0.704	0.898
ANXA5	0.794	0.723	0.608	1	1	1	0.897
FSCN1	0.858	0.808	0.774	0.934	0.821	0.824	0.896
NCDN	0.792	0.615	0.594	1	1	1	0.896
ANK2	1.015	0.888	0.81	0.771	0.82	0.677	0.893
HIST1H4L	0.853	0.785	0.813	0.933	0.77	0.803	0.893
AUH	1	1	1	0.785	0.683	0.69	0.8925
TUBB4B	0.694	0.67	0.637	1.091	0.818	0.707	0.8925
CRMP1	0.923	0.899	0.838	0.861	0.901	0.824	0.892
NPM1	1	1	1	0.784	0.778	0.663	0.892
CCT7	1	1	1	0.782	0.763	0.724	0.891
ACSL6	0.781	0.684	0.63	1	1	1	0.8905
RPS16	0.781	0.852	0.735	1	1	1	0.8905
GDA	1	1	1	0.78	0.763	0.73	0.89
LETM1	0.78	0.855	0.745	1	1	1	0.89
HEBP1	1	1	1	0.778	0.809	0.666	0.889
DPYSL2	0.844	0.855	0.755	0.932	0.766	0.802	0.888
CADM4	1	1	1	0.775	0.887	0.775	0.8875
PTK2B	0.774	0.769	0.689	1	1	1	0.887
UQCRC2	0.774	0.776	0.779	1	1	1	0.887
DYNC1LI1	0.916	0.948	0.705	0.855	0.883	0.83	0.8855
2012-09-01	0.849	0.792	0.707	0.919	0.878	0.728	0.884
ADD1	0.845	0.758	0.737	0.923	0.794	0.808	0.884
HSPA8	0.907	0.847	0.759	0.859	0.807	0.731	0.883
SNAP25	0.939	0.798	0.649	0.827	0.788	0.772	0.883
PRKCE	1	1	1	0.764	0.688	0.608	0.882
TKT	0.869	0.839	0.723	0.895	0.821	0.735	0.882
ACOT7	0.798	0.858	0.72	0.965	0.859	0.819	0.8815
CRYM	1	1	1	0.763	0.838	0.723	0.8815
RPS3A	0.862	0.821	0.76	0.901	0.88	0.808	0.8815
SPTBN1	0.891	0.911	0.832	0.872	0.915	0.836	0.8815
ATP6V1A	0.901	0.899	0.803	0.861	0.976	0.82	0.881
WDR7	1	1	1	0.762	0.788	0.74	0.881
ATP1A3	0.837	0.833	0.749	0.924	0.902	0.759	0.8805
GAPDH	0.91	0.869	0.789	0.85	0.809	0.74	0.88
SYP	1	1	1	0.76	0.797	0.75	0.88
RAP1GDS1	0.91	0.932	0.86	0.849	0.787	0.747	0.8795
ACTN1	0.772	0.848	0.827	0.983	0.916	0.921	0.8775
CYFIP1	0.755	0.768	0.756	1	1	1	0.8775
PPP2CA	1	1	1	0.754	0.771	0.747	0.877
RPS8	0.764	0.739	0.552	0.989	0.827	0.796	0.8765
SDHA	1	1	1	0.751	0.909	0.796	0.8755
SPTAN1	0.925	0.91	0.837	0.825	0.868	0.802	0.875
DDAH1	0.749	0.853	0.804	1	1	1	0.8745
HPRT1	1	1	1	0.749	0.918	0.829	0.8745
RALA	0.749	0.795	0.685	1	1	1	0.8745
SLC12A6	0.749	0.648	0.704	1	1	1	0.8745
RPL23A	0.813	0.777	0.747	0.934	0.883	0.953	0.8735
CAP1	0.94	1.015	0.814	0.806	0.713	0.709	0.873
ATP6V1H	0.811	0.758	0.747	0.934	0.928	0.823	0.8725
ST13	1.003	0.982	0.765	0.741	0.895	0.828	0.872
TMSB4X	0.854	0.637	0.657	0.889	0.799	0.841	0.8715
2012-09-02	0.799	0.724	0.617	0.943	0.913	0.771	0.871
ARPC2	1	1	1	0.742	0.709	0.776	0.871
TNR	1	1	1	0.741	0.838	0.796	0.8705
EEF2	0.85	0.803	0.718	0.89	0.858	0.77	0.87
DYNC1H1	0.828	0.791	0.736	0.911	0.789	0.729	0.8695
PLCB1	0.888	1.003	0.952	0.851	0.877	0.843	0.8695
DLD	0.88	0.848	0.63	0.858	0.662	0.618	0.869
EEF1A2	0.931	0.902	0.825	0.807	0.877	0.817	0.869
NAPG	0.864	0.879	0.759	0.874	0.791	0.749	0.869
HK1	0.904	1.016	0.891	0.833	0.884	0.815	0.8685
PFKM	0.842	0.902	0.8	0.893	0.786	0.744	0.8675
TPI1	0.879	0.878	0.815	0.854	0.834	0.803	0.8665
GLUL	0.906	1	0.906	0.826	0.675	0.692	0.866
SEC22B	0.732	0.989	0.684	1	1	1	0.866
DNM1L	0.849	0.839	0.688	0.879	0.733	0.731	0.864
RAB7A	1	1	1	0.728	0.808	0.838	0.864
ATP5D	0.825	0.754	0.65	0.901	0.913	0.744	0.863
OGDHL	0.778	0.829	0.781	0.948	0.843	0.813	0.863
SFXN3	0.897	0.882	0.805	0.829	0.714	0.566	0.863
ATP2B1	0.888	0.792	0.742	0.836	0.794	0.759	0.862
VAPA	0.898	0.97	0.869	0.825	0.84	0.73	0.8615
CPNE6	0.721	0.597	0.693	1	1	1	0.8605
RAB1A	0.902	0.8	0.685	0.818	0.746	0.729	0.86
NPTN	0.719	0.756	0.755	1	1	1	0.8595
ACTR1A	0.844	0.768	0.739	0.874	0.809	0.762	0.859
OTUB1	0.832	0.882	0.844	0.885	0.825	0.782	0.8585
CANX	0.929	0.971	0.794	0.787	0.963	0.807	0.858
RHOG	0.838	0.793	0.689	0.878	0.874	0.675	0.858
UQCRC1	0.762	0.713	0.732	0.953	0.894	0.762	0.8575
HNRNPK	0.859	0.832	0.828	0.855	0.908	0.707	0.857
CADPS	0.909	0.84	0.746	0.801	0.844	0.692	0.855
ALDH2	0.709	0.756	0.77	1	1	1	0.8545
RPL7	0.794	0.861	0.782	0.915	0.685	0.667	0.8545
TCP1	0.788	0.825	0.703	0.921	0.777	0.75	0.8545
CHCHD3	1	1	1	0.706	0.789	0.678	0.853
CTNNB1	0.921	0.751	0.767	0.785	0.623	0.734	0.853
PTPRZ1	0.805	0.885	0.783	0.901	0.973	0.773	0.853
FH	1	1	1	0.705	0.813	0.757	0.8525
GIT1	1	1	1	0.705	0.509	0.58	0.8525
NUTF2	1	1	1	0.704	0.733	0.67	0.852
DNM1	1	1	1	0.702	0.585	0.635	0.851
DNM1	1	1	1	0.702	0.585	0.635	0.851
UBE2D2	1	1	1	0.701	0.648	0.663	0.8505
OGDH	0.825	0.839	0.814	0.875	0.93	0.781	0.85
HSPA9	0.852	0.718	0.673	0.847	0.742	0.71	0.8495
NPEPPS	0.908	0.969	0.835	0.79	0.863	0.809	0.849
PEA15	1	1	1	0.698	0.669	0.705	0.849
UBA1	0.838	0.686	0.715	0.86	0.706	0.715	0.849
DNAJA1	1	1	1	0.697	0.611	0.653	0.8485
WDR1	0.936	0.853	0.8	0.759	0.79	0.702	0.8475
RPH3A	0.868	0.807	0.744	0.826	0.748	0.745	0.847
CCT3	0.836	0.872	0.794	0.857	0.98	0.881	0.8465
PRKACA	0.693	0.628	0.766	1	1	1	0.8465
SNCB	0.859	0.882	0.756	0.834	0.834	0.711	0.8465
LAP3	0.863	0.782	0.715	0.829	0.933	0.707	0.846
NME2	0.841	0.857	0.786	0.851	0.801	0.743	0.846
2012-09-05	0.781	0.696	0.646	0.91	0.878	0.824	0.8455
NEFM	0.853	0.806	0.662	0.838	0.814	0.648	0.8455
IMMT	0.689	0.841	0.753	1	1	1	0.8445
2012-09-06	0.764	0.813	0.758	0.924	0.876	0.777	0.844
ATP5B	0.855	0.845	0.737	0.833	0.852	0.771	0.844
GNB2L1	0.89	0.88	0.782	0.798	0.862	0.803	0.844
MSN	0.687	0.706	0.554	1	1	1	0.8435
CPE	0.832	0.807	0.699	0.853	0.864	0.784	0.8425
NTM	0.838	0.765	0.803	0.846	0.83	0.928	0.842
STXBP1	0.814	0.822	0.77	0.866	0.861	0.779	0.84
DLST	0.679	0.778	0.64	1	1	1	0.8395
FKBP1A	0.824	0.737	0.796	0.855	0.861	0.792	0.8395
VAMP2	0.868	0.869	0.725	0.811	0.764	0.688	0.8395
AP2A2	0.785	0.808	0.751	0.893	0.816	0.779	0.839
HNRNPL	0.77	0.732	0.694	0.907	0.851	0.761	0.8385
ACO2	0.85	0.876	0.758	0.825	0.873	0.778	0.8375
OPCML	0.837	0.863	0.826	0.838	0.831	0.709	0.8375
YWHAQ	0.823	0.778	0.733	0.852	0.82	0.765	0.8375
CCT8	0.809	0.592	0.796	0.865	0.926	0.794	0.837
SLC25A12	0.826	0.778	0.752	0.846	0.817	0.794	0.836
ATP5A1	0.863	0.88	0.751	0.806	0.828	0.746	0.8345
NDUFS1	0.837	0.847	0.764	0.832	0.921	0.789	0.8345
OPA1	0.833	0.798	0.72	0.835	0.794	0.73	0.834
ACTR2	0.818	0.825	0.776	0.849	0.83	0.805	0.8335
ATP5I	0.742	0.695	0.604	0.925	0.958	0.792	0.8335
CADM2	0.761	0.857	0.839	0.905	1.155	0.887	0.833
MAP1A	0.831	0.795	0.872	0.835	0.752	0.737	0.833
IDH3A	0.918	0.883	0.814	0.747	0.842	0.82	0.8325
RPL38	0.866	0.709	0.687	0.799	0.703	0.618	0.8325
STIP1	0.826	0.801	0.755	0.839	0.754	0.755	0.8325
ATP1A2	0.866	0.861	0.712	0.797	0.802	0.683	0.8315
ATP6V0D1	0.826	0.844	0.789	0.837	0.847	0.774	0.8315
CADPS	0.909	0.84	0.746	0.753	0.721	0.67	0.831
SOD2	0.661	0.742	0.679	1	1	1	0.8305
SYN1	0.882	0.861	0.775	0.779	0.775	0.76	0.8305
SCP2	0.877	0.718	0.737	0.783	0.702	0.695	0.83
MAPRE2	0.659	0.596	0.567	1	1	1	0.8295
GFAP	0.857	0.865	0.745	0.799	0.811	0.735	0.828
HNRNPA3	1	1	1	0.656	0.589	0.712	0.828
WASF1	0.731	0.805	0.826	0.924	0.937	0.782	0.8275
RAB6B	0.688	0.697	0.667	0.966	0.889	0.692	0.827
DBN1	0.877	0.768	0.848	0.775	0.852	0.862	0.826
UBA52	0.742	0.705	0.772	0.91	0.835	0.776	0.826
CSNK2A1	0.812	0.803	0.727	0.839	0.756	0.847	0.8255
MAP2K1	0.859	0.848	0.729	0.792	0.777	0.722	0.8255
NDUFS8	0.821	0.917	0.924	0.829	1.21	0.906	0.825
PDHB	0.764	0.775	0.728	0.886	0.796	0.663	0.825
FBXO2	1	1	1	0.648	0.645	0.508	0.824
RPL11	0.805	0.79	0.669	0.841	0.701	0.709	0.823
UBE2N	0.772	0.825	0.729	0.873	0.832	0.718	0.8225
ENO2	0.821	0.838	0.715	0.823	0.784	0.743	0.822
AP1B1	0.643	0.692	0.696	1	1	1	0.8215
ACTR3	0.779	0.792	0.87	0.862	0.885	0.858	0.8205
PFN1	0.64	0.656	0.64	1	1	1	0.82
CNTN1	0.833	0.898	0.79	0.806	0.832	0.73	0.8195
GNAO1	0.798	0.709	0.772	0.841	0.749	0.766	0.8195
RTCB	0.851	0.651	0.687	0.788	0.671	0.684	0.8195
GPD2	0.883	0.883	0.866	0.754	0.721	0.733	0.8185
MYL6	0.743	0.812	0.818	0.893	0.809	0.823	0.818
CS	0.851	0.902	0.786	0.784	0.842	0.791	0.8175
VDAC2	0.882	0.93	0.778	0.753	0.862	0.756	0.8175
ACTR3B	1	1	1	0.634	0.737	0.664	0.817
ATP6V0A1	0.815	0.861	0.743	0.818	0.848	0.762	0.8165
STX1B	0.792	0.859	0.771	0.84	0.837	0.763	0.816
SCAMP1	0.833	0.872	0.803	0.798	0.916	0.777	0.8155
BSN	0.83	0.697	0.702	0.8	0.658	0.729	0.815
CLTA	0.739	0.784	0.753	0.891	0.78	0.763	0.815
SLC25A3	0.7	0.816	0.735	0.93	0.919	0.792	0.815
RPSA	0.888	0.81	0.731	0.741	0.843	0.716	0.8145
GNAI2	0.832	0.678	0.675	0.795	0.821	0.721	0.8135
DCTN2	0.884	1.092	0.98	0.741	0.792	0.659	0.8125
CALB2	0.788	0.844	0.542	0.835	0.938	0.577	0.8115
CADPS	0.82	0.896	0.671	0.801	0.844	0.692	0.8105
SIRT2	0.62	0.786	0.722	1	1	1	0.81
PURA	0.756	0.713	0.73	0.863	0.789	0.713	0.8095
AAK1	0.774	0.634	0.575	0.843	0.782	0.772	0.8085
ACTG1	0.793	0.95	0.94	0.823	0.955	0.885	0.808
ALDOC	0.787	0.801	0.699	0.824	0.8	0.766	0.8055
ARF5	0.813	0.699	0.819	0.796	0.723	0.743	0.8045
RPS13	0.818	0.81	0.683	0.791	0.683	0.677	0.8045
CAND1	0.797	0.883	0.74	0.811	1.048	0.874	0.804
UQCRFS1	0.806	0.813	0.743	0.802	0.754	0.672	0.804
QDPR	0.815	0.819	0.622	0.789	0.866	0.657	0.802
ATP1B1	0.797	0.798	0.694	0.806	0.781	0.71	0.8015
YWHAG	0.799	0.824	0.783	0.804	0.79	0.761	0.8015
EEF1A1	0.796	0.618	0.624	0.804	0.603	0.685	0.8
PCBP2	0.875	0.648	0.795	0.721	0.805	0.622	0.798
OXCT2	0.763	0.811	0.745	0.832	0.848	0.811	0.7975
HSPA4	0.77	0.773	0.748	0.82	0.806	0.775	0.795
IDH3B	0.77	0.7	0.642	0.819	0.791	0.694	0.7945
TUBB3	0.766	0.769	0.73	0.822	0.83	0.758	0.794
SLC25A18	0.777	0.827	0.795	0.809	0.884	0.754	0.793
CYCS	1	1	1	0.585	0.714	0.772	0.7925
DLAT	0.786	0.834	0.834	0.799	0.87	0.723	0.7925
HSP90B1	0.723	0.805	0.778	0.861	0.875	0.825	0.792
SRCIN1	0.757	0.794	0.8	0.827	0.695	0.783	0.792
FAM49B	0.751	0.851	0.714	0.829	0.864	0.692	0.79
PHGDH	0.704	0.763	0.722	0.875	0.946	0.789	0.7895
HSP90AB1	0.792	0.72	0.747	0.786	0.748	0.782	0.789
CSNK2B	0.79	0.783	0.673	0.787	0.862	0.729	0.7885
TRIM2	0.576	0.819	0.799	1	1	1	0.788
AKR1B1	0.853	0.821	0.79	0.722	0.757	0.692	0.7875
FKBP8	0.789	0.683	0.604	0.786	0.712	0.642	0.7875
CADPS	0.82	0.896	0.671	0.753	0.721	0.67	0.7865
MDH2	0.804	0.783	0.711	0.769	0.754	0.686	0.7865
NDUFS4	0.763	0.88	0.805	0.81	0.774	0.783	0.7865
2012-09-10	0.744	0.654	0.82	0.828	0.916	0.645	0.786
CD47	0.86	0.82	0.834	0.712	0.801	0.743	0.786
PRKCG	0.834	0.561	0.55	0.736	0.583	0.538	0.785
HNRNPH1	0.773	0.609	0.584	0.793	0.628	0.682	0.783
ATP2B2	0.8	0.838	0.845	0.765	0.812	0.678	0.7825
SYNJ1	0.773	0.77	0.742	0.792	0.823	0.749	0.7825
AP2M1	0.789	0.783	0.742	0.774	0.764	0.709	0.7815
PGK1	0.716	0.727	0.695	0.845	0.843	0.778	0.7805
TMX4	0.812	0.798	0.671	0.747	0.772	0.83	0.7795
RPL13A	0.76	0.831	0.632	0.797	0.706	0.681	0.7785
PRKAR2B	0.763	0.672	0.61	0.793	0.688	0.687	0.778
SPTBN2	0.802	0.814	0.806	0.754	0.748	0.813	0.778
YWHAH	0.81	0.773	0.756	0.746	0.836	0.787	0.778
PDHA1	0.775	0.689	0.685	0.779	0.736	0.688	0.777
PPP2R1A	0.779	0.732	0.789	0.775	0.783	0.738	0.777
DCLK1	0.743	0.728	0.744	0.81	0.751	0.751	0.7765
NFASC	0.749	0.783	0.664	0.804	0.816	0.741	0.7765
PEBP1	0.788	0.534	0.579	0.763	0.698	0.727	0.7755
AP3B2	0.746	0.672	0.762	0.804	0.814	0.767	0.775
NAPB	0.802	0.858	0.739	0.745	0.771	0.692	0.7735
HSPA12A	0.814	0.726	0.706	0.732	0.638	0.681	0.773
CTTN	0.77	0.641	0.722	0.774	0.719	0.649	0.772
OLFM1	0.753	0.861	0.789	0.789	0.915	0.732	0.771
RAC1	0.752	0.811	0.726	0.789	0.808	0.707	0.7705
ACAT1	1	1	1	0.537	0.56	0.61	0.7685
RPL4	0.785	0.824	0.729	0.752	0.812	0.738	0.7685
TMSB10	0.767	0.794	0.644	0.77	0.766	0.736	0.7685
PGM1	0.794	0.887	0.83	0.742	0.743	0.637	0.768
YWHAZ	0.734	0.743	0.723	0.799	0.789	0.762	0.7665
GDI1	0.826	0.867	0.766	0.705	0.776	0.761	0.7655
VDAC3	0.76	0.858	0.747	0.771	0.918	0.777	0.7655
MAPRE3	0.712	0.695	0.753	0.818	0.933	0.808	0.765
INA	0.732	0.802	0.656	0.795	0.816	0.696	0.7635
SUCLA2	0.698	0.59	0.673	0.828	0.646	0.678	0.763
NEFL	0.742	0.778	0.61	0.781	0.817	0.606	0.7615
CPLX1	0.824	0.687	0.678	0.695	0.652	0.671	0.7595
CALM2	0.733	0.822	0.751	0.785	0.838	0.866	0.759
IDH3G	0.877	1.071	0.785	0.64	0.698	0.673	0.7585
NDUFA5	0.754	0.779	0.74	0.762	0.794	0.773	0.758
SLC8A2	0.685	0.655	0.696	0.83	0.638	0.544	0.7575
VDAC1	0.794	0.875	0.769	0.721	0.82	0.761	0.7575
FBXL16	0.746	0.74	0.74	0.768	0.645	0.694	0.757
TUBA4A	0.818	0.741	0.725	0.693	0.719	0.709	0.7555
AP2A1	0.795	0.767	0.741	0.715	0.763	0.752	0.755
SH3GL2	0.736	0.816	0.763	0.774	0.859	0.841	0.755
NEFH	0.922	0.878	0.322	0.587	0.814	0.56	0.7545
PPP3CA	0.756	0.756	0.748	0.753	0.727	0.761	0.7545
SLC17A7	0.809	0.781	0.837	0.7	0.734	0.775	0.7545
CKB	0.722	0.635	0.648	0.786	0.692	0.709	0.754
GDAP1	0.719	0.699	0.613	0.785	0.741	0.669	0.752
ATP6V1C1	0.78	0.805	0.794	0.723	0.847	0.802	0.7515
NSF	0.728	0.637	0.645	0.775	0.641	0.631	0.7515
PRKAR2A	0.713	0.896	0.782	0.789	0.821	0.708	0.751
MYO5A	0.725	0.713	0.765	0.776	0.736	0.761	0.7505
CNP	0.84	0.768	0.675	0.659	0.694	0.598	0.7495
PKM	0.749	0.817	0.756	0.75	0.818	0.724	0.7495
ARPC4	0.641	0.821	0.833	0.857	0.783	0.765	0.749
TALDO1	0.744	0.731	0.669	0.754	0.924	0.717	0.749
NDUFA4	0.724	0.787	0.754	0.773	0.794	0.742	0.7485
TUFM	0.703	0.52	0.644	0.792	0.577	0.618	0.7475
ATP1A1	0.726	0.818	0.786	0.768	0.799	0.806	0.747
UCHL1	0.693	0.749	0.627	0.801	0.786	0.713	0.747
PRDX6	0.697	0.663	0.702	0.795	0.545	0.568	0.746
GMFB	0.739	0.678	0.697	0.749	0.775	0.802	0.744
LDHA	0.774	0.737	0.801	0.713	0.771	0.769	0.7435
CLTC	0.721	0.769	0.769	0.764	0.795	0.786	0.7425
PAFAH1B2	0.815	0.923	0.743	0.667	0.718	0.685	0.741
GOT1	0.714	0.742	0.684	0.767	0.823	0.726	0.7405
NDUFV1	0.75	0.752	0.683	0.731	0.757	0.701	0.7405
ATP6V1E1	0.754	0.836	0.723	0.72	0.797	0.765	0.737
TUBB4A	0.772	0.715	0.698	0.697	0.712	0.701	0.7345
PRKCB	0.855	0.77	0.702	0.613	0.447	0.55	0.734
PLP1	0.663	0.663	0.51	0.797	0.696	0.505	0.73
GNAI1	0.782	0.874	0.767	0.676	0.864	0.831	0.729
YWHAB	0.686	0.684	0.738	0.77	0.778	0.804	0.728
SYN2	0.702	0.807	0.68	0.752	0.835	0.733	0.727
LGALSL	0.741	0.743	0.785	0.71	0.797	0.698	0.7255
VSNL1	0.783	0.828	0.683	0.66	0.773	0.733	0.7215
CFL1	0.76	0.714	0.712	0.681	0.595	0.676	0.7205
GOT2	0.696	0.758	0.669	0.741	0.805	0.716	0.7185
GPI	0.699	0.693	0.656	0.725	0.755	0.653	0.712
RAB3A	0.668	0.76	0.757	0.755	0.775	0.76	0.7115
NDRG2	0.712	0.742	0.627	0.71	0.729	0.645	0.711
USP5	0.707	0.472	0.543	0.713	0.468	0.507	0.71
ENO1	0.714	0.725	0.71	0.704	0.738	0.704	0.709
RPL13	0.679	0.595	0.612	0.73	0.67	0.653	0.7045
PPP3R1	0.734	0.694	0.655	0.673	0.711	0.767	0.7035
RAB2A	0.709	0.708	0.72	0.698	0.737	0.723	0.7035
SYT1	0.714	0.781	0.767	0.688	0.754	0.708	0.701
PRDX5	0.757	0.821	0.812	0.644	0.687	0.627	0.7005
AP2B1	0.674	0.723	0.758	0.709	0.8	0.767	0.6915
YWHAE	0.654	0.75	0.706	0.726	0.8	0.751	0.69
SLC8A1	0.701	0.845	0.79	0.676	0.815	0.795	0.6885
GNAQ	0.673	0.737	0.74	0.702	0.686	0.682	0.6875
ARF1	0.612	0.678	0.725	0.756	0.769	0.807	0.684
CAMK2D	0.684	0.523	0.551	0.674	0.598	0.548	0.679
HNRNPD	0.676	0.686	0.63	0.681	0.754	0.745	0.6785
STX1A	0.681	0.765	0.784	0.675	0.758	0.778	0.678
LANCL2	0.64	0.711	0.639	0.706	0.604	0.679	0.673
RAN	0.619	0.702	0.713	0.726	0.747	0.679	0.6725
NCALD	0.644	0.627	0.653	0.695	0.713	0.675	0.6695
HNRNPA2B1	0.672	0.564	0.684	0.661	0.569	0.631	0.6665
SLC25A5	0.661	0.703	0.671	0.668	0.69	0.699	0.6645
SCAMP5	0.722	0.792	0.745	0.601	0.689	0.718	0.6615
ACTA1	0.671	0.711	0.768	0.639	0.746	0.838	0.655
EIF5A	0.83	0.749	0.705	0.477	0.736	0.706	0.6535
SLC12A5	0.609	0.359	0.511	0.694	0.594	0.741	0.6515
TUBB2A	0.643	0.626	0.635	0.653	0.659	0.622	0.648
HPCAL4	0.608	0.72	0.61	0.682	0.674	0.669	0.645
GLUD1	0.688	0.632	0.644	0.576	0.673	0.578	0.632
SLC25A4	0.634	0.767	0.738	0.614	0.646	0.78	0.624
RPL15	0.637	0.704	0.644	0.609	0.601	0.819	0.623
DYNLL2	0.55	0.659	0.672	0.684	0.803	0.685	0.617
ACAT2	0.65	0.848	0.924	0.571	0.81	0.612	0.6105
AMPH	0.585	0.685	0.693	0.636	0.77	0.822	0.6105
SET	0.548	1.151	0.753	0.653	0.4	0.8	0.6005
CCT5	0.527	0.571	0.637	0.625	1.023	0.898	0.576
RPS7	0.306	0.531	0.347	0.82	0.645	0.727	0.563
MCM3AP	0.491	0.431	0.69	0.626	0.739	0.654	0.5585
DYNLL1	0.517	0.591	0.739	0.583	0.466	0.536	0.55
CAMK2B	0.47	0.363	0.435	0.57	0.437	0.446	0.52
CAMK2A	0.532	0.378	0.483	0.492	0.339	0.466	0.512

## Sheet: 128_Sorting
Gene_Symbol	Set.1.Ratio.127/126	Set.1.Ratio.128/126	Set.1.Ratio.129/126	Set.2.Ratio.127/126	Set.2.Ratio.128/126	Set.2.Ratio.129/126	Average_FC_128/126
CA2	0.641	0.875	0.703	1.634	1.665	1.062	1.27
PYGM	1.363	1.308	0.835	1	1	1	1.154
RAB10	1.409	1.705	1.318	1.081	0.593	0.711	1.149
EFHD2	0.883	1.056	0.973	0.993	1.202	1.055	1.129
C1orf95	1	1	1	0.937	1.242	1.005	1.121
TPPP3	1.367	1.2	0.763	1.144	1.015	0.738	1.1075
GLO1	1.208	1.16	0.752	1	1	1	1.08
RPS15	0.756	0.733	0.674	1.149	1.426	1.277	1.0795
GLS	0.937	1.008	0.929	0.934	1.142	0.744	1.075
TPM1	1.24	1.031	0.906	1.176	1.111	0.937	1.071
NDUFS8	0.821	0.917	0.924	0.829	1.21	0.906	1.0635
PSMA5	0.877	1.095	0.801	1	1	1	1.0475
ETFA	1.286	1.274	0.619	0.922	0.802	0.61	1.038
RPL17-C18orf32	1	1	1	0.873	1.074	0.725	1.037
SDHB	1.27	1.066	0.869	1	1	1	1.033
HIST2H2AA3	1	1	1	1.2	1.053	0.885	1.0265
CAPZB	0.963	0.94	0.969	0.876	1.108	1.034	1.024
HSPH1	1.026	1.035	0.894	1	1	1	1.0175
NPTX1	1.026	1.035	0.907	1	1	1	1.0175
TPM1	1.24	1.031	0.906	1	1	1	1.0155
NDUFA12	1	1	1	0.978	1.014	1	1.007
CADM2	0.761	0.857	0.839	0.905	1.155	0.887	1.006
TAGLN3	0.919	0.962	0.844	0.878	1.039	0.861	1.0005
2012-09-04	1	1	1	1	1	1	1
2012-09-04	1	1	1	1	1	1	1
2012-09-08	1	1	1	1	1	1	1
ABI1	1	1	1	1	1	1	1
ABI2	1	1	1	1	1	1	1
ADAM23	1	1	1	1	1	1	1
ADAP1	1	1	1	1	1	1	1
AHCY	1	1	1	1	1	1	1
AHSA1	1	1	1	1	1	1	1
AK1	1	1	1	1	1	1	1
ALCAM	1	1	1	1	1	1	1
ANXA6	1	1	1	1	1	1	1
ARFGAP1	1	1	1	1	1	1	1
ARL3	1	1	1	1	1	1	1
ARPC1A	1	1	1	1	1	1	1
ARPC3	1	1	1	1	1	1	1
ATL1	1	1	1	1	1	1	1
ATP5C1	1	1	1	1	1	1	1
ATP5H	1	1	1	1	1	1	1
BAIAP2	1	1	1	1	1	1	1
BCAN	1	1	1	1	1	1	1
BPNT1	1	1	1	1	1	1	1
CACNA2D1	1	1	1	1	1	1	1
CARHSP1	1	1	1	1	1	1	1
CASKIN1	1	1	1	1	1	1	1
CDK5	1	1	1	1	1	1	1
CELF2	1	1	1	1	1	1	1
CISD1	1	1	1	1	1	1	1
CORO1C	1	1	1	1	1	1	1
COX7C	1	1	1	1	1	1	1
DCTN1	1	1	1	1	1	1	1
DLG4	1	1	1	1	1	1	1
DMXL2	1	1	1	1	1	1	1
DNM1	1	1	1	1	1	1	1
DNM1	1	1	1	1	1	1	1
EIF4E	1	1	1	1	1	1	1
EIF5	1	1	1	1	1	1	1
FABP3	1	1	1	1	1	1	1
FAM49A	1	1	1	1	1	1	1
FASN	1	1	1	1	1	1	1
FKBP2	1	1	1	1	1	1	1
GABARAPL1	1	1	1	1	1	1	1
GABRA1	1	1	1	1	1	1	1
GABRB2	1	1	1	1	1	1	1
GDI2	1	1	1	1	1	1	1
GLOD4	1	1	1	1	1	1	1
GNG13	1	1	1	1	1	1	1
GSTM1	1	1	1	1	1	1	1
HAPLN1	1	1	1	1	1	1	1
HDHD2	1	1	1	1	1	1	1
HEPACAM	1	1	1	1	1	1	1
HNRNPM	1	1	1	1	1	1	1
HNRNPU	1	1	1	1	1	1	1
HOMER1	1	1	1	1	1	1	1
HYOU1	1	1	1	1	1	1	1
IDH1	1	1	1	1	1	1	1
IQSEC1	1	1	1	1	1	1	1
ITM2C	1	1	1	1	1	1	1
KIAA1045	1	1	1	1	1	1	1
KIF2A	1	1	1	1	1	1	1
LIN7A	1	1	1	1	1	1	1
LMNA	1	1	1	1	1	1	1
MDP1	1	1	1	1	1	1	1
ME3	1	1	1	1	1	1	1
MIF	1	1	1	1	1	1	1
MOG	1	1	1	1	1	1	1
MPP6	1	1	1	1	1	1	1
MYH10	1	1	1	1	1	1	1
MYL12A	1	1	1	1	1	1	1
NEDD8-MDP1	1	1	1	1	1	1	1
NGEF	1	1	1	1	1	1	1
NRAS	1	1	1	1	1	1	1
NSFL1C	1	1	1	1	1	1	1
OGT	1	1	1	1	1	1	1
OMG	1	1	1	1	1	1	1
OSBP	1	1	1	1	1	1	1
P4HB	1	1	1	1	1	1	1
PACS1	1	1	1	1	1	1	1
PAK1	1	1	1	1	1	1	1
PCBP1	1	1	1	1	1	1	1
PCDH1	1	1	1	1	1	1	1
PCMT1	1	1	1	1	1	1	1
PDCD5	1	1	1	1	1	1	1
PDCD6IP	1	1	1	1	1	1	1
PEX5L	1	1	1	1	1	1	1
PFKL	1	1	1	1	1	1	1
PGM2L1	1	1	1	1	1	1	1
PGRMC1	1	1	1	1	1	1	1
PHYHIP	1	1	1	1	1	1	1
PIP4K2B	1	1	1	1	1	1	1
PLEC	1	1	1	1	1	1	1
PLS3	1	1	1	1	1	1	1
PPFIA3	1	1	1	1	1	1	1
PPIB	1	1	1	1	1	1	1
PPP5C	1	1	1	1	1	1	1
PRKAR1A	1	1	1	1	1	1	1
PSMA2	1	1	1	1	1	1	1
PSMA3	1	1	1	1	1	1	1
PSMA8	1	1	1	1	1	1	1
PURB	1	1	1	1	1	1	1
RAB14	1	1	1	1	1	1	1
RAB18	1	1	1	1	1	1	1
RHOA	1	1	1	1	1	1	1
RPL10A	1	1	1	1	1	1	1
RPL12	1	1	1	1	1	1	1
RPL14	1	1	1	1	1	1	1
RPL21	1	1	1	1	1	1	1
RPL23	1	1	1	1	1	1	1
RPL3	1	1	1	1	1	1	1
RPL7A	1	1	1	1	1	1	1
RPLP0	1	1	1	1	1	1	1
RPLP2	1	1	1	1	1	1	1
RPS12	1	1	1	1	1	1	1
RPS26	1	1	1	1	1	1	1
RPS3	1	1	1	1	1	1	1
RTN1	1	1	1	1	1	1	1
RTN1	1	1	1	1	1	1	1
SKP1	1	1	1	1	1	1	1
SLC25A11	1	1	1	1	1	1	1
SLC4A10	1	1	1	1	1	1	1
SLC4A4	1	1	1	1	1	1	1
SNRPD3	1	1	1	1	1	1	1
SRSF7	1	1	1	1	1	1	1
SUCLG1	1	1	1	1	1	1	1
SUCLG2	1	1	1	1	1	1	1
SYNGR1	1	1	1	1	1	1	1
TOM1L2	1	1	1	1	1	1	1
TPP2	1	1	1	1	1	1	1
UBE2I	1	1	1	1	1	1	1
VPS35	1	1	1	1	1	1	1
LSAMP	1.125	1.037	1.015	0.954	0.962	0.893	0.9995
CALR	1	1	1	1.176	0.997	0.851	0.9985
PFKP	1.532	1.277	0.66	0.566	0.717	0.515	0.997
2012-09-04	1	1	1	1.062	0.992	0.695	0.996
2012-09-04	1	1	1	1.062	0.992	0.695	0.996
SEC22B	0.732	0.989	0.684	1	1	1	0.9945
HBG1	1.949	0.947	1.137	2.039	1.041	1.315	0.994
PFN2	1.123	1.015	0.877	0.958	0.961	0.837	0.988
CKMT1B	0.949	1.008	0.818	0.938	0.966	0.733	0.987
CCT4	1.073	0.97	0.816	1	1	1	0.985
ALDOA	1.165	0.994	0.805	1.04	0.972	0.833	0.983
PPID	1	1	1	1.297	0.957	0.827	0.9785
PPA1	1.015	0.888	0.882	1.179	1.069	0.94	0.9785
SNCA	1.052	0.908	0.933	1.076	1.038	0.899	0.973
ATP6V1D	1	1	1	0.845	0.938	0.967	0.969
PACSIN1	0.992	0.943	0.81	1.127	0.993	0.83	0.968
DNAJC6	0.978	0.936	0.76	1	1	1	0.968
CANX	0.929	0.971	0.794	0.787	0.963	0.807	0.967
KIF5C	0.86	0.754	0.835	1.04	1.178	0.604	0.966
CAND1	0.797	0.883	0.74	0.811	1.048	0.874	0.9655
H1F0	1.022	0.93	1.054	1	1	1	0.965
RPL8	0.94	0.949	0.843	1.17	0.98	0.841	0.9645
PSMC3	1	1	1	1.008	0.922	0.916	0.961
PHB2	1.015	0.966	0.844	0.963	0.955	0.843	0.9605
SGIP1	1	1	1	0.948	0.921	0.79	0.9605
HPRT1	1	1	1	0.749	0.918	0.829	0.959
UGP2	1.066	1.102	0.889	0.984	0.811	0.739	0.9565
OXR1	0.969	0.952	0.872	0.928	0.96	0.868	0.956
CSRP1	0.8	0.912	0.791	1	1	1	0.956
SDHA	1	1	1	0.751	0.909	0.796	0.9545
CLASP2	1.333	0.908	0.867	1	1	1	0.954
ACTG1	0.793	0.95	0.94	0.823	0.955	0.885	0.9525
HSPA4L	0.976	0.868	0.753	1.374	1.033	0.802	0.9505
PTMS	1.029	0.901	0.836	1	1	1	0.9505
PSPC1	0.993	0.901	0.737	1	1	1	0.9505
HK1	0.904	1.016	0.891	0.833	0.884	0.815	0.95
TOLLIP	1	1	1	0.933	0.897	0.86	0.9485
NDUFS3	1.166	0.947	0.795	0.928	0.949	0.859	0.948
DNAJA2	1.195	0.87	1.221	1.049	1.025	0.926	0.9475
COX6A1	0.987	0.888	0.978	0.908	1	0.792	0.944
GPD1L	0.798	0.887	0.791	1	1	1	0.9435
CADM4	1	1	1	0.775	0.887	0.775	0.9435
PSMC5	0.849	0.885	0.656	1	1	1	0.9425
HSPA5	1.077	0.993	0.851	1.017	0.891	0.777	0.942
DCTN2	0.884	1.092	0.98	0.741	0.792	0.659	0.942
PSMA1	0.87	0.881	0.828	1	1	1	0.9405
PPA2	0.817	0.881	0.701	1	1	1	0.9405
VAT1L	0.941	0.88	0.675	1	1	1	0.94
PLCB1	0.888	1.003	0.952	0.851	0.877	0.843	0.94
SH3GLB2	0.945	0.989	0.663	1.179	0.888	0.85	0.9385
ST13	1.003	0.982	0.765	0.741	0.895	0.828	0.9385
ATP6V1A	0.901	0.899	0.803	0.861	0.976	0.82	0.9375
CALB1	0.861	0.84	0.671	1.034	1.034	1.247	0.937
SARS	0.921	0.913	0.739	1.423	0.96	0.945	0.9365
UBQLN4	0.904	0.872	0.78	1	1	1	0.936
CADM3	0.859	0.871	0.704	1	1	1	0.9355
DYNLRB1	1	1	1	0.836	0.871	0.818	0.9355
DPYSL4	0.858	0.897	0.866	1.02	0.971	0.79	0.934
MAP6	0.972	0.937	0.868	0.953	0.928	0.772	0.9325
NDUFA6	1	1	1	0.846	0.861	0.711	0.9305
CLTB	0.893	0.788	0.768	1.297	1.072	0.81	0.93
L1CAM	0.943	0.859	0.872	1	1	1	0.9295
PTPRZ1	0.805	0.885	0.783	0.901	0.973	0.773	0.929
GSK3A	0.957	0.856	0.759	1	1	1	0.928
GMPR	1	1	1	0.954	0.856	0.647	0.928
NDUFS2	0.925	0.936	0.744	1.004	0.92	0.853	0.928
DPYSL2	0.844	0.855	0.755	1	1	1	0.9275
LETM1	0.78	0.855	0.745	1	1	1	0.9275
DDAH1	0.749	0.853	0.804	1	1	1	0.9265
ROCK2	0.903	0.852	0.932	1	1	1	0.926
RPS16	0.781	0.852	0.735	1	1	1	0.926
CCT3	0.836	0.872	0.794	0.857	0.98	0.881	0.926
NRCAM	0.861	0.909	0.883	1.017	0.942	0.864	0.9255
GRIA3	0.841	0.849	0.803	1	1	1	0.9245
RPS4X	1	1	1	0.853	0.848	0.645	0.924
RPS6	1.058	0.907	0.92	1.139	0.94	0.781	0.9235
BIN1	0.861	0.883	0.711	1.009	0.963	0.799	0.923
PDIA6	0.855	0.845	0.831	1	1	1	0.9225
CDC42	0.908	0.887	0.9	1.018	0.957	0.82	0.922
IMMT	0.689	0.841	0.753	1	1	1	0.9205
CRYM	1	1	1	0.763	0.838	0.723	0.919
TNR	1	1	1	0.741	0.838	0.796	0.919
ROGDI	1	1	1	0.994	0.837	0.87	0.9185
ACLY	0.968	1.078	0.747	0.835	0.756	0.672	0.917
CDH13	1	1	1	0.841	0.832	0.655	0.916
OLA1	0.896	0.884	0.764	0.934	0.948	0.89	0.916
NPEPPS	0.908	0.969	0.835	0.79	0.863	0.809	0.916
DYNC1LI1	0.916	0.948	0.705	0.855	0.883	0.83	0.9155
RAB11B	0.894	0.828	0.754	1	1	1	0.914
RPS2	0.895	0.826	0.853	1	1	1	0.913
SPTBN1	0.891	0.911	0.832	0.872	0.915	0.836	0.913
TPM3	0.876	0.884	0.821	1.02	0.939	0.859	0.9115
PRPSAP1	0.907	0.813	0.813	0.892	1.008	0.811	0.9105
TUBB2B	1.025	0.838	0.738	1.443	0.982	0.82	0.91
TRIM2	0.576	0.819	0.799	1	1	1	0.9095
MDH1	0.848	0.907	0.789	1.037	0.911	0.767	0.909
GNAS	0.898	0.817	0.663	1	1	1	0.9085
PPP3CB	1	1	1	0.831	0.817	0.71	0.9085
IMPA1	0.983	0.844	0.776	1.141	0.972	0.896	0.908
LGI1	0.853	0.814	0.75	1	1	1	0.907
DIRAS2	0.824	0.814	0.712	1	1	1	0.907
FH	1	1	1	0.705	0.813	0.757	0.9065
VAPA	0.898	0.97	0.869	0.825	0.84	0.73	0.905
HEBP1	1	1	1	0.778	0.809	0.666	0.9045
RAB7A	1	1	1	0.728	0.808	0.838	0.904
TMED10	0.895	0.807	0.76	1	1	1	0.9035
AHCYL1	0.995	0.949	0.842	0.918	0.856	0.758	0.9025
RPL5	0.818	0.8	0.716	1	1	1	0.9
CRMP1	0.923	0.899	0.838	0.861	0.901	0.824	0.9
COX5A	0.955	0.926	0.79	0.935	0.873	0.807	0.8995
MBP	0.972	0.899	0.66	0.943	0.898	0.65	0.8985
HNRNPAB	0.855	0.797	0.862	1	1	1	0.8985
SYP	1	1	1	0.76	0.797	0.75	0.8985
YARS	1	1	1	0.803	0.796	0.787	0.898
ATP6V1G2	1.089	0.843	0.881	0.948	0.952	0.8	0.8975
ARHGDIA	0.919	0.885	0.807	0.98	0.91	0.787	0.8975
AKR1A1	1	1	1	0.858	0.795	0.797	0.8975
RALA	0.749	0.795	0.685	1	1	1	0.8975
SCRN1	1.188	1.014	0.919	0.797	0.778	0.721	0.896
VDAC2	0.882	0.93	0.778	0.753	0.862	0.756	0.896
CHCHD3	1	1	1	0.706	0.789	0.678	0.8945
DSTN	0.82	0.788	0.727	1	1	1	0.894
WDR7	1	1	1	0.762	0.788	0.74	0.894
SCAMP1	0.833	0.872	0.803	0.798	0.916	0.777	0.894
SIRT2	0.62	0.786	0.722	1	1	1	0.893
PYGB	0.883	0.784	0.784	1	1	1	0.892
CALB2	0.788	0.844	0.542	0.835	0.938	0.577	0.891
SLC1A2	0.938	0.911	0.785	0.996	0.869	0.774	0.89
PPP1R7	1	1	1	0.871	0.78	0.722	0.89
EEF1A2	0.931	0.902	0.825	0.807	0.877	0.817	0.8895
NPM1	1	1	1	0.784	0.778	0.663	0.889
SPTAN1	0.925	0.91	0.837	0.825	0.868	0.802	0.889
DLST	0.679	0.778	0.64	1	1	1	0.889
UQCRC2	0.774	0.776	0.779	1	1	1	0.888
OLFM1	0.753	0.861	0.789	0.789	0.915	0.732	0.888
VDAC3	0.76	0.858	0.747	0.771	0.918	0.777	0.888
TPPP	1.011	0.944	0.841	0.921	0.831	0.823	0.8875
ERP29	1.032	0.774	0.874	1	1	1	0.887
SV2A	0.903	0.876	0.733	0.985	0.897	0.829	0.8865
DPYSL3	0.888	0.858	0.763	0.963	0.914	0.804	0.886
PPP2CA	1	1	1	0.754	0.771	0.747	0.8855
ICAM5	0.923	0.769	0.753	1	1	1	0.8845
PTK2B	0.774	0.769	0.689	1	1	1	0.8845
OGDH	0.825	0.839	0.814	0.875	0.93	0.781	0.8845
IDH3G	0.877	1.071	0.785	0.64	0.698	0.673	0.8845
ABAT	0.747	0.768	0.676	1.364	1	1.205	0.884
CYFIP1	0.755	0.768	0.756	1	1	1	0.884
NDUFS1	0.837	0.847	0.764	0.832	0.921	0.789	0.884
GPM6B	1	1	1	0.853	0.766	0.793	0.883
STMN1	1.081	0.874	0.785	1.125	0.891	0.832	0.8825
CCT2	1	1	1	0.838	0.765	0.722	0.8825
ACTN1	0.772	0.848	0.827	0.983	0.916	0.921	0.882
THEM4	0.95	0.763	0.636	1	1	1	0.8815
CCT7	1	1	1	0.782	0.763	0.724	0.8815
GDA	1	1	1	0.78	0.763	0.73	0.8815
PDIA3	0.878	0.763	0.789	1.239	0.998	0.899	0.8805
MAPK1	0.967	0.892	0.749	0.917	0.868	0.889	0.88
ATP6V1B2	0.92	0.866	0.784	0.881	0.893	0.802	0.8795
SFPQ	1	1	1	0.838	0.757	0.769	0.8785
NPTN	0.719	0.756	0.755	1	1	1	0.878
ALDH2	0.709	0.756	0.77	1	1	1	0.878
MAG	0.82	0.755	0.592	1	1	1	0.8775
ETFB	0.955	0.988	0.653	0.997	0.763	0.712	0.8755
G3BP2	1	1	1	0.841	0.751	0.707	0.8755
PHB	0.965	0.907	0.771	0.901	0.843	0.818	0.875
MARCKS	0.804	0.749	0.68	1	1	1	0.8745
ACO2	0.85	0.876	0.758	0.825	0.873	0.778	0.8745
NCAM1	0.866	0.795	0.764	1.236	0.953	0.834	0.874
ADD2	0.935	0.865	0.838	0.982	0.88	0.832	0.8725
CS	0.851	0.902	0.786	0.784	0.842	0.791	0.872
GNB2L1	0.89	0.88	0.782	0.798	0.862	0.803	0.871
SOD2	0.661	0.742	0.679	1	1	1	0.871
WASF1	0.731	0.805	0.826	0.924	0.937	0.782	0.871
PABPC1	1.003	0.898	0.866	0.927	0.842	0.912	0.87
HSPE1	0.867	0.837	0.787	1.02	0.903	0.871	0.87
HNRNPK	0.859	0.832	0.828	0.855	0.908	0.707	0.87
CADPS	0.82	0.896	0.671	0.801	0.844	0.692	0.87
BLMH	0.812	0.739	0.7	1	1	1	0.8695
SH3BGRL3	1	1	1	0.812	0.739	0.694	0.8695
GNAI1	0.782	0.874	0.767	0.676	0.864	0.831	0.869
UQCRB	0.889	0.825	0.71	0.999	0.912	0.825	0.8685
ACTR3B	1	1	1	0.634	0.737	0.664	0.8685
RPS19	1.074	0.823	0.863	1.168	0.912	0.747	0.8675
ATP1A3	0.837	0.833	0.749	0.924	0.902	0.759	0.8675
SLC25A3	0.7	0.816	0.735	0.93	0.919	0.792	0.8675
LASP1	0.99	0.876	0.783	1.004	0.857	0.822	0.8665
PPIA	0.931	0.853	0.784	1.019	0.88	0.797	0.8665
NUTF2	1	1	1	0.704	0.733	0.67	0.8665
CORO1A	0.747	0.575	0.759	1.338	1.156	1.078	0.8655
ATP5O	0.864	0.79	0.758	0.986	0.94	0.767	0.865
CNTN1	0.833	0.898	0.79	0.806	0.832	0.73	0.865
CBX3	1	1	1	0.854	0.728	0.726	0.864
CAP1	0.94	1.015	0.814	0.806	0.713	0.709	0.864
KPNB1	1	1	1	0.999	0.727	0.71	0.8635
ACTN4	0.955	0.921	0.85	0.89	0.805	0.79	0.863
IDH3A	0.918	0.883	0.814	0.747	0.842	0.82	0.8625
VIM	0.905	0.804	0.681	0.896	0.919	0.694	0.8615
ANXA5	0.794	0.723	0.608	1	1	1	0.8615
CNRIP1	0.851	0.72	0.829	1	1	1	0.86
ATP2A2	0.878	0.879	0.842	0.929	0.841	0.891	0.86
HNRNPC	1	1	1	0.806	0.72	0.743	0.86
RAP1GDS1	0.91	0.932	0.86	0.849	0.787	0.747	0.8595
ATP1B2	1.026	0.895	0.658	0.912	0.822	0.76	0.8585
LDHB	0.97	0.864	0.748	0.842	0.853	0.719	0.8585
ACOT7	0.798	0.858	0.72	0.965	0.859	0.819	0.8585
PRKAR2A	0.713	0.896	0.782	0.789	0.821	0.708	0.8585
SNCB	0.859	0.882	0.756	0.834	0.834	0.711	0.858
LAP3	0.863	0.782	0.715	0.829	0.933	0.707	0.8575
FAM49B	0.751	0.851	0.714	0.829	0.864	0.692	0.8575
CYCS	1	1	1	0.585	0.714	0.772	0.857
TPI1	0.879	0.878	0.815	0.854	0.834	0.803	0.856
SLC25A18	0.777	0.827	0.795	0.809	0.884	0.754	0.8555
ARPC2	1	1	1	0.742	0.709	0.776	0.8545
ATP6V0A1	0.815	0.861	0.743	0.818	0.848	0.762	0.8545
PHGDH	0.704	0.763	0.722	0.875	0.946	0.789	0.8545
PRPF19	1	1	1	0.85	0.708	0.719	0.854
EIF4B	1	1	1	0.839	0.708	0.784	0.854
ANK2	1.015	0.888	0.81	0.771	0.82	0.677	0.854
ATP5A1	0.863	0.88	0.751	0.806	0.828	0.746	0.854
OTUB1	0.832	0.882	0.844	0.885	0.825	0.782	0.8535
MSN	0.687	0.706	0.554	1	1	1	0.853
DLAT	0.786	0.834	0.834	0.799	0.87	0.723	0.852
RPS3A	0.862	0.821	0.76	0.901	0.88	0.808	0.8505
ATP5B	0.855	0.845	0.737	0.833	0.852	0.771	0.8485
STX1B	0.792	0.859	0.771	0.84	0.837	0.763	0.848
VDAC1	0.794	0.875	0.769	0.721	0.82	0.761	0.8475
OPCML	0.837	0.863	0.826	0.838	0.831	0.709	0.847
CAPZA2	0.888	0.837	0.98	1.187	0.856	0.784	0.8465
AP1B1	0.643	0.692	0.696	1	1	1	0.846
NEFH	0.922	0.878	0.322	0.587	0.814	0.56	0.846
EPB41L3	1.025	0.891	0.766	0.914	0.8	0.775	0.8455
ATP6V0D1	0.826	0.844	0.789	0.837	0.847	0.774	0.8455
2012-09-06	0.764	0.813	0.758	0.924	0.876	0.777	0.8445
PRKCE	1	1	1	0.764	0.688	0.608	0.844
PFKM	0.842	0.902	0.8	0.893	0.786	0.744	0.844
HBA1	1.495	0.827	0.855	1.455	0.859	0.908	0.843
ATP6V1H	0.811	0.758	0.747	0.934	0.928	0.823	0.843
HSPD1	0.884	0.82	0.745	0.96	0.865	0.734	0.8425
QDPR	0.815	0.819	0.622	0.789	0.866	0.657	0.8425
ACSL6	0.781	0.684	0.63	1	1	1	0.842
CADPS	0.909	0.84	0.746	0.801	0.844	0.692	0.842
AUH	1	1	1	0.785	0.683	0.69	0.8415
STXBP1	0.814	0.822	0.77	0.866	0.861	0.779	0.8415
HSP90B1	0.723	0.805	0.778	0.861	0.875	0.825	0.84
GAPDH	0.91	0.869	0.789	0.85	0.809	0.74	0.839
ACTR3	0.779	0.792	0.87	0.862	0.885	0.858	0.8385
VCP	0.803	0.803	0.739	0.998	0.873	0.769	0.838
GFAP	0.857	0.865	0.745	0.799	0.811	0.735	0.838
EEF1G	0.957	0.853	0.776	0.973	0.822	0.691	0.8375
GLUL	0.906	1	0.906	0.826	0.675	0.692	0.8375
SH3GL2	0.736	0.816	0.763	0.774	0.859	0.841	0.8375
PGAM1	0.849	0.812	0.728	0.965	0.862	0.764	0.837
OGDHL	0.778	0.829	0.781	0.948	0.843	0.813	0.836
CPE	0.832	0.807	0.699	0.853	0.864	0.784	0.8355
2012-09-01	0.849	0.792	0.707	0.919	0.878	0.728	0.835
NAPG	0.864	0.879	0.759	0.874	0.791	0.749	0.835
PEA15	1	1	1	0.698	0.669	0.705	0.8345
ATP5D	0.825	0.754	0.65	0.901	0.913	0.744	0.8335
RHOG	0.838	0.793	0.689	0.878	0.874	0.675	0.8335
EIF4H	0.692	0.842	0.692	1.165	0.823	0.823	0.8325
PPP1R1B	1	1	1	0.864	0.664	0.56	0.832
ATP1A2	0.866	0.861	0.712	0.797	0.802	0.683	0.8315
EEF2	0.85	0.803	0.718	0.89	0.858	0.77	0.8305
TKT	0.869	0.839	0.723	0.895	0.821	0.735	0.83
RPL23A	0.813	0.777	0.747	0.934	0.883	0.953	0.83
CALM2	0.733	0.822	0.751	0.785	0.838	0.866	0.83
SLC8A1	0.701	0.845	0.79	0.676	0.815	0.795	0.83
OXCT2	0.763	0.811	0.745	0.832	0.848	0.811	0.8295
NME2	0.841	0.857	0.786	0.851	0.801	0.743	0.829
ACAT2	0.65	0.848	0.924	0.571	0.81	0.612	0.829
UBE2N	0.772	0.825	0.729	0.873	0.832	0.718	0.8285
PFN1	0.64	0.656	0.64	1	1	1	0.828
ACTR2	0.818	0.825	0.776	0.849	0.83	0.805	0.8275
TALDO1	0.744	0.731	0.669	0.754	0.924	0.717	0.8275
HSPA8	0.907	0.847	0.759	0.859	0.807	0.731	0.827
NDUFS4	0.763	0.88	0.805	0.81	0.774	0.783	0.827
PSMC2	0.987	0.826	0.708	1.027	0.827	0.764	0.8265
CPLX2	0.93	0.809	0.734	0.886	0.844	0.78	0.8265
ATP5I	0.742	0.695	0.604	0.925	0.958	0.792	0.8265
RPSA	0.888	0.81	0.731	0.741	0.843	0.716	0.8265
ATP6V1C1	0.78	0.805	0.794	0.723	0.847	0.802	0.826
TUBA1A	0.98	0.824	0.737	0.877	0.826	0.732	0.825
ATP2B2	0.8	0.838	0.845	0.765	0.812	0.678	0.825
SLC12A6	0.749	0.648	0.704	1	1	1	0.824
UBE2D2	1	1	1	0.701	0.648	0.663	0.824
NECAP1	1	1	1	0.998	0.647	0.67	0.8235
FBXO2	1	1	1	0.648	0.645	0.508	0.8225
CSNK2B	0.79	0.783	0.673	0.787	0.862	0.729	0.8225
WDR1	0.936	0.853	0.8	0.759	0.79	0.702	0.8215
GDI1	0.826	0.867	0.766	0.705	0.776	0.761	0.8215
SYN2	0.702	0.807	0.68	0.752	0.835	0.733	0.821
NAP1L1	0.829	0.641	0.765	1	1	1	0.8205
PAFAH1B2	0.815	0.923	0.743	0.667	0.718	0.685	0.8205
HSP90AA1	1.041	0.888	0.773	0.872	0.752	0.725	0.82
NDUFA7	1.288	0.712	0.808	1.154	0.925	1.032	0.8185
2012-09-02	0.799	0.724	0.617	0.943	0.913	0.771	0.8185
SYN1	0.882	0.861	0.775	0.779	0.775	0.76	0.818
RPL4	0.785	0.824	0.729	0.752	0.812	0.738	0.818
PKM	0.749	0.817	0.756	0.75	0.818	0.724	0.8175
CMPK1	1.109	0.916	0.831	0.815	0.717	0.71	0.8165
ALDH1A1	0.974	0.853	0.714	0.853	0.78	0.668	0.8165
VAMP2	0.868	0.869	0.725	0.811	0.764	0.688	0.8165
ATP6V1E1	0.754	0.836	0.723	0.72	0.797	0.765	0.8165
PGM1	0.794	0.887	0.83	0.742	0.743	0.637	0.815
FSCN1	0.858	0.808	0.774	0.934	0.821	0.824	0.8145
NAPB	0.802	0.858	0.739	0.745	0.771	0.692	0.8145
PRKACA	0.693	0.628	0.766	1	1	1	0.814
MAPRE3	0.712	0.695	0.753	0.818	0.933	0.808	0.814
MAP2K1	0.859	0.848	0.729	0.792	0.777	0.722	0.8125
PCSK1N	1.286	0.891	0.798	1.229	0.733	0.581	0.812
AP2A2	0.785	0.808	0.751	0.893	0.816	0.779	0.812
ENO2	0.821	0.838	0.715	0.823	0.784	0.743	0.811
DPYSL2	0.844	0.855	0.755	0.932	0.766	0.802	0.8105
MYL6	0.743	0.812	0.818	0.893	0.809	0.823	0.8105
CD47	0.86	0.82	0.834	0.712	0.801	0.743	0.8105
NEFM	0.853	0.806	0.662	0.838	0.814	0.648	0.81
DBN1	0.877	0.768	0.848	0.775	0.852	0.862	0.81
RAC1	0.752	0.811	0.726	0.789	0.808	0.707	0.8095
INA	0.732	0.802	0.656	0.795	0.816	0.696	0.809
CADPS	0.82	0.896	0.671	0.753	0.721	0.67	0.8085
ATP1A1	0.726	0.818	0.786	0.768	0.799	0.806	0.8085
NCDN	0.792	0.615	0.594	1	1	1	0.8075
YWHAG	0.799	0.824	0.783	0.804	0.79	0.761	0.807
VAPB	0.974	0.848	0.819	0.946	0.763	0.702	0.8055
DNAJA1	1	1	1	0.697	0.611	0.653	0.8055
YWHAH	0.81	0.773	0.756	0.746	0.836	0.787	0.8045
EPB41L1	1.009	0.82	0.709	0.96	0.788	0.816	0.804
MAPT	0.946	0.823	0.766	0.914	0.785	0.795	0.804
UQCRC1	0.762	0.713	0.732	0.953	0.894	0.762	0.8035
MAP1B	0.893	0.772	0.678	0.923	0.832	0.717	0.802
GPD2	0.883	0.883	0.866	0.754	0.721	0.733	0.802
ARPC4	0.641	0.821	0.833	0.857	0.783	0.765	0.802
TCP1	0.788	0.825	0.703	0.921	0.777	0.75	0.801
ALDOC	0.787	0.801	0.699	0.824	0.8	0.766	0.8005
VSNL1	0.783	0.828	0.683	0.66	0.773	0.733	0.8005
TUBB3	0.766	0.769	0.73	0.822	0.83	0.758	0.7995
NFASC	0.749	0.783	0.664	0.804	0.816	0.741	0.7995
FKBP1A	0.824	0.737	0.796	0.855	0.861	0.792	0.799
YWHAQ	0.823	0.778	0.733	0.852	0.82	0.765	0.799
CPNE6	0.721	0.597	0.693	1	1	1	0.7985
SFXN3	0.897	0.882	0.805	0.829	0.714	0.566	0.798
MAPRE2	0.659	0.596	0.567	1	1	1	0.798
NTM	0.838	0.765	0.803	0.846	0.83	0.928	0.7975
SLC25A12	0.826	0.778	0.752	0.846	0.817	0.794	0.7975
NEFL	0.742	0.778	0.61	0.781	0.817	0.606	0.7975
CCT5	0.527	0.571	0.637	0.625	1.023	0.898	0.797
SYNJ1	0.773	0.77	0.742	0.792	0.823	0.749	0.7965
OPA1	0.833	0.798	0.72	0.835	0.794	0.73	0.796
HNRNPA3	1	1	1	0.656	0.589	0.712	0.7945
SNAP25	0.939	0.798	0.649	0.827	0.788	0.772	0.793
ATP2B1	0.888	0.792	0.742	0.836	0.794	0.759	0.793
RAB6B	0.688	0.697	0.667	0.966	0.889	0.692	0.793
DNM1	1	1	1	0.702	0.585	0.635	0.7925
DNM1	1	1	1	0.702	0.585	0.635	0.7925
SNAP91	0.91	0.831	0.752	0.947	0.753	0.8	0.792
HNRNPL	0.77	0.732	0.694	0.907	0.851	0.761	0.7915
NDUFA4	0.724	0.787	0.754	0.773	0.794	0.742	0.7905
DYNC1H1	0.828	0.791	0.736	0.911	0.789	0.729	0.79
TUBB6	0.992	0.763	0.792	0.855	0.816	0.792	0.7895
ATP1B1	0.797	0.798	0.694	0.806	0.781	0.71	0.7895
HSPA4	0.77	0.773	0.748	0.82	0.806	0.775	0.7895
AKR1B1	0.853	0.821	0.79	0.722	0.757	0.692	0.789
ACTR1A	0.844	0.768	0.739	0.874	0.809	0.762	0.7885
EHD3	0.943	0.815	0.649	1.049	0.761	0.832	0.788
2012-09-05	0.781	0.696	0.646	0.91	0.878	0.824	0.787
TUBB	0.921	0.799	0.723	0.893	0.774	0.754	0.7865
NDUFA5	0.754	0.779	0.74	0.762	0.794	0.773	0.7865
DNM1L	0.849	0.839	0.688	0.879	0.733	0.731	0.786
PDHB	0.764	0.775	0.728	0.886	0.796	0.663	0.7855
2012-09-10	0.744	0.654	0.82	0.828	0.916	0.645	0.785
PGK1	0.716	0.727	0.695	0.845	0.843	0.778	0.785
TMX4	0.812	0.798	0.671	0.747	0.772	0.83	0.785
UQCRFS1	0.806	0.813	0.743	0.802	0.754	0.672	0.7835
RPS8	0.764	0.739	0.552	0.989	0.827	0.796	0.783
GOT1	0.714	0.742	0.684	0.767	0.823	0.726	0.7825
CLTA	0.739	0.784	0.753	0.891	0.78	0.763	0.782
CLTC	0.721	0.769	0.769	0.764	0.795	0.786	0.782
GOT2	0.696	0.758	0.669	0.741	0.805	0.716	0.7815
SPTBN2	0.802	0.814	0.806	0.754	0.748	0.813	0.781
CADPS	0.909	0.84	0.746	0.753	0.721	0.67	0.7805
ACAT1	1	1	1	0.537	0.56	0.61	0.78
TMSB10	0.767	0.794	0.644	0.77	0.766	0.736	0.78
FUS	0.847	0.831	0.949	0.993	0.728	0.922	0.7795
CSNK2A1	0.812	0.803	0.727	0.839	0.756	0.847	0.7795
HIST1H4L	0.853	0.785	0.813	0.933	0.77	0.803	0.7775
RPH3A	0.868	0.807	0.744	0.826	0.748	0.745	0.7775
STIP1	0.826	0.801	0.755	0.839	0.754	0.755	0.7775
TIMM8A	1.102	0.778	0.842	1.068	0.775	0.857	0.7765
ADD1	0.845	0.758	0.737	0.923	0.794	0.808	0.776
SET	0.548	1.151	0.753	0.653	0.4	0.8	0.7755
YWHAE	0.654	0.75	0.706	0.726	0.8	0.751	0.775
SRSF1	1.04	0.685	0.75	0.913	0.863	0.693	0.774
MAP1A	0.831	0.795	0.872	0.835	0.752	0.737	0.7735
AP2M1	0.789	0.783	0.742	0.774	0.764	0.709	0.7735
RAB1A	0.902	0.8	0.685	0.818	0.746	0.729	0.773
RPL7	0.794	0.861	0.782	0.915	0.685	0.667	0.773
UBA52	0.742	0.705	0.772	0.91	0.835	0.776	0.77
LGALSL	0.741	0.743	0.785	0.71	0.797	0.698	0.77
MDH2	0.804	0.783	0.711	0.769	0.754	0.686	0.7685
RPL13A	0.76	0.831	0.632	0.797	0.706	0.681	0.7685
UCHL1	0.693	0.749	0.627	0.801	0.786	0.713	0.7675
RAB3A	0.668	0.76	0.757	0.755	0.775	0.76	0.7675
SYT1	0.714	0.781	0.767	0.688	0.754	0.708	0.7675
YWHAZ	0.734	0.743	0.723	0.799	0.789	0.762	0.766
CAP2	0.951	0.781	0.906	0.961	0.75	0.798	0.7655
AP2A1	0.795	0.767	0.741	0.715	0.763	0.752	0.765
MAP2	0.917	0.738	0.7	0.879	0.789	0.704	0.7635
AP2B1	0.674	0.723	0.758	0.709	0.8	0.767	0.7615
STX1A	0.681	0.765	0.784	0.675	0.758	0.778	0.7615
CCT8	0.809	0.592	0.796	0.865	0.926	0.794	0.759
PPP2R1A	0.779	0.732	0.789	0.775	0.783	0.738	0.7575
SLC17A7	0.809	0.781	0.837	0.7	0.734	0.775	0.7575
DLD	0.88	0.848	0.63	0.858	0.662	0.618	0.755
GIT1	1	1	1	0.705	0.509	0.58	0.7545
NDUFV1	0.75	0.752	0.683	0.731	0.757	0.701	0.7545
HIST1H2BD	0.925	0.753	0.859	0.877	0.755	0.774	0.754
LDHA	0.774	0.737	0.801	0.713	0.771	0.769	0.754
PRDX5	0.757	0.821	0.812	0.644	0.687	0.627	0.754
PSD3	1.009	0.852	0.889	0.888	0.655	0.73	0.7535
PURA	0.756	0.713	0.73	0.863	0.789	0.713	0.751
GNAI2	0.832	0.678	0.675	0.795	0.821	0.721	0.7495
PARK7	0.879	0.673	0.781	0.955	0.821	0.687	0.747
RPS13	0.818	0.81	0.683	0.791	0.683	0.677	0.7465
IDH2	0.869	0.798	0.764	0.996	0.694	0.781	0.746
RPL11	0.805	0.79	0.669	0.841	0.701	0.709	0.7455
IDH3B	0.77	0.7	0.642	0.819	0.791	0.694	0.7455
SRCIN1	0.757	0.794	0.8	0.827	0.695	0.783	0.7445
TUBB4B	0.694	0.67	0.637	1.091	0.818	0.707	0.744
AP3B2	0.746	0.672	0.762	0.804	0.814	0.767	0.743
EIF5A	0.83	0.749	0.705	0.477	0.736	0.706	0.7425
PPP3CA	0.756	0.756	0.748	0.753	0.727	0.761	0.7415
SCAMP5	0.722	0.792	0.745	0.601	0.689	0.718	0.7405
DCLK1	0.743	0.728	0.744	0.81	0.751	0.751	0.7395
GNA11	0.976	0.794	0.683	1	0.679	0.702	0.7365
NDRG2	0.712	0.742	0.627	0.71	0.729	0.645	0.7355
HSP90AB1	0.792	0.72	0.747	0.786	0.748	0.782	0.734
ENSA	0.902	0.727	0.807	0.996	0.736	0.745	0.7315
ENO1	0.714	0.725	0.71	0.704	0.738	0.704	0.7315
CNP	0.84	0.768	0.675	0.659	0.694	0.598	0.731
YWHAB	0.686	0.684	0.738	0.77	0.778	0.804	0.731
DYNLL2	0.55	0.659	0.672	0.684	0.803	0.685	0.731
HSPA9	0.852	0.718	0.673	0.847	0.742	0.71	0.73
TUBA4A	0.818	0.741	0.725	0.693	0.719	0.709	0.73
GNAO1	0.798	0.709	0.772	0.841	0.749	0.766	0.729
ACTA1	0.671	0.711	0.768	0.639	0.746	0.838	0.7285
AMPH	0.585	0.685	0.693	0.636	0.77	0.822	0.7275
PCBP2	0.875	0.648	0.795	0.721	0.805	0.622	0.7265
GMFB	0.739	0.678	0.697	0.749	0.775	0.802	0.7265
MYO5A	0.725	0.713	0.765	0.776	0.736	0.761	0.7245
RAN	0.619	0.702	0.713	0.726	0.747	0.679	0.7245
GPI	0.699	0.693	0.656	0.725	0.755	0.653	0.724
ARF1	0.612	0.678	0.725	0.756	0.769	0.807	0.7235
RAB2A	0.709	0.708	0.72	0.698	0.737	0.723	0.7225
GDAP1	0.719	0.699	0.613	0.785	0.741	0.669	0.72
HNRNPD	0.676	0.686	0.63	0.681	0.754	0.745	0.72
TMSB4X	0.854	0.637	0.657	0.889	0.799	0.841	0.718
TUBB4A	0.772	0.715	0.698	0.697	0.712	0.701	0.7135
PCP4	0.95	0.736	0.702	0.891	0.689	0.661	0.7125
PDHA1	0.775	0.689	0.685	0.779	0.736	0.688	0.7125
GNAQ	0.673	0.737	0.74	0.702	0.686	0.682	0.7115
ARF5	0.813	0.699	0.819	0.796	0.723	0.743	0.711
SCP2	0.877	0.718	0.737	0.783	0.702	0.695	0.71
AAK1	0.774	0.634	0.575	0.843	0.782	0.772	0.708
SLC25A4	0.634	0.767	0.738	0.614	0.646	0.78	0.7065
RPL38	0.866	0.709	0.687	0.799	0.703	0.618	0.706
HIST1H1D	1.114	0.704	0.806	1.032	0.703	0.787	0.7035
PPP3R1	0.734	0.694	0.655	0.673	0.711	0.767	0.7025
FKBP8	0.789	0.683	0.604	0.786	0.712	0.642	0.6975
HPCAL4	0.608	0.72	0.61	0.682	0.674	0.669	0.697
SLC25A5	0.661	0.703	0.671	0.668	0.69	0.699	0.6965
UBA1	0.838	0.686	0.715	0.86	0.706	0.715	0.696
FBXL16	0.746	0.74	0.74	0.768	0.645	0.694	0.6925
CTNNB1	0.921	0.751	0.767	0.785	0.623	0.734	0.687
HSPA12A	0.814	0.726	0.706	0.732	0.638	0.681	0.682
PRKAR2B	0.763	0.672	0.61	0.793	0.688	0.687	0.68
CTTN	0.77	0.641	0.722	0.774	0.719	0.649	0.68
PLP1	0.663	0.663	0.51	0.797	0.696	0.505	0.6795
BSN	0.83	0.697	0.702	0.8	0.658	0.729	0.6775
NCALD	0.644	0.627	0.653	0.695	0.713	0.675	0.67
CPLX1	0.824	0.687	0.678	0.695	0.652	0.671	0.6695
CKB	0.722	0.635	0.648	0.786	0.692	0.709	0.6635
RTCB	0.851	0.651	0.687	0.788	0.671	0.684	0.661
LANCL2	0.64	0.711	0.639	0.706	0.604	0.679	0.6575
CFL1	0.76	0.714	0.712	0.681	0.595	0.676	0.6545
GLUD1	0.688	0.632	0.644	0.576	0.673	0.578	0.6525
RPL15	0.637	0.704	0.644	0.609	0.601	0.819	0.6525
SLC8A2	0.685	0.655	0.696	0.83	0.638	0.544	0.6465
TUBB2A	0.643	0.626	0.635	0.653	0.659	0.622	0.6425
NSF	0.728	0.637	0.645	0.775	0.641	0.631	0.639
RPL13	0.679	0.595	0.612	0.73	0.67	0.653	0.6325
HNRNPH1	0.773	0.609	0.584	0.793	0.628	0.682	0.6185
SUCLA2	0.698	0.59	0.673	0.828	0.646	0.678	0.618
PEBP1	0.788	0.534	0.579	0.763	0.698	0.727	0.616
EEF1A1	0.796	0.618	0.624	0.804	0.603	0.685	0.6105
PRKCB	0.855	0.77	0.702	0.613	0.447	0.55	0.6085
PRDX6	0.697	0.663	0.702	0.795	0.545	0.568	0.604
RPS7	0.306	0.531	0.347	0.82	0.645	0.727	0.588
MCM3AP	0.491	0.431	0.69	0.626	0.739	0.654	0.585
PRKCG	0.834	0.561	0.55	0.736	0.583	0.538	0.572
HNRNPA2B1	0.672	0.564	0.684	0.661	0.569	0.631	0.5665
CAMK2D	0.684	0.523	0.551	0.674	0.598	0.548	0.5605
TUFM	0.703	0.52	0.644	0.792	0.577	0.618	0.5485
DYNLL1	0.517	0.591	0.739	0.583	0.466	0.536	0.5285
SLC12A5	0.609	0.359	0.511	0.694	0.594	0.741	0.4765
USP5	0.707	0.472	0.543	0.713	0.468	0.507	0.47
CAMK2B	0.47	0.363	0.435	0.57	0.437	0.446	0.4
CAMK2A	0.532	0.378	0.483	0.492	0.339	0.466	0.3585

## Sheet: 129_Sorting
Gene_Symbol	Set.1.Ratio.127/126	Set.1.Ratio.128/126	Set.1.Ratio.129/126	Set.2.Ratio.127/126	Set.2.Ratio.128/126	Set.2.Ratio.129/126	Average_FC_129/126
HBG1	1.949	0.947	1.137	2.039	1.041	1.315	1.226
DNAJA2	1.195	0.87	1.221	1.049	1.025	0.926	1.0735
H1F0	1.022	0.93	1.054	1	1	1	1.027
RAB10	1.409	1.705	1.318	1.081	0.593	0.711	1.0145
EFHD2	0.883	1.056	0.973	0.993	1.202	1.055	1.014
C1orf95	1	1	1	0.937	1.242	1.005	1.0025
CAPZB	0.963	0.94	0.969	0.876	1.108	1.034	1.0015
NDUFA12	1	1	1	0.978	1.014	1	1
2012-09-04	1	1	1	1	1	1	1
2012-09-04	1	1	1	1	1	1	1
2012-09-08	1	1	1	1	1	1	1
ABI1	1	1	1	1	1	1	1
ABI2	1	1	1	1	1	1	1
ADAM23	1	1	1	1	1	1	1
ADAP1	1	1	1	1	1	1	1
AHCY	1	1	1	1	1	1	1
AHSA1	1	1	1	1	1	1	1
AK1	1	1	1	1	1	1	1
ALCAM	1	1	1	1	1	1	1
ANXA6	1	1	1	1	1	1	1
ARFGAP1	1	1	1	1	1	1	1
ARL3	1	1	1	1	1	1	1
ARPC1A	1	1	1	1	1	1	1
ARPC3	1	1	1	1	1	1	1
ATL1	1	1	1	1	1	1	1
ATP5C1	1	1	1	1	1	1	1
ATP5H	1	1	1	1	1	1	1
BAIAP2	1	1	1	1	1	1	1
BCAN	1	1	1	1	1	1	1
BPNT1	1	1	1	1	1	1	1
CACNA2D1	1	1	1	1	1	1	1
CARHSP1	1	1	1	1	1	1	1
CASKIN1	1	1	1	1	1	1	1
CDK5	1	1	1	1	1	1	1
CELF2	1	1	1	1	1	1	1
CISD1	1	1	1	1	1	1	1
CORO1C	1	1	1	1	1	1	1
COX7C	1	1	1	1	1	1	1
DCTN1	1	1	1	1	1	1	1
DLG4	1	1	1	1	1	1	1
DMXL2	1	1	1	1	1	1	1
DNM1	1	1	1	1	1	1	1
DNM1	1	1	1	1	1	1	1
EIF4E	1	1	1	1	1	1	1
EIF5	1	1	1	1	1	1	1
FABP3	1	1	1	1	1	1	1
FAM49A	1	1	1	1	1	1	1
FASN	1	1	1	1	1	1	1
FKBP2	1	1	1	1	1	1	1
GABARAPL1	1	1	1	1	1	1	1
GABRA1	1	1	1	1	1	1	1
GABRB2	1	1	1	1	1	1	1
GDI2	1	1	1	1	1	1	1
GLOD4	1	1	1	1	1	1	1
GNG13	1	1	1	1	1	1	1
GSTM1	1	1	1	1	1	1	1
HAPLN1	1	1	1	1	1	1	1
HDHD2	1	1	1	1	1	1	1
HEPACAM	1	1	1	1	1	1	1
HNRNPM	1	1	1	1	1	1	1
HNRNPU	1	1	1	1	1	1	1
HOMER1	1	1	1	1	1	1	1
HYOU1	1	1	1	1	1	1	1
IDH1	1	1	1	1	1	1	1
IQSEC1	1	1	1	1	1	1	1
ITM2C	1	1	1	1	1	1	1
KIAA1045	1	1	1	1	1	1	1
KIF2A	1	1	1	1	1	1	1
LIN7A	1	1	1	1	1	1	1
LMNA	1	1	1	1	1	1	1
MDP1	1	1	1	1	1	1	1
ME3	1	1	1	1	1	1	1
MIF	1	1	1	1	1	1	1
MOG	1	1	1	1	1	1	1
MPP6	1	1	1	1	1	1	1
MYH10	1	1	1	1	1	1	1
MYL12A	1	1	1	1	1	1	1
NEDD8-MDP1	1	1	1	1	1	1	1
NGEF	1	1	1	1	1	1	1
NRAS	1	1	1	1	1	1	1
NSFL1C	1	1	1	1	1	1	1
OGT	1	1	1	1	1	1	1
OMG	1	1	1	1	1	1	1
OSBP	1	1	1	1	1	1	1
P4HB	1	1	1	1	1	1	1
PACS1	1	1	1	1	1	1	1
PAK1	1	1	1	1	1	1	1
PCBP1	1	1	1	1	1	1	1
PCDH1	1	1	1	1	1	1	1
PCMT1	1	1	1	1	1	1	1
PDCD5	1	1	1	1	1	1	1
PDCD6IP	1	1	1	1	1	1	1
PEX5L	1	1	1	1	1	1	1
PFKL	1	1	1	1	1	1	1
PGM2L1	1	1	1	1	1	1	1
PGRMC1	1	1	1	1	1	1	1
PHYHIP	1	1	1	1	1	1	1
PIP4K2B	1	1	1	1	1	1	1
PLEC	1	1	1	1	1	1	1
PLS3	1	1	1	1	1	1	1
PPFIA3	1	1	1	1	1	1	1
PPIB	1	1	1	1	1	1	1
PPP5C	1	1	1	1	1	1	1
PRKAR1A	1	1	1	1	1	1	1
PSMA2	1	1	1	1	1	1	1
PSMA3	1	1	1	1	1	1	1
PSMA8	1	1	1	1	1	1	1
PURB	1	1	1	1	1	1	1
RAB14	1	1	1	1	1	1	1
RAB18	1	1	1	1	1	1	1
RHOA	1	1	1	1	1	1	1
RPL10A	1	1	1	1	1	1	1
RPL12	1	1	1	1	1	1	1
RPL14	1	1	1	1	1	1	1
RPL21	1	1	1	1	1	1	1
RPL23	1	1	1	1	1	1	1
RPL3	1	1	1	1	1	1	1
RPL7A	1	1	1	1	1	1	1
RPLP0	1	1	1	1	1	1	1
RPLP2	1	1	1	1	1	1	1
RPS12	1	1	1	1	1	1	1
RPS26	1	1	1	1	1	1	1
RPS3	1	1	1	1	1	1	1
RTN1	1	1	1	1	1	1	1
RTN1	1	1	1	1	1	1	1
SKP1	1	1	1	1	1	1	1
SLC25A11	1	1	1	1	1	1	1
SLC4A10	1	1	1	1	1	1	1
SLC4A4	1	1	1	1	1	1	1
SNRPD3	1	1	1	1	1	1	1
SRSF7	1	1	1	1	1	1	1
SUCLG1	1	1	1	1	1	1	1
SUCLG2	1	1	1	1	1	1	1
SYNGR1	1	1	1	1	1	1	1
TOM1L2	1	1	1	1	1	1	1
TPP2	1	1	1	1	1	1	1
UBE2I	1	1	1	1	1	1	1
VPS35	1	1	1	1	1	1	1
ATP6V1D	1	1	1	0.845	0.938	0.967	0.9835
RPS15	0.756	0.733	0.674	1.149	1.426	1.277	0.9755
ROCK2	0.903	0.852	0.932	1	1	1	0.966
CALB1	0.861	0.84	0.671	1.034	1.034	1.247	0.959
PSMC3	1	1	1	1.008	0.922	0.916	0.958
LSAMP	1.125	1.037	1.015	0.954	0.962	0.893	0.954
NPTX1	1.026	1.035	0.907	1	1	1	0.9535
TPM1	1.24	1.031	0.906	1	1	1	0.953
HSPH1	1.026	1.035	0.894	1	1	1	0.947
HIST2H2AA3	1	1	1	1.2	1.053	0.885	0.9425
ABAT	0.747	0.768	0.676	1.364	1	1.205	0.9405
ERP29	1.032	0.774	0.874	1	1	1	0.937
L1CAM	0.943	0.859	0.872	1	1	1	0.936
FUS	0.847	0.831	0.949	0.993	0.728	0.922	0.9355
ROGDI	1	1	1	0.994	0.837	0.87	0.935
SDHB	1.27	1.066	0.869	1	1	1	0.9345
CLASP2	1.333	0.908	0.867	1	1	1	0.9335
HNRNPAB	0.855	0.797	0.862	1	1	1	0.931
TOLLIP	1	1	1	0.933	0.897	0.86	0.93
RPS2	0.895	0.826	0.853	1	1	1	0.9265
CALR	1	1	1	1.176	0.997	0.851	0.9255
TPM1	1.24	1.031	0.906	1.176	1.111	0.937	0.9215
NDUFA7	1.288	0.712	0.808	1.154	0.925	1.032	0.92
RAB7A	1	1	1	0.728	0.808	0.838	0.919
CORO1A	0.747	0.575	0.759	1.338	1.156	1.078	0.9185
PTMS	1.029	0.901	0.836	1	1	1	0.918
PYGM	1.363	1.308	0.835	1	1	1	0.9175
SNCA	1.052	0.908	0.933	1.076	1.038	0.899	0.916
PDIA6	0.855	0.845	0.831	1	1	1	0.9155
NDUFS8	0.821	0.917	0.924	0.829	1.21	0.906	0.915
HPRT1	1	1	1	0.749	0.918	0.829	0.9145
CNRIP1	0.851	0.72	0.829	1	1	1	0.9145
PSMA1	0.87	0.881	0.828	1	1	1	0.914
PPID	1	1	1	1.297	0.957	0.827	0.9135
ACTG1	0.793	0.95	0.94	0.823	0.955	0.885	0.9125
PPA1	1.015	0.888	0.882	1.179	1.069	0.94	0.911
DYNLRB1	1	1	1	0.836	0.871	0.818	0.909
CCT4	1.073	0.97	0.816	1	1	1	0.908
DDAH1	0.749	0.853	0.804	1	1	1	0.902
GRIA3	0.841	0.849	0.803	1	1	1	0.9015
PSMA5	0.877	1.095	0.801	1	1	1	0.9005
TRIM2	0.576	0.819	0.799	1	1	1	0.8995
AKR1A1	1	1	1	0.858	0.795	0.797	0.8985
SDHA	1	1	1	0.751	0.909	0.796	0.898
TNR	1	1	1	0.741	0.838	0.796	0.898
PLCB1	0.888	1.003	0.952	0.851	0.877	0.843	0.8975
GPM6B	1	1	1	0.853	0.766	0.793	0.8965
CSRP1	0.8	0.912	0.791	1	1	1	0.8955
GPD1L	0.798	0.887	0.791	1	1	1	0.8955
SGIP1	1	1	1	0.948	0.921	0.79	0.895
YARS	1	1	1	0.803	0.796	0.787	0.8935
PYGB	0.883	0.784	0.784	1	1	1	0.892
EIF4B	1	1	1	0.839	0.708	0.784	0.892
UBQLN4	0.904	0.872	0.78	1	1	1	0.89
UQCRC2	0.774	0.776	0.779	1	1	1	0.8895
PABPC1	1.003	0.898	0.866	0.927	0.842	0.912	0.889
ARPC2	1	1	1	0.742	0.709	0.776	0.888
CADM4	1	1	1	0.775	0.887	0.775	0.8875
CYCS	1	1	1	0.585	0.714	0.772	0.886
COX6A1	0.987	0.888	0.978	0.908	1	0.792	0.885
ALDH2	0.709	0.756	0.77	1	1	1	0.885
SFPQ	1	1	1	0.838	0.757	0.769	0.8845
PRKACA	0.693	0.628	0.766	1	1	1	0.883
CA2	0.641	0.875	0.703	1.634	1.665	1.062	0.8825
NAP1L1	0.829	0.641	0.765	1	1	1	0.8825
CAPZA2	0.888	0.837	0.98	1.187	0.856	0.784	0.882
HBA1	1.495	0.827	0.855	1.455	0.859	0.908	0.8815
DNAJC6	0.978	0.936	0.76	1	1	1	0.88
TMED10	0.895	0.807	0.76	1	1	1	0.88
GSK3A	0.957	0.856	0.759	1	1	1	0.8795
FH	1	1	1	0.705	0.813	0.757	0.8785
CYFIP1	0.755	0.768	0.756	1	1	1	0.878
DPYSL2	0.844	0.855	0.755	1	1	1	0.8775
NPTN	0.719	0.756	0.755	1	1	1	0.8775
RAB11B	0.894	0.828	0.754	1	1	1	0.877
IMMT	0.689	0.841	0.753	1	1	1	0.8765
ICAM5	0.923	0.769	0.753	1	1	1	0.8765
GLO1	1.208	1.16	0.752	1	1	1	0.876
LGI1	0.853	0.814	0.75	1	1	1	0.875
SYP	1	1	1	0.76	0.797	0.75	0.875
ACTN1	0.772	0.848	0.827	0.983	0.916	0.921	0.874
NRCAM	0.861	0.909	0.883	1.017	0.942	0.864	0.8735
PPP2CA	1	1	1	0.754	0.771	0.747	0.8735
LETM1	0.78	0.855	0.745	1	1	1	0.8725
HNRNPC	1	1	1	0.806	0.72	0.743	0.8715
OXR1	0.969	0.952	0.872	0.928	0.96	0.868	0.87
WDR7	1	1	1	0.762	0.788	0.74	0.87
PSPC1	0.993	0.901	0.737	1	1	1	0.8685
RPS16	0.781	0.852	0.735	1	1	1	0.8675
ATP2A2	0.878	0.879	0.842	0.929	0.841	0.891	0.8665
NTM	0.838	0.765	0.803	0.846	0.83	0.928	0.8655
GDA	1	1	1	0.78	0.763	0.73	0.865
ACTR3	0.779	0.792	0.87	0.862	0.885	0.858	0.864
DSTN	0.82	0.788	0.727	1	1	1	0.8635
CADM2	0.761	0.857	0.839	0.905	1.155	0.887	0.863
CBX3	1	1	1	0.854	0.728	0.726	0.863
RPL17-C18orf32	1	1	1	0.873	1.074	0.725	0.8625
CCT7	1	1	1	0.782	0.763	0.724	0.862
CRYM	1	1	1	0.763	0.838	0.723	0.8615
SIRT2	0.62	0.786	0.722	1	1	1	0.861
PPP1R7	1	1	1	0.871	0.78	0.722	0.861
CCT2	1	1	1	0.838	0.765	0.722	0.861
CDC42	0.908	0.887	0.9	1.018	0.957	0.82	0.86
PRPF19	1	1	1	0.85	0.708	0.719	0.8595
RPL5	0.818	0.8	0.716	1	1	1	0.858
PFN2	1.123	1.015	0.877	0.958	0.961	0.837	0.857
DIRAS2	0.824	0.814	0.712	1	1	1	0.856
HNRNPA3	1	1	1	0.656	0.589	0.712	0.856
NDUFA6	1	1	1	0.846	0.861	0.711	0.8555
PPP3CB	1	1	1	0.831	0.817	0.71	0.855
KPNB1	1	1	1	0.999	0.727	0.71	0.855
DBN1	0.877	0.768	0.848	0.775	0.852	0.862	0.855
G3BP2	1	1	1	0.841	0.751	0.707	0.8535
HK1	0.904	1.016	0.891	0.833	0.884	0.815	0.853
TAGLN3	0.919	0.962	0.844	0.878	1.039	0.861	0.8525
PEA15	1	1	1	0.698	0.669	0.705	0.8525
CADM3	0.859	0.871	0.704	1	1	1	0.852
SLC12A6	0.749	0.648	0.704	1	1	1	0.852
CAP2	0.951	0.781	0.906	0.961	0.75	0.798	0.852
PPA2	0.817	0.881	0.701	1	1	1	0.8505
RPS6	1.058	0.907	0.92	1.139	0.94	0.781	0.8505
BLMH	0.812	0.739	0.7	1	1	1	0.85
RPL23A	0.813	0.777	0.747	0.934	0.883	0.953	0.85
TIMM8A	1.102	0.778	0.842	1.068	0.775	0.857	0.8495
AP1B1	0.643	0.692	0.696	1	1	1	0.848
2012-09-04	1	1	1	1.062	0.992	0.695	0.8475
2012-09-04	1	1	1	1.062	0.992	0.695	0.8475
SH3BGRL3	1	1	1	0.812	0.739	0.694	0.847
CPNE6	0.721	0.597	0.693	1	1	1	0.8465
AUH	1	1	1	0.785	0.683	0.69	0.845
PTK2B	0.774	0.769	0.689	1	1	1	0.8445
PDIA3	0.878	0.763	0.789	1.239	0.998	0.899	0.844
PHB2	1.015	0.966	0.844	0.963	0.955	0.843	0.8435
RALA	0.749	0.795	0.685	1	1	1	0.8425
SEC22B	0.732	0.989	0.684	1	1	1	0.842
RPL8	0.94	0.949	0.843	1.17	0.98	0.841	0.842
SARS	0.921	0.913	0.739	1.423	0.96	0.945	0.842
ATP6V1G2	1.089	0.843	0.881	0.948	0.952	0.8	0.8405
TPM3	0.876	0.884	0.821	1.02	0.939	0.859	0.84
MARCKS	0.804	0.749	0.68	1	1	1	0.84
SOD2	0.661	0.742	0.679	1	1	1	0.8395
CHCHD3	1	1	1	0.706	0.789	0.678	0.839
VAT1L	0.941	0.88	0.675	1	1	1	0.8375
CCT3	0.836	0.872	0.794	0.857	0.98	0.881	0.8375
GLS	0.937	1.008	0.929	0.934	1.142	0.744	0.8365
IMPA1	0.983	0.844	0.776	1.141	0.972	0.896	0.836
ADD2	0.935	0.865	0.838	0.982	0.88	0.832	0.835
NUTF2	1	1	1	0.704	0.733	0.67	0.835
NECAP1	1	1	1	0.998	0.647	0.67	0.835
SPTBN1	0.891	0.911	0.832	0.872	0.915	0.836	0.834
HEBP1	1	1	1	0.778	0.809	0.666	0.833
TPPP	1.011	0.944	0.841	0.921	0.831	0.823	0.832
ACTR3B	1	1	1	0.634	0.737	0.664	0.832
GNAS	0.898	0.817	0.663	1	1	1	0.8315
NPM1	1	1	1	0.784	0.778	0.663	0.8315
UBE2D2	1	1	1	0.701	0.648	0.663	0.8315
CRMP1	0.923	0.899	0.838	0.861	0.901	0.824	0.831
HSPE1	0.867	0.837	0.787	1.02	0.903	0.871	0.829
PSMC5	0.849	0.885	0.656	1	1	1	0.828
DPYSL4	0.858	0.897	0.866	1.02	0.971	0.79	0.828
CDH13	1	1	1	0.841	0.832	0.655	0.8275
NDUFS3	1.166	0.947	0.795	0.928	0.949	0.859	0.827
OLA1	0.896	0.884	0.764	0.934	0.948	0.89	0.827
DNAJA1	1	1	1	0.697	0.611	0.653	0.8265
GMPR	1	1	1	0.954	0.856	0.647	0.8235
RPS4X	1	1	1	0.853	0.848	0.645	0.8225
NPEPPS	0.908	0.969	0.835	0.79	0.863	0.809	0.822
EEF1A2	0.931	0.902	0.825	0.807	0.877	0.817	0.821
MYL6	0.743	0.812	0.818	0.893	0.809	0.823	0.8205
PACSIN1	0.992	0.943	0.81	1.127	0.993	0.83	0.82
MAP6	0.972	0.937	0.868	0.953	0.928	0.772	0.82
SCRN1	1.188	1.014	0.919	0.797	0.778	0.721	0.82
DLST	0.679	0.778	0.64	1	1	1	0.82
ACTN4	0.955	0.921	0.85	0.89	0.805	0.79	0.82
PFN1	0.64	0.656	0.64	1	1	1	0.82
DCTN2	0.884	1.092	0.98	0.741	0.792	0.659	0.8195
SPTAN1	0.925	0.91	0.837	0.825	0.868	0.802	0.8195
ALDOA	1.165	0.994	0.805	1.04	0.972	0.833	0.819
MAPK1	0.967	0.892	0.749	0.917	0.868	0.889	0.819
THEM4	0.95	0.763	0.636	1	1	1	0.818
DNM1	1	1	1	0.702	0.585	0.635	0.8175
DNM1	1	1	1	0.702	0.585	0.635	0.8175
IDH3A	0.918	0.883	0.814	0.747	0.842	0.82	0.817
HIST1H2BD	0.925	0.753	0.859	0.877	0.755	0.774	0.8165
ACSL6	0.781	0.684	0.63	1	1	1	0.815
UGP2	1.066	1.102	0.889	0.984	0.811	0.739	0.814
HSPA5	1.077	0.993	0.851	1.017	0.891	0.777	0.814
OTUB1	0.832	0.882	0.844	0.885	0.825	0.782	0.813
PRPSAP1	0.907	0.813	0.813	0.892	1.008	0.811	0.812
ATP6V1A	0.901	0.899	0.803	0.861	0.976	0.82	0.8115
SPTBN2	0.802	0.814	0.806	0.754	0.748	0.813	0.8095
PSD3	1.009	0.852	0.889	0.888	0.655	0.73	0.8095
TPI1	0.879	0.878	0.815	0.854	0.834	0.803	0.809
STMN1	1.081	0.874	0.785	1.125	0.891	0.832	0.8085
CALM2	0.733	0.822	0.751	0.785	0.838	0.866	0.8085
HIST1H4L	0.853	0.785	0.813	0.933	0.77	0.803	0.808
CAND1	0.797	0.883	0.74	0.811	1.048	0.874	0.807
SLC17A7	0.809	0.781	0.837	0.7	0.734	0.775	0.806
RPS19	1.074	0.823	0.863	1.168	0.912	0.747	0.805
ACAT1	1	1	1	0.537	0.56	0.61	0.805
MAP1A	0.831	0.795	0.872	0.835	0.752	0.737	0.8045
WASF1	0.731	0.805	0.826	0.924	0.937	0.782	0.804
ANXA5	0.794	0.723	0.608	1	1	1	0.804
PRKCE	1	1	1	0.764	0.688	0.608	0.804
RAP1GDS1	0.91	0.932	0.86	0.849	0.787	0.747	0.8035
ACTA1	0.671	0.711	0.768	0.639	0.746	0.838	0.803
LASP1	0.99	0.876	0.783	1.004	0.857	0.822	0.8025
SH3GL2	0.736	0.816	0.763	0.774	0.859	0.841	0.802
HSP90B1	0.723	0.805	0.778	0.861	0.875	0.825	0.8015
CANX	0.929	0.971	0.794	0.787	0.963	0.807	0.8005
AHCYL1	0.995	0.949	0.842	0.918	0.856	0.758	0.8
VAPA	0.898	0.97	0.869	0.825	0.84	0.73	0.7995
GPD2	0.883	0.883	0.866	0.754	0.721	0.733	0.7995
NCAM1	0.866	0.795	0.764	1.236	0.953	0.834	0.799
GNAI1	0.782	0.874	0.767	0.676	0.864	0.831	0.799
GLUL	0.906	1	0.906	0.826	0.675	0.692	0.799
FSCN1	0.858	0.808	0.774	0.934	0.821	0.824	0.799
ARPC4	0.641	0.821	0.833	0.857	0.783	0.765	0.799
NDUFS2	0.925	0.936	0.744	1.004	0.92	0.853	0.7985
COX5A	0.955	0.926	0.79	0.935	0.873	0.807	0.7985
ATP6V1C1	0.78	0.805	0.794	0.723	0.847	0.802	0.798
OGDH	0.825	0.839	0.814	0.875	0.93	0.781	0.7975
ARHGDIA	0.919	0.885	0.807	0.98	0.91	0.787	0.797
OGDHL	0.778	0.829	0.781	0.948	0.843	0.813	0.797
NCDN	0.792	0.615	0.594	1	1	1	0.797
ST13	1.003	0.982	0.765	0.741	0.895	0.828	0.7965
HIST1H1D	1.114	0.704	0.806	1.032	0.703	0.787	0.7965
MAG	0.82	0.755	0.592	1	1	1	0.796
ATP1A1	0.726	0.818	0.786	0.768	0.799	0.806	0.796
CCT8	0.809	0.592	0.796	0.865	0.926	0.794	0.795
PHB	0.965	0.907	0.771	0.901	0.843	0.818	0.7945
NDUFS4	0.763	0.88	0.805	0.81	0.774	0.783	0.794
FKBP1A	0.824	0.737	0.796	0.855	0.861	0.792	0.794
ATP6V1B2	0.92	0.866	0.784	0.881	0.893	0.802	0.793
GNB2L1	0.89	0.88	0.782	0.798	0.862	0.803	0.7925
SLC8A1	0.701	0.845	0.79	0.676	0.815	0.795	0.7925
TUBB6	0.992	0.763	0.792	0.855	0.816	0.792	0.792
SRCIN1	0.757	0.794	0.8	0.827	0.695	0.783	0.7915
PPIA	0.931	0.853	0.784	1.019	0.88	0.797	0.7905
ACTR2	0.818	0.825	0.776	0.849	0.83	0.805	0.7905
SCAMP1	0.833	0.872	0.803	0.798	0.916	0.777	0.79
GIT1	1	1	1	0.705	0.509	0.58	0.79
CLTB	0.893	0.788	0.768	1.297	1.072	0.81	0.789
CS	0.851	0.902	0.786	0.784	0.842	0.791	0.7885
CD47	0.86	0.82	0.834	0.712	0.801	0.743	0.7885
CSNK2A1	0.812	0.803	0.727	0.839	0.756	0.847	0.787
ATP6V1H	0.811	0.758	0.747	0.934	0.928	0.823	0.785
LDHA	0.774	0.737	0.801	0.713	0.771	0.769	0.785
RPS3A	0.862	0.821	0.76	0.901	0.88	0.808	0.784
DPYSL3	0.888	0.858	0.763	0.963	0.914	0.804	0.7835
MAPRE2	0.659	0.596	0.567	1	1	1	0.7835
ATP6V0D1	0.826	0.844	0.789	0.837	0.847	0.774	0.7815
SV2A	0.903	0.876	0.733	0.985	0.897	0.829	0.781
STX1A	0.681	0.765	0.784	0.675	0.758	0.778	0.781
ARF5	0.813	0.699	0.819	0.796	0.723	0.743	0.781
MAPRE3	0.712	0.695	0.753	0.818	0.933	0.808	0.7805
MAPT	0.946	0.823	0.766	0.914	0.785	0.795	0.7805
PPP1R1B	1	1	1	0.864	0.664	0.56	0.78
SLC1A2	0.938	0.911	0.785	0.996	0.869	0.774	0.7795
TUBB2B	1.025	0.838	0.738	1.443	0.982	0.82	0.779
DLAT	0.786	0.834	0.834	0.799	0.87	0.723	0.7785
DPYSL2	0.844	0.855	0.755	0.932	0.766	0.802	0.7785
PTPRZ1	0.805	0.885	0.783	0.901	0.973	0.773	0.778
MDH1	0.848	0.907	0.789	1.037	0.911	0.767	0.778
OXCT2	0.763	0.811	0.745	0.832	0.848	0.811	0.778
HSPA4L	0.976	0.868	0.753	1.374	1.033	0.802	0.7775
CLTC	0.721	0.769	0.769	0.764	0.795	0.786	0.7775
MSN	0.687	0.706	0.554	1	1	1	0.777
NDUFS1	0.837	0.847	0.764	0.832	0.921	0.789	0.7765
SET	0.548	1.151	0.753	0.653	0.4	0.8	0.7765
SNAP91	0.91	0.831	0.752	0.947	0.753	0.8	0.776
ENSA	0.902	0.727	0.807	0.996	0.736	0.745	0.776
CKMT1B	0.949	1.008	0.818	0.938	0.966	0.733	0.7755
SLC25A18	0.777	0.827	0.795	0.809	0.884	0.754	0.7745
STXBP1	0.814	0.822	0.77	0.866	0.861	0.779	0.7745
UBA52	0.742	0.705	0.772	0.91	0.835	0.776	0.774
SLC25A12	0.826	0.778	0.752	0.846	0.817	0.794	0.773
ADD1	0.845	0.758	0.737	0.923	0.794	0.808	0.7725
IDH2	0.869	0.798	0.764	0.996	0.694	0.781	0.7725
PFKM	0.842	0.902	0.8	0.893	0.786	0.744	0.772
YWHAG	0.799	0.824	0.783	0.804	0.79	0.761	0.772
YWHAH	0.81	0.773	0.756	0.746	0.836	0.787	0.7715
YWHAB	0.686	0.684	0.738	0.77	0.778	0.804	0.771
EPB41L3	1.025	0.891	0.766	0.914	0.8	0.775	0.7705
CMPK1	1.109	0.916	0.831	0.815	0.717	0.71	0.7705
ACOT7	0.798	0.858	0.72	0.965	0.859	0.819	0.7695
GNAO1	0.798	0.709	0.772	0.841	0.749	0.766	0.769
ACO2	0.85	0.876	0.758	0.825	0.873	0.778	0.768
ACAT2	0.65	0.848	0.924	0.571	0.81	0.612	0.768
DYNC1LI1	0.916	0.948	0.705	0.855	0.883	0.83	0.7675
HNRNPK	0.859	0.832	0.828	0.855	0.908	0.707	0.7675
UQCRB	0.889	0.825	0.71	0.999	0.912	0.825	0.7675
OPCML	0.837	0.863	0.826	0.838	0.831	0.709	0.7675
2012-09-06	0.764	0.813	0.758	0.924	0.876	0.777	0.7675
SYN1	0.882	0.861	0.775	0.779	0.775	0.76	0.7675
CCT5	0.527	0.571	0.637	0.625	1.023	0.898	0.7675
VDAC2	0.882	0.93	0.778	0.753	0.862	0.756	0.767
STX1B	0.792	0.859	0.771	0.84	0.837	0.763	0.767
ARF1	0.612	0.678	0.725	0.756	0.769	0.807	0.766
VDAC1	0.794	0.875	0.769	0.721	0.82	0.761	0.765
AP2A2	0.785	0.808	0.751	0.893	0.816	0.779	0.765
GAPDH	0.91	0.869	0.789	0.85	0.809	0.74	0.7645
NME2	0.841	0.857	0.786	0.851	0.801	0.743	0.7645
AP3B2	0.746	0.672	0.762	0.804	0.814	0.767	0.7645
HSP90AB1	0.792	0.72	0.747	0.786	0.748	0.782	0.7645
SLC25A3	0.7	0.816	0.735	0.93	0.919	0.792	0.7635
GDI1	0.826	0.867	0.766	0.705	0.776	0.761	0.7635
PPP2R1A	0.779	0.732	0.789	0.775	0.783	0.738	0.7635
MYO5A	0.725	0.713	0.765	0.776	0.736	0.761	0.763
ATP5O	0.864	0.79	0.758	0.986	0.94	0.767	0.7625
EPB41L1	1.009	0.82	0.709	0.96	0.788	0.816	0.7625
AP2B1	0.674	0.723	0.758	0.709	0.8	0.767	0.7625
VDAC3	0.76	0.858	0.747	0.771	0.918	0.777	0.762
CAP1	0.94	1.015	0.814	0.806	0.713	0.709	0.7615
ATP2B2	0.8	0.838	0.845	0.765	0.812	0.678	0.7615
HSPA4	0.77	0.773	0.748	0.82	0.806	0.775	0.7615
OLFM1	0.753	0.861	0.789	0.789	0.915	0.732	0.7605
VAPB	0.974	0.848	0.819	0.946	0.763	0.702	0.7605
CNTN1	0.833	0.898	0.79	0.806	0.832	0.73	0.76
SLC25A4	0.634	0.767	0.738	0.614	0.646	0.78	0.759
RAB3A	0.668	0.76	0.757	0.755	0.775	0.76	0.7585
CLTA	0.739	0.784	0.753	0.891	0.78	0.763	0.758
EIF4H	0.692	0.842	0.692	1.165	0.823	0.823	0.7575
AMPH	0.585	0.685	0.693	0.636	0.77	0.822	0.7575
CPLX2	0.93	0.809	0.734	0.886	0.844	0.78	0.757
SH3GLB2	0.945	0.989	0.663	1.179	0.888	0.85	0.7565
NDUFA5	0.754	0.779	0.74	0.762	0.794	0.773	0.7565
PHGDH	0.704	0.763	0.722	0.875	0.946	0.789	0.7555
BIN1	0.861	0.883	0.711	1.009	0.963	0.799	0.755
STIP1	0.826	0.801	0.755	0.839	0.754	0.755	0.755
PPP3CA	0.756	0.756	0.748	0.753	0.727	0.761	0.7545
ATP1A3	0.837	0.833	0.749	0.924	0.902	0.759	0.754
ATP5B	0.855	0.845	0.737	0.833	0.852	0.771	0.754
VCP	0.803	0.803	0.739	0.998	0.873	0.769	0.754
NAPG	0.864	0.879	0.759	0.874	0.791	0.749	0.754
FBXO2	1	1	1	0.648	0.645	0.508	0.754
ATP6V0A1	0.815	0.861	0.743	0.818	0.848	0.762	0.7525
WDR1	0.936	0.853	0.8	0.759	0.79	0.702	0.751
TPPP3	1.367	1.2	0.763	1.144	1.015	0.738	0.7505
ATP2B1	0.888	0.792	0.742	0.836	0.794	0.759	0.7505
ACTR1A	0.844	0.768	0.739	0.874	0.809	0.762	0.7505
TMX4	0.812	0.798	0.671	0.747	0.772	0.83	0.7505
CTNNB1	0.921	0.751	0.767	0.785	0.623	0.734	0.7505
GMFB	0.739	0.678	0.697	0.749	0.775	0.802	0.7495
HSP90AA1	1.041	0.888	0.773	0.872	0.752	0.725	0.749
YWHAQ	0.823	0.778	0.733	0.852	0.82	0.765	0.749
TMSB4X	0.854	0.637	0.657	0.889	0.799	0.841	0.749
ATP5A1	0.863	0.88	0.751	0.806	0.828	0.746	0.7485
NDUFA4	0.724	0.787	0.754	0.773	0.794	0.742	0.748
DCLK1	0.743	0.728	0.744	0.81	0.751	0.751	0.7475
UQCRC1	0.762	0.713	0.732	0.953	0.894	0.762	0.747
AP2A1	0.795	0.767	0.741	0.715	0.763	0.752	0.7465
PGAM1	0.849	0.812	0.728	0.965	0.862	0.764	0.746
SYNJ1	0.773	0.77	0.742	0.792	0.823	0.749	0.7455
PRKAR2A	0.713	0.896	0.782	0.789	0.821	0.708	0.745
HSPA8	0.907	0.847	0.759	0.859	0.807	0.731	0.745
RPH3A	0.868	0.807	0.744	0.826	0.748	0.745	0.7445
EEF2	0.85	0.803	0.718	0.89	0.858	0.77	0.744
ATP6V1E1	0.754	0.836	0.723	0.72	0.797	0.765	0.744
TUBB3	0.766	0.769	0.73	0.822	0.83	0.758	0.744
ANK2	1.015	0.888	0.81	0.771	0.82	0.677	0.7435
YWHAZ	0.734	0.743	0.723	0.799	0.789	0.762	0.7425
CPE	0.832	0.807	0.699	0.853	0.864	0.784	0.7415
LGALSL	0.741	0.743	0.785	0.71	0.797	0.698	0.7415
AKR1B1	0.853	0.821	0.79	0.722	0.757	0.692	0.741
EHD3	0.943	0.815	0.649	1.049	0.761	0.832	0.7405
GFAP	0.857	0.865	0.745	0.799	0.811	0.735	0.74
PKM	0.749	0.817	0.756	0.75	0.818	0.724	0.74
HSPD1	0.884	0.82	0.745	0.96	0.865	0.734	0.7395
TUBB	0.921	0.799	0.723	0.893	0.774	0.754	0.7385
SYT1	0.714	0.781	0.767	0.688	0.754	0.708	0.7375
PGK1	0.716	0.727	0.695	0.845	0.843	0.778	0.7365
PSMC2	0.987	0.826	0.708	1.027	0.827	0.764	0.736
2012-09-05	0.781	0.696	0.646	0.91	0.878	0.824	0.735
TUBA1A	0.98	0.824	0.737	0.877	0.826	0.732	0.7345
PARK7	0.879	0.673	0.781	0.955	0.821	0.687	0.734
LDHB	0.97	0.864	0.748	0.842	0.853	0.719	0.7335
SNCB	0.859	0.882	0.756	0.834	0.834	0.711	0.7335
EEF1G	0.957	0.853	0.776	0.973	0.822	0.691	0.7335
RPL4	0.785	0.824	0.729	0.752	0.812	0.738	0.7335
PGM1	0.794	0.887	0.83	0.742	0.743	0.637	0.7335
ALDOC	0.787	0.801	0.699	0.824	0.8	0.766	0.7325
DYNC1H1	0.828	0.791	0.736	0.911	0.789	0.729	0.7325
2012-09-10	0.744	0.654	0.82	0.828	0.916	0.645	0.7325
SCAMP5	0.722	0.792	0.745	0.601	0.689	0.718	0.7315
RPL15	0.637	0.704	0.644	0.609	0.601	0.819	0.7315
IDH3G	0.877	1.071	0.785	0.64	0.698	0.673	0.729
TKT	0.869	0.839	0.723	0.895	0.821	0.735	0.729
ENO2	0.821	0.838	0.715	0.823	0.784	0.743	0.729
YWHAE	0.654	0.75	0.706	0.726	0.8	0.751	0.7285
HNRNPL	0.77	0.732	0.694	0.907	0.851	0.761	0.7275
TCP1	0.788	0.825	0.703	0.921	0.777	0.75	0.7265
MAP2K1	0.859	0.848	0.729	0.792	0.777	0.722	0.7255
AP2M1	0.789	0.783	0.742	0.774	0.764	0.709	0.7255
OPA1	0.833	0.798	0.72	0.835	0.794	0.73	0.725
RPL7	0.794	0.861	0.782	0.915	0.685	0.667	0.7245
UBE2N	0.772	0.825	0.729	0.873	0.832	0.718	0.7235
RPSA	0.888	0.81	0.731	0.741	0.843	0.716	0.7235
SRSF1	1.04	0.685	0.75	0.913	0.863	0.693	0.7215
PURA	0.756	0.713	0.73	0.863	0.789	0.713	0.7215
RAB2A	0.709	0.708	0.72	0.698	0.737	0.723	0.7215
KIF5C	0.86	0.754	0.835	1.04	1.178	0.604	0.7195
PRDX5	0.757	0.821	0.812	0.644	0.687	0.627	0.7195
CADPS	0.909	0.84	0.746	0.801	0.844	0.692	0.719
2012-09-01	0.849	0.792	0.707	0.919	0.878	0.728	0.7175
TUBA4A	0.818	0.741	0.725	0.693	0.719	0.709	0.717
FBXL16	0.746	0.74	0.74	0.768	0.645	0.694	0.717
RAC1	0.752	0.811	0.726	0.789	0.808	0.707	0.7165
SCP2	0.877	0.718	0.737	0.783	0.702	0.695	0.716
NAPB	0.802	0.858	0.739	0.745	0.771	0.692	0.7155
BSN	0.83	0.697	0.702	0.8	0.658	0.729	0.7155
UBA1	0.838	0.686	0.715	0.86	0.706	0.715	0.715
PAFAH1B2	0.815	0.923	0.743	0.667	0.718	0.685	0.714
LAP3	0.863	0.782	0.715	0.829	0.933	0.707	0.711
GNAQ	0.673	0.737	0.74	0.702	0.686	0.682	0.711
PPP3R1	0.734	0.694	0.655	0.673	0.711	0.767	0.711
SNAP25	0.939	0.798	0.649	0.827	0.788	0.772	0.7105
ACLY	0.968	1.078	0.747	0.835	0.756	0.672	0.7095
DNM1L	0.849	0.839	0.688	0.879	0.733	0.731	0.7095
ATP1B2	1.026	0.895	0.658	0.912	0.822	0.76	0.709
PCBP2	0.875	0.648	0.795	0.721	0.805	0.622	0.7085
VSNL1	0.783	0.828	0.683	0.66	0.773	0.733	0.708
CADPS	0.909	0.84	0.746	0.753	0.721	0.67	0.708
UQCRFS1	0.806	0.813	0.743	0.802	0.754	0.672	0.7075
RAB1A	0.902	0.8	0.685	0.818	0.746	0.729	0.707
ENO1	0.714	0.725	0.71	0.704	0.738	0.704	0.707
SYN2	0.702	0.807	0.68	0.752	0.835	0.733	0.7065
VAMP2	0.868	0.869	0.725	0.811	0.764	0.688	0.7065
EIF5A	0.83	0.749	0.705	0.477	0.736	0.706	0.7055
GOT1	0.714	0.742	0.684	0.767	0.823	0.726	0.705
FAM49B	0.751	0.851	0.714	0.829	0.864	0.692	0.703
NFASC	0.749	0.783	0.664	0.804	0.816	0.741	0.7025
ATP1B1	0.797	0.798	0.694	0.806	0.781	0.71	0.702
MAP2	0.917	0.738	0.7	0.879	0.789	0.704	0.702
CSNK2B	0.79	0.783	0.673	0.787	0.862	0.729	0.701
TUBB4A	0.772	0.715	0.698	0.697	0.712	0.701	0.6995
MDH2	0.804	0.783	0.711	0.769	0.754	0.686	0.6985
ATP5I	0.742	0.695	0.604	0.925	0.958	0.792	0.698
GNAI2	0.832	0.678	0.675	0.795	0.821	0.721	0.698
ATP1A2	0.866	0.861	0.712	0.797	0.802	0.683	0.6975
MAP1B	0.893	0.772	0.678	0.923	0.832	0.717	0.6975
ATP5D	0.825	0.754	0.65	0.901	0.913	0.744	0.697
RAN	0.619	0.702	0.713	0.726	0.747	0.679	0.696
PDHB	0.764	0.775	0.728	0.886	0.796	0.663	0.6955
2012-09-02	0.799	0.724	0.617	0.943	0.913	0.771	0.694
CFL1	0.76	0.714	0.712	0.681	0.595	0.676	0.694
HSPA12A	0.814	0.726	0.706	0.732	0.638	0.681	0.6935
TALDO1	0.744	0.731	0.669	0.754	0.924	0.717	0.693
GOT2	0.696	0.758	0.669	0.741	0.805	0.716	0.6925
GNA11	0.976	0.794	0.683	1	0.679	0.702	0.6925
NDUFV1	0.75	0.752	0.683	0.731	0.757	0.701	0.692
HSPA9	0.852	0.718	0.673	0.847	0.742	0.71	0.6915
ALDH1A1	0.974	0.853	0.714	0.853	0.78	0.668	0.691
TMSB10	0.767	0.794	0.644	0.77	0.766	0.736	0.69
PCSK1N	1.286	0.891	0.798	1.229	0.733	0.581	0.6895
RPL11	0.805	0.79	0.669	0.841	0.701	0.709	0.689
VIM	0.905	0.804	0.681	0.896	0.919	0.694	0.6875
HNRNPD	0.676	0.686	0.63	0.681	0.754	0.745	0.6875
PDHA1	0.775	0.689	0.685	0.779	0.736	0.688	0.6865
SFXN3	0.897	0.882	0.805	0.829	0.714	0.566	0.6855
CTTN	0.77	0.641	0.722	0.774	0.719	0.649	0.6855
RTCB	0.851	0.651	0.687	0.788	0.671	0.684	0.6855
SLC25A5	0.661	0.703	0.671	0.668	0.69	0.699	0.685
ETFB	0.955	0.988	0.653	0.997	0.763	0.712	0.6825
RHOG	0.838	0.793	0.689	0.878	0.874	0.675	0.682
CADPS	0.82	0.896	0.671	0.801	0.844	0.692	0.6815
PCP4	0.95	0.736	0.702	0.891	0.689	0.661	0.6815
RPS13	0.818	0.81	0.683	0.791	0.683	0.677	0.68
RAB6B	0.688	0.697	0.667	0.966	0.889	0.692	0.6795
DYNLL2	0.55	0.659	0.672	0.684	0.803	0.685	0.6785
CKB	0.722	0.635	0.648	0.786	0.692	0.709	0.6785
INA	0.732	0.802	0.656	0.795	0.816	0.696	0.676
SUCLA2	0.698	0.59	0.673	0.828	0.646	0.678	0.6755
CPLX1	0.824	0.687	0.678	0.695	0.652	0.671	0.6745
RPS8	0.764	0.739	0.552	0.989	0.827	0.796	0.674
AAK1	0.774	0.634	0.575	0.843	0.782	0.772	0.6735
TUBB4B	0.694	0.67	0.637	1.091	0.818	0.707	0.672
MCM3AP	0.491	0.431	0.69	0.626	0.739	0.654	0.672
CADPS	0.82	0.896	0.671	0.753	0.721	0.67	0.6705
UCHL1	0.693	0.749	0.627	0.801	0.786	0.713	0.67
IDH3B	0.77	0.7	0.642	0.819	0.791	0.694	0.668
NCALD	0.644	0.627	0.653	0.695	0.713	0.675	0.664
LANCL2	0.64	0.711	0.639	0.706	0.604	0.679	0.659
HNRNPA2B1	0.672	0.564	0.684	0.661	0.569	0.631	0.6575
RPL13A	0.76	0.831	0.632	0.797	0.706	0.681	0.6565
MBP	0.972	0.899	0.66	0.943	0.898	0.65	0.655
NEFM	0.853	0.806	0.662	0.838	0.814	0.648	0.655
GPI	0.699	0.693	0.656	0.725	0.755	0.653	0.6545
EEF1A1	0.796	0.618	0.624	0.804	0.603	0.685	0.6545
PEBP1	0.788	0.534	0.579	0.763	0.698	0.727	0.653
RPL38	0.866	0.709	0.687	0.799	0.703	0.618	0.6525
PRKAR2B	0.763	0.672	0.61	0.793	0.688	0.687	0.6485
GDAP1	0.719	0.699	0.613	0.785	0.741	0.669	0.641
QDPR	0.815	0.819	0.622	0.789	0.866	0.657	0.6395
HPCAL4	0.608	0.72	0.61	0.682	0.674	0.669	0.6395
NSF	0.728	0.637	0.645	0.775	0.641	0.631	0.638
DYNLL1	0.517	0.591	0.739	0.583	0.466	0.536	0.6375
CNP	0.84	0.768	0.675	0.659	0.694	0.598	0.6365
NDRG2	0.712	0.742	0.627	0.71	0.729	0.645	0.636
PRDX6	0.697	0.663	0.702	0.795	0.545	0.568	0.635
HNRNPH1	0.773	0.609	0.584	0.793	0.628	0.682	0.633
RPL13	0.679	0.595	0.612	0.73	0.67	0.653	0.6325
TUFM	0.703	0.52	0.644	0.792	0.577	0.618	0.631
TUBB2A	0.643	0.626	0.635	0.653	0.659	0.622	0.6285
PRKCB	0.855	0.77	0.702	0.613	0.447	0.55	0.626
SLC12A5	0.609	0.359	0.511	0.694	0.594	0.741	0.626
DLD	0.88	0.848	0.63	0.858	0.662	0.618	0.624
FKBP8	0.789	0.683	0.604	0.786	0.712	0.642	0.623
SLC8A2	0.685	0.655	0.696	0.83	0.638	0.544	0.62
ETFA	1.286	1.274	0.619	0.922	0.802	0.61	0.6145
GLUD1	0.688	0.632	0.644	0.576	0.673	0.578	0.611
NEFL	0.742	0.778	0.61	0.781	0.817	0.606	0.608
PFKP	1.532	1.277	0.66	0.566	0.717	0.515	0.5875
CALB2	0.788	0.844	0.542	0.835	0.938	0.577	0.5595
CAMK2D	0.684	0.523	0.551	0.674	0.598	0.548	0.5495
PRKCG	0.834	0.561	0.55	0.736	0.583	0.538	0.544
RPS7	0.306	0.531	0.347	0.82	0.645	0.727	0.537
USP5	0.707	0.472	0.543	0.713	0.468	0.507	0.525
PLP1	0.663	0.663	0.51	0.797	0.696	0.505	0.5075
CAMK2A	0.532	0.378	0.483	0.492	0.339	0.466	0.4745
NEFH	0.922	0.878	0.322	0.587	0.814	0.56	0.441
CAMK2B	0.47	0.363	0.435	0.57	0.437	0.446	0.4405
