# Supplementary material for: Quantitative proteomic analysis using a mouse model of Lewy body dementia induced by α-synuclein preformed fibrils injection
Source: Front Dement. 2024 Oct 28;3:1477986. doi: 10.3389/frdem.2024.1477986 (PMC11552175; doi:10.3389/frdem.2024.1477986)
Supplement: Supplementary file 3 [file Table_3.XLS]

## Sheet: ClueGO Results
Table S3. Network-based KEGG and GO analysis
GOID	GOTerm	Ontology Source	Term PValue	Term PValue Corrected with Bonferroni step down	Group PValue	Group PValue Corrected with Bonferroni step down	GOLevels	GOGroups	% Associated Genes	Nr. Genes	Associated Genes Found
GO:0021762	substantia nigra development	GO_BiologicalProcess-EBI-UniProt-GOA-ACAP-ARAP_30.07.2022_00h00	1.12221e-10	2.35664e-09	1.12221e-10	3.36663e-10	[4, 6, 7, 8, 9]	Group0	18.1818	10	[CALM2, CKB, CNP, DYNLL1, GLUD1, INA, NDRG2, PLP1, YWHAE, YWHAH]
KEGG:04540	Gap junction	KEGG_08.05.2020	1.8021e-07	1.44168e-06	1.8021e-07	1.8021e-07	[-1]	Group1	10.2273	9	[GNAI1, GNAQ, PRKCB, PRKCG, TUBA4A, TUBB2A, TUBB2B, TUBB3, TUBB4A]
KEGG:04721	Synaptic vesicle cycle	KEGG_08.05.2020	5.35723e-13	1.28573e-11	5.35723e-13	2.14289e-12	[-1]	Group2	16.6667	13	[AP2A1, AP2B1, AP2M1, ATP6V1C1, ATP6V1E1, CLTB, CLTC, CPLX1, NSF, RAB3A, SLC17A7, STX1A, SYT1]
KEGG:00020	Citrate cycle (TCA cycle)	KEGG_08.05.2020	1.19175e-08	1.78762e-07	1.19175e-08	2.3835e-08	[-1]	Group3	23.3333	7	[DLAT, IDH3B, IDH3G, MDH2, PDHA1, SDHB, SUCLA2]
KEGG:05012	Parkinson disease	KEGG_08.05.2020	3.00742e-16	8.42079e-15	4.84714e-19	3.393e-18	[-1]	Group4	9.23695	23	[CALM2, CAMK2A, CAMK2B, CAMK2D, CYCS, GNAI1, NDUFA4, NDUFA5, NDUFA7, NDUFS4, NDUFV1, SDHB, SLC25A4, SLC25A5, SNCA, TUBA4A, TUBB2A, TUBB2B, TUBB3, TUBB4A, UCHL1, VDAC1, VDAC3]
KEGG:05016	Huntington disease	KEGG_08.05.2020	1.9217e-15	5.18859e-14	4.84714e-19	3.393e-18	[-1]	Group4	8.48709	23	[AP2A1, AP2B1, AP2M1, CLTB, CLTC, CYCS, GNAQ, NDUFA4, NDUFA5, NDUFA7, NDUFS4, NDUFV1, SDHB, SLC25A4, SLC25A5, STX1A, TUBA4A, TUBB2A, TUBB2B, TUBB3, TUBB4A, VDAC1, VDAC3]
KEGG:00010	Glycolysis / Gluconeogenesis	KEGG_08.05.2020	1.83449e-08	2.38484e-07	3.96639e-15	2.37984e-14	[-1]	Group5	13.2353	9	[ALDOA, DLAT, ENO1, GPI, LDHA, PDHA1, PGK1, PGM1, PKM]
KEGG:00620	Pyruvate metabolism	KEGG_08.05.2020	3.12988e-09	5.63378e-08	3.96639e-15	2.37984e-14	[-1]	Group5	20.5128	8	[ACAT1, ACAT2, DLAT, GLO1, LDHA, MDH2, PDHA1, PKM]
KEGG:04066	HIF-1 signaling pathway	KEGG_08.05.2020	8.63168e-09	1.38107e-07	3.96639e-15	2.37984e-14	[-1]	Group5	10.0917	11	[ALDOA, CAMK2A, CAMK2B, CAMK2D, ENO1, LDHA, PDHA1, PGK1, PRKCB, PRKCG, RPS6]
GO:0099003	vesicle-mediated transport in synapse	GO_BiologicalProcess-EBI-UniProt-GOA-ACAP-ARAP_30.07.2022_00h00	1.0868e-13	2.71701e-12	1.0868e-13	5.43401e-13	[5]	Group6	8.62069	20	[AMPH, AP2A1, AP2B1, AP2M1, AP3B2, CADPS, CPLX1, NAPB, PACSIN1, PPP3R1, PRKCB, PRKCG, RAB3A, SH3GL2, SLC17A7, SNCA, STX1A, SYN2, SYNJ1, SYT1]
GO:0099504	synaptic vesicle cycle	GO_BiologicalProcess-EBI-UniProt-GOA-ACAP-ARAP_30.07.2022_00h00	2.28209e-11	5.24881e-10	1.0868e-13	5.43401e-13	[4, 6]	Group6	8.09524	17	[AMPH, AP2M1, AP3B2, CADPS, CPLX1, NAPB, PACSIN1, PRKCB, PRKCG, RAB3A, SH3GL2, SLC17A7, SNCA, STX1A, SYN2, SYNJ1, SYT1]
GO:0036465	synaptic vesicle recycling	GO_BiologicalProcess-EBI-UniProt-GOA-ACAP-ARAP_30.07.2022_00h00	3.44619e-10	6.89238e-09	1.0868e-13	5.43401e-13	[4, 5, 7]	Group6	13.5802	11	[AMPH, AP2M1, AP3B2, PACSIN1, RAB3A, SH3GL2, SLC17A7, SNCA, STX1A, SYNJ1, SYT1]
GO:0016079	synaptic vesicle exocytosis	GO_BiologicalProcess-EBI-UniProt-GOA-ACAP-ARAP_30.07.2022_00h00	3.79932e-07	2.65952e-06	1.0868e-13	5.43401e-13	[4, 5, 6, 7, 8, 9]	Group6	8	10	[CADPS, CPLX1, NAPB, PRKCB, PRKCG, RAB3A, SNCA, STX1A, SYNJ1, SYT1]
KEGG:00010	Glycolysis / Gluconeogenesis	KEGG_08.05.2020	1.83449e-08	2.38484e-07	6.16952e-24	4.93561e-23	[-1]	Group7	13.2353	9	[ALDOA, DLAT, ENO1, GPI, LDHA, PDHA1, PGK1, PGM1, PKM]
KEGG:04020	Calcium signaling pathway	KEGG_08.05.2020	6.34707e-11	1.39636e-09	6.16952e-24	4.93561e-23	[-1]	Group7	8.29016	16	[ATP2B2, CALM2, CAMK2A, CAMK2B, CAMK2D, GNAQ, PPP3CA, PPP3R1, PRKCB, PRKCG, SLC25A4, SLC25A5, SLC8A1, SLC8A2, VDAC1, VDAC3]
KEGG:04066	HIF-1 signaling pathway	KEGG_08.05.2020	8.63168e-09	1.38107e-07	6.16952e-24	4.93561e-23	[-1]	Group7	10.0917	11	[ALDOA, CAMK2A, CAMK2B, CAMK2D, ENO1, LDHA, PDHA1, PGK1, PRKCB, PRKCG, RPS6]
KEGG:04114	Oocyte meiosis	KEGG_08.05.2020	4.67094e-08	4.67094e-07	6.16952e-24	4.93561e-23	[-1]	Group7	8.59375	11	[CALM2, CAMK2A, CAMK2B, CAMK2D, PPP2R1A, PPP3CA, PPP3R1, YWHAB, YWHAE, YWHAH, YWHAZ]
KEGG:04261	Adrenergic signaling in cardiomyocytes	KEGG_08.05.2020	2.33633e-08	2.56996e-07	6.16952e-24	4.93561e-23	[-1]	Group7	8.05369	12	[ATP1A1, ATP2B2, CALM2, CAMK2A, CAMK2B, CAMK2D, GNAI1, GNAQ, PPP2R1A, SLC8A1, SLC8A2, TPM1]
KEGG:04720	Long-term potentiation	KEGG_08.05.2020	1.60494e-08	2.24691e-07	6.16952e-24	4.93561e-23	[-1]	Group7	13.4328	9	[CALM2, CAMK2A, CAMK2B, CAMK2D, GNAQ, PPP3CA, PPP3R1, PRKCB, PRKCG]
KEGG:04911	Insulin secretion	KEGG_08.05.2020	1.47466e-07	1.3272e-06	6.16952e-24	4.93561e-23	[-1]	Group7	10.4651	9	[ATP1A1, CAMK2A, CAMK2B, CAMK2D, GNAQ, PRKCB, PRKCG, RAB3A, STX1A]
KEGG:04922	Glucagon signaling pathway	KEGG_08.05.2020	6.41229e-09	1.09009e-07	6.16952e-24	4.93561e-23	[-1]	Group7	10.3774	11	[CALM2, CAMK2A, CAMK2B, CAMK2D, GNAQ, LDHA, PDHA1, PKM, PPP3CA, PPP3R1, PYGM]
KEGG:04925	Aldosterone synthesis and secretion	KEGG_08.05.2020	4.56909e-07	2.74145e-06	6.16952e-24	4.93561e-23	[-1]	Group7	9.18367	9	[ATP1A1, ATP2B2, CALM2, CAMK2A, CAMK2B, CAMK2D, GNAQ, PRKCB, PRKCG]
KEGG:04961	Endocrine and other factor-regulated calcium reabsorption	KEGG_08.05.2020	8.77511e-14	2.28153e-12	6.16952e-24	4.93561e-23	[-1]	Group7	22.6415	12	[AP2A1, AP2B1, AP2M1, ATP1A1, ATP2B2, CLTB, CLTC, GNAQ, PRKCB, PRKCG, SLC8A1, SLC8A2]
KEGG:04971	Gastric acid secretion	KEGG_08.05.2020	3.07443e-09	5.84141e-08	6.16952e-24	4.93561e-23	[-1]	Group7	13.1579	10	[ATP1A1, CA2, CALM2, CAMK2A, CAMK2B, CAMK2D, GNAI1, GNAQ, PRKCB, PRKCG]
KEGG:05031	Amphetamine addiction	KEGG_08.05.2020	2.09225e-08	2.5107e-07	6.16952e-24	4.93561e-23	[-1]	Group7	13.0435	9	[CALM2, CAMK2A, CAMK2B, CAMK2D, PPP3CA, PPP3R1, PRKCB, PRKCG, STX1A]
