# Supplementary material for: Quantitative proteomic analysis using a mouse model of Lewy body dementia induced by α-synuclein preformed fibrils injection
Source: Front Dement. 2024 Oct 28;3:1477986. doi: 10.3389/frdem.2024.1477986 (PMC11552175; doi:10.3389/frdem.2024.1477986)
Supplement: Supplementary file 4 [file Table_4.XLSX]

## Sheet: Sheet1
Table S4. List of distinct time-dependent GO profiles in post-a-syn PFF-injection
1-month after alpha-synuclein PFF injection
GO ID	GO description	p-val	Corrected p-val	Cluster frequency	Total frequency	Genes
5515	protein binding	6.9633e-12	3.3076e-09	133/171 77.7%	8120/15432 52.6%	RPL4 GMFB RAB3A PEBP1 ABAT ENO1 SLC8A1 SLC8A2 SCAMP5 RPS19 PPP2R1A CFL1 STMN1 ATP6V1E1 TMSB10 AP2M1 SH3GL2 NSF PDIA3 SH3GLB2 RPS7 USP5 PRKCB RPS6 TPM1 SARS TALDO1 HPCAL4 SDHB SRCIN1 TUBA4A TUFM EEF1A1 OLFM1 CSNK2B VDAC3 AMPH VDAC1 PPID STX1A SET CNP HSPA4L CPLX1 ACAT2 ACAT1 HSP90B1 LDHA PCSK1N PPP3R1 PRKAR2B PRKAR2A PCBP2 ATP6V1C1 PACSIN1 SPTBN2 PDHA1 SYT1 HBG1 GOT2 MYO5A ARPC4 GLUD1 SYNJ1 GNAQ H…
166	nucleotide binding	4.769e-10	1.1326e-07	57/171 33.3%	2251/15432 14.5%	ARF1 RAB3A HSP90AB1 PEBP1 ETFA PYGM TUBB3 IDH3B PHGDH RAC1 NSF PRKCG RAB2A PRKCB SARS SYN2 TUBA4A TUFM EEF1A1 ACTA1 TUBB2B PKM TUBB2A HNRNPH1 VDAC3 LANCL2 CAMK2B NAPB CAMK2D CNP HSPA4L CAMK2A ATP1A1 GNAI1 HSP90B1 PRKAR2B PRKAR2A PGK1 CKB NDUFV1 CCT5 SEPT10 HBG1 HSPA4 IDH3G MYO5A ATP2B2 HSPA12A DCLK1 RAB10 GLUD1 SUCLA2 GNAQ DNAJA2 HNRNPA2B1 HNRNPD RAN
32553	ribonucleotide binding	2.5648e-09	3.0456e-07	49/171 28.6%	1842/15432 11.9%	ARF1 RAB3A HSP90AB1 PEBP1 PYGM TUBB3 RAC1 NSF PRKCG RAB2A PRKCB SARS SYN2 TUBA4A TUFM EEF1A1 ACTA1 TUBB2B PKM TUBB2A LANCL2 CAMK2B NAPB CAMK2D CNP HSPA4L CAMK2A ATP1A1 GNAI1 HSP90B1 PRKAR2B PRKAR2A PGK1 CKB CCT5 SEPT10 HBG1 HSPA4 IDH3G MYO5A ATP2B2 HSPA12A DCLK1 RAB10 GLUD1 SUCLA2 GNAQ DNAJA2 RAN
32555	purine ribonucleotide binding	2.5648e-09	3.0456e-07	49/171 28.6%	1842/15432 11.9%	ARF1 RAB3A HSP90AB1 PEBP1 PYGM TUBB3 RAC1 NSF PRKCG RAB2A PRKCB SARS SYN2 TUBA4A TUFM EEF1A1 ACTA1 TUBB2B PKM TUBB2A LANCL2 CAMK2B NAPB CAMK2D CNP HSPA4L CAMK2A ATP1A1 GNAI1 HSP90B1 PRKAR2B PRKAR2A PGK1 CKB CCT5 SEPT10 HBG1 HSPA4 IDH3G MYO5A ATP2B2 HSPA12A DCLK1 RAB10 GLUD1 SUCLA2 GNAQ DNAJA2 RAN
17076	purine nucleotide binding	3.7303e-09	3.5438e-07	50/171 29.2%	1925/15432 12.4%	ARF1 RAB3A HSP90AB1 PEBP1 ETFA PYGM TUBB3 RAC1 NSF PRKCG RAB2A PRKCB SARS SYN2 TUBA4A TUFM EEF1A1 ACTA1 TUBB2B PKM TUBB2A LANCL2 CAMK2B NAPB CAMK2D CNP HSPA4L CAMK2A ATP1A1 GNAI1 HSP90B1 PRKAR2B PRKAR2A PGK1 CKB CCT5 SEPT10 HBG1 HSPA4 IDH3G MYO5A ATP2B2 HSPA12A DCLK1 RAB10 GLUD1 SUCLA2 GNAQ DNAJA2 RAN
3924	GTPase activity	8.4652e-08	6.7016e-06	14/171 8.1%	209/15432 1.3%	RAB2A NAPB ARF1 RAB3A TUBA4A GNAI1 TUFM EEF1A1 TUBB2B TUBB2A TUBB3 GNAQ RAC1 RAN
5525	GTP binding	1.7482e-07	1.1863e-05	18/171 10.5%	373/15432 2.4%	RAB2A NAPB SEPT10 ARF1 RAB3A TUBA4A GNAI1 TUFM EEF1A1 RAB10 GLUD1 TUBB2B TUBB2A TUBB3 GNAQ LANCL2 RAC1 RAN
19001	guanyl nucleotide binding	2.793e-07	1.4741e-05	18/171 10.5%	385/15432 2.4%	RAB2A NAPB SEPT10 ARF1 RAB3A TUBA4A GNAI1 TUFM EEF1A1 RAB10 GLUD1 TUBB2B TUBB2A TUBB3 GNAQ LANCL2 RAC1 RAN
32561	guanyl ribonucleotide binding	2.793e-07	1.4741e-05	18/171 10.5%	385/15432 2.4%	RAB2A NAPB SEPT10 ARF1 RAB3A TUBA4A GNAI1 TUFM EEF1A1 RAB10 GLUD1 TUBB2B TUBB2A TUBB3 GNAQ LANCL2 RAC1 RAN
5488	binding	5.834e-07	2.7711e-05	160/171 93.5%	12359/15432 80.0%	RPL4 GMFB RAB3A PEBP1 ABAT ENO1 RPL8 SLC8A1 SLC8A2 SCAMP5 RPS19 PPP2R1A TUBB3 CFL1 STMN1 ATP6V1E1 TMSB10 AP2M1 SH3GL2 NSF PDIA3 PRKCG RAB2A SH3GLB2 RPS7 USP5 PRKCB RPS6 TPM1 SARS TALDO1 HPCAL4 SDHB SRCIN1 TUBA4A TUFM EEF1A1 OLFM1 PPA1 CSNK2B FKBP8 VDAC3 AMPH VDAC1 PPID STX1A SET CNP GLO1 HSPA4L CPLX1 ACAT2 ACAT1 HSP90B1 LDHA PCSK1N PPP3R1 PRKAR2B PRKAR2A PCBP2 PGK1 NDUFV1 ATP6V1C1 PACSIN1 SPTBN2 …
48037	cofactor binding	8.7213e-07	3.766e-05	14/171 8.1%	253/15432 1.6%	GOT1 IDH3G GOT2 ABAT ETFA PYGM SDHB ACAT2 ACAT1 GLUD1 IDH3B PHGDH DLAT NDUFV1
2-months after alpha-synuclein PFF injection
GO ID	GO description	p-val	Corrected p-val	Cluster frequency	Total frequency	Genes
3924	GTPase activity	1.0659e-16	4.9459e-14	23/172 13.3%	208/15428 1.3%	RAB2A RAB1A ARF1 RAB3A TUBB SEPT5 TUBA4A DNM1 TUFM GNAI2 EEF1A1 GNAO1 TUBB6 EHD3 TUBB2A OPA1 TUBB3 GNAQ GNA11 DNM1L RAB6B ARF5 RAN
5525	GTP binding	8.2898e-15	1.9232e-12	27/172 15.6%	372/15428 2.4%	RAB1A ARF1 RAB3A GNAI2 TUBB6 OPA1 TUBB3 GNA11 DNM1L RAB6B RAB2A SEPT10 TUBB SEPT5 TUBA4A DNM1 TUFM EEF1A1 GNAO1 RAB10 GLUD1 EHD3 TUBB2A GNAQ LANCL2 ARF5 RAN
19001	guanyl nucleotide binding	1.8026e-14	2.091e-12	27/172 15.6%	384/15428 2.4%	RAB1A ARF1 RAB3A GNAI2 TUBB6 OPA1 TUBB3 GNA11 DNM1L RAB6B RAB2A SEPT10 TUBB SEPT5 TUBA4A DNM1 TUFM EEF1A1 GNAO1 RAB10 GLUD1 EHD3 TUBB2A GNAQ LANCL2 ARF5 RAN
32561	guanyl ribonucleotide binding	1.8026e-14	2.091e-12	27/172 15.6%	384/15428 2.4%	RAB1A ARF1 RAB3A GNAI2 TUBB6 OPA1 TUBB3 GNA11 DNM1L RAB6B RAB2A SEPT10 TUBB SEPT5 TUBA4A DNM1 TUFM EEF1A1 GNAO1 RAB10 GLUD1 EHD3 TUBB2A GNAQ LANCL2 ARF5 RAN
5515	protein binding	3.2265e-14	2.9942e-12	138/172 80.2%	8117/15428 52.6%	GMFB RAB3A PEBP1 ENO1 PARK7 GLS RPL7 SLC8A2 RPH3A RPS15 SCAMP5 SCP2 PPP2R1A CFL1 RPL38 TMSB10 AP2M1 RPS13 NSF CSNK2A1 RPS7 USP5 PRKCB RPS8 TPM1 ATP1B1 HPCAL4 SRCIN1 TUBA4A TUFM EEF1A1 MAP1A AMPH UBA52 STX1A SET CNP CPLX1 ACAT1 STIP1 LDHA PPP3R1 MAP2 PRKAR2B PCBP2 RAB6B SPTBN2 HSPA9 PDHA1 SYT1 FUS HIST1H4L GOT2 MYO5A SNAP91 GNAO1 HNRNPL GLUD1 EHD3 SYNJ1 GNAQ HNRNPD UBA1 YWHAE GPI SNAP25 ARF1 HSP90…
166	nucleotide binding	4.1558e-14	3.2138e-12	65/172 37.7%	2251/15428 14.5%	ARF1 RAB3A HSP90AB1 PEBP1 PYGM TUBB6 ACTR1A OPA1 TUBB3 IDH3B DNM1L NSF PRKCG RAB2A CSNK2A1 PRKCB TUBB SEPT5 TUBA4A DNM1 TUFM EEF1A1 ACTA1 TUBB2A HNRNPH1 LANCL2 DLD ARF5 CAMK2B RAB1A CAMK2D CNP CAMK2A SRSF1 GNAI2 PRKAR2B GNA11 PGK1 CCT8 CKB NDUFV1 RAB6B CCT5 HSPA9 SEPT10 DYNC1H1 HNRNPA3 HSPA4 IDH2 MYO5A ATP2B1 HSPA12A DCLK1 GNAO1 HNRNPL RAB10 GLUD1 EHD3 SUCLA2 GNAQ HNRNPA2B1 AAK1 HNRNPD UBA1 RAN
32553	ribonucleotide binding	2.4741e-12	1.435e-10	55/172 31.9%	1843/15428 11.9%	ARF1 RAB3A HSP90AB1 PEBP1 PYGM TUBB6 ACTR1A OPA1 TUBB3 DNM1L NSF PRKCG RAB2A CSNK2A1 PRKCB TUBB SEPT5 TUBA4A DNM1 TUFM EEF1A1 ACTA1 TUBB2A LANCL2 ARF5 CAMK2B RAB1A CAMK2D CNP CAMK2A GNAI2 PRKAR2B GNA11 PGK1 CCT8 CKB RAB6B CCT5 HSPA9 SEPT10 DYNC1H1 HSPA4 MYO5A ATP2B1 HSPA12A DCLK1 GNAO1 RAB10 GLUD1 EHD3 SUCLA2 GNAQ AAK1 UBA1 RAN
32555	purine ribonucleotide binding	2.4741e-12	1.435e-10	55/172 31.9%	1843/15428 11.9%	ARF1 RAB3A HSP90AB1 PEBP1 PYGM TUBB6 ACTR1A OPA1 TUBB3 DNM1L NSF PRKCG RAB2A CSNK2A1 PRKCB TUBB SEPT5 TUBA4A DNM1 TUFM EEF1A1 ACTA1 TUBB2A LANCL2 ARF5 CAMK2B RAB1A CAMK2D CNP CAMK2A GNAI2 PRKAR2B GNA11 PGK1 CCT8 CKB RAB6B CCT5 HSPA9 SEPT10 DYNC1H1 HSPA4 MYO5A ATP2B1 HSPA12A DCLK1 GNAO1 RAB10 GLUD1 EHD3 SUCLA2 GNAQ AAK1 UBA1 RAN
17076	purine nucleotide binding	4.0606e-12	2.0935e-10	56/172 32.5%	1925/15428 12.4%	ARF1 RAB3A HSP90AB1 PEBP1 PYGM TUBB6 ACTR1A OPA1 TUBB3 DNM1L NSF PRKCG RAB2A CSNK2A1 PRKCB TUBB SEPT5 TUBA4A DNM1 TUFM EEF1A1 ACTA1 TUBB2A LANCL2 DLD ARF5 CAMK2B RAB1A CAMK2D CNP CAMK2A GNAI2 PRKAR2B GNA11 PGK1 CCT8 CKB RAB6B CCT5 HSPA9 SEPT10 DYNC1H1 HSPA4 MYO5A ATP2B1 HSPA12A DCLK1 GNAO1 RAB10 GLUD1 EHD3 SUCLA2 GNAQ AAK1 UBA1 RAN
17111	nucleoside-triphosphatase activity	3.4174e-11	1.5857e-09	31/172 18.0%	697/15428 4.5%	RAB1A ARF1 RAB3A GNAI2 TUBB6 OPA1 TUBB3 GNA11 CCT8 DNM1L RAB6B NSF RAB2A DYNC1H1 TUBB MYO5A ATP2B1 ATP1B1 DYNLL1 SEPT5 DYNLL2 TUBA4A DNM1 TUFM EEF1A1 GNAO1 EHD3 TUBB2A GNAQ ARF5 RAN
16462	pyrophosphatase activity	8.8753e-11	3.7437e-09	31/172 18.0%	724/15428 4.6%	RAB1A ARF1 RAB3A GNAI2 TUBB6 OPA1 TUBB3 GNA11 CCT8 DNM1L RAB6B NSF RAB2A DYNC1H1 TUBB MYO5A ATP2B1 ATP1B1 DYNLL1 SEPT5 DYNLL2 TUBA4A DNM1 TUFM EEF1A1 GNAO1 EHD3 TUBB2A GNAQ ARF5 RAN
16818	hydrolase activity, acting on acid anhydrides, in phosphorus-containing anhydrides	9.8399e-11	3.8048e-09	31/172 18.0%	727/15428 4.7%	RAB1A ARF1 RAB3A GNAI2 TUBB6 OPA1 TUBB3 GNA11 CCT8 DNM1L RAB6B NSF RAB2A DYNC1H1 TUBB MYO5A ATP2B1 ATP1B1 DYNLL1 SEPT5 DYNLL2 TUBA4A DNM1 TUFM EEF1A1 GNAO1 EHD3 TUBB2A GNAQ ARF5 RAN
16817	hydrolase activity, acting on acid anhydrides	1.1281e-10	4.0266e-09	31/172 18.0%	731/15428 4.7%	RAB1A ARF1 RAB3A GNAI2 TUBB6 OPA1 TUBB3 GNA11 CCT8 DNM1L RAB6B NSF RAB2A DYNC1H1 TUBB MYO5A ATP2B1 ATP1B1 DYNLL1 SEPT5 DYNLL2 TUBA4A DNM1 TUFM EEF1A1 GNAO1 EHD3 TUBB2A GNAQ ARF5 RAN
5198	structural molecule activity	3.2906e-09	1.0906e-07	26/172 15.1%	605/15428 3.9%	CLTC RPL11 CLTA RPL7 RPS15 TUBB6 TUBB3 MAP2 NEFL RPL13 RPL38 RPL15 RPS13 SPTBN2 RPS7 RPS8 TUBB TPM1 RPL13A SEPT5 TUBA4A ACTA1 TUBB2A MAP1A PLP1 UBA52
5488	binding	1.3161e-07	4.071e-06	162/172 94.1%	12357/15428 80.0%	GMFB RAB3A CPNE6 PEBP1 ENO1 PARK7 GLS RPL7 SLC8A2 RPH3A RPS15 SCAMP5 TUBB6 SCP2 PPP2R1A TUBB3 CFL1 RPL38 BSN TMSB10 AP2M1 RPS13 NSF PRKCG RAB2A CSNK2A1 RPS7 USP5 PRKCB RPS8 TPM1 ATP1B1 HPCAL4 SRCIN1 TUBA4A TUFM EEF1A1 MAP1A FKBP8 AMPH UBA52 HIST1H2BD STX1A SET CNP GLO1 CPLX1 ACAT1 STIP1 LDHA PPP3R1 MAP2 PRKAR2B PCBP2 PGK1 NDUFV1 RAB6B SPTBN2 HSPA9 PDHA1 GOT1 SYT1 FUS HIST1H4L HSPA4 GOT2 IDH2 MYO5…
5516	calmodulin binding	5.0468e-07	1.4636e-05	11/172 6.3%	141/15428 0.9%	CAMK2B PPP3CA PPP3R1 CAMK2D SYT1 MAP2 CAMK2A MYO5A ATP2B1 ADD1 SLC8A2
3735	structural constituent of ribosome	1.4721e-06	4.0179e-05	11/172 6.3%	157/15428 1.0%	RPS15 RPS7 RPS8 RPL11 RPL13A RPL13 RPL38 RPL15 UBA52 RPS13 RPL7
3-months after alpha-synuclein PFF injection
GO ID	GO description	p-val	Corrected p-val	Cluster frequency	Total frequency	Genes
166	nucleotide binding	1.9368e-23	1.2085e-20	113/300 37.6%	2249/15420 14.5%	RAB3A PEBP1 TUBB6 KIF5C TUBB3 CKMT1B GLUL PRKCG NSF RAB2A MAP2K1 CSNK2A1 PRKCB TUBA4A TUFM EEF1A1 DYNC1LI1 ACLY VDAC3 CMPK1 VDAC2 VCP CNP HSPA4L ATP5B LDHB PRKAR2B PRKAR2A PGK1 NDUFV1 RAB6B HSPA9 HSPA8 HBG1 HSPA4 IDH2 MYO5A HSPA12A EEF2 DCLK1 HNRNPL GNAO1 GLUD1 EHD3 GNAQ HNRNPD AAK1 UBE2N UBA1 ARF1 HSP90AB1 ETFA ACTR1A SEPT6 TUBA1A OPA1 IDH3B PHGDH RAC1 DNM1L ACTR2 HSP90AA1 TUBB NME2 RHOG SEPT1 S…
32553	ribonucleotide binding	4.9945e-20	8.0125e-18	95/300 31.6%	1841/15420 11.9%	ARF1 RAB3A HSP90AB1 PEBP1 ACTR1A TUBB6 SEPT6 TUBA1A OPA1 KIF5C TUBB3 CKMT1B RAC1 DNM1L GLUL PRKCG NSF RAB2A ACTR2 MAP2K1 HSP90AA1 CSNK2A1 PRKCB TUBB NME2 RHOG SEPT1 SYN2 SEPT5 SYN1 TUBA4A SEPT2 TUFM EEF1A1 DYNC1LI1 ACLY TUBB2B TUBB2A PKM TCP1 CMPK1 ATP6V1B2 LANCL2 TKT ARF5 CAMK2B NAPB RAB1A VCP CAMK2D CNP HSPA4L ATP5A1 CAMK2A ATP1A3 ATP1A2 ATP1A1 GNAI1 GNAI2 HSPD1 ATP5B PRKAR2B PRKAR2A GNA11 PGK1…
32555	purine ribonucleotide binding	4.9945e-20	8.0125e-18	95/300 31.6%	1841/15420 11.9%	ARF1 RAB3A HSP90AB1 PEBP1 ACTR1A TUBB6 SEPT6 TUBA1A OPA1 KIF5C TUBB3 CKMT1B RAC1 DNM1L GLUL PRKCG NSF RAB2A ACTR2 MAP2K1 HSP90AA1 CSNK2A1 PRKCB TUBB NME2 RHOG SEPT1 SYN2 SEPT5 SYN1 TUBA4A SEPT2 TUFM EEF1A1 DYNC1LI1 ACLY TUBB2B TUBB2A PKM TCP1 CMPK1 ATP6V1B2 LANCL2 TKT ARF5 CAMK2B NAPB RAB1A VCP CAMK2D CNP HSPA4L ATP5A1 CAMK2A ATP1A3 ATP1A2 ATP1A1 GNAI1 GNAI2 HSPD1 ATP5B PRKAR2B PRKAR2A GNA11 PGK1…
17111	nucleoside-triphosphatase activity	5.1362e-20	8.0125e-18	56/300 18.6%	695/15420 4.5%	ARF1 RAB3A TUBB6 TUBA1A OPA1 KIF5C TUBB3 RAC1 ATP6V1E1 DNM1L NSF RAB2A TUBB RHOG ATP1B2 DYNLL1 ATP1B1 DYNLL2 SEPT5 TUBA4A TUFM EEF1A1 DYNC1LI1 TUBB2B TUBB2A ATP6V1B2 ATP6V0D1 ARF5 NAPB RAB1A VCP ATP5A1 ATP1A3 ATP1A2 ATP1A1 GNAI1 GNAI2 HSPD1 ATP5B GNA11 ATP5D ATP6V1H CCT8 RAB6B ATP6V1C1 DYNC1H1 HSPA8 MYO5A ATP2B2 ATP2B1 EEF2 GNAO1 EHD3 GNAQ PSMC2 RAN
17076	purine nucleotide binding	8.5453e-20	1.0665e-17	97/300 32.3%	1923/15420 12.4%	RAB3A PEBP1 TUBB6 KIF5C TUBB3 CKMT1B GLUL PRKCG NSF RAB2A MAP2K1 CSNK2A1 PRKCB TUBA4A TUFM EEF1A1 DYNC1LI1 ACLY CMPK1 VCP CNP HSPA4L ATP5B PRKAR2B PRKAR2A PGK1 RAB6B HSPA9 HSPA8 HBG1 HSPA4 MYO5A HSPA12A EEF2 DCLK1 GNAO1 GLUD1 EHD3 GNAQ AAK1 UBE2N UBA1 ARF1 HSP90AB1 ETFA ACTR1A SEPT6 TUBA1A OPA1 RAC1 DNM1L ACTR2 HSP90AA1 TUBB NME2 RHOG SEPT1 SYN2 SEPT5 SYN1 SEPT2 TUBB2B TUBB2A PKM TCP1 ATP6V1B2 LA…
5515	protein binding	1.2231e-19	1.272e-17	233/300 77.6%	8116/15420 52.6%	RPL4 GMFB ENO1 ENO2 RPL7 SCAMP5 SCP2 PPP2R1A DPYSL2 RPL38 ATP6V1E1 GLUL RPS13 CSNK2A1 PRKCB FBXO2 TALDO1 ANK2 SCAMP1 HPCAL4 DYNC1LI1 STX1B BIN1 MAP1B CSNK2B UQCRC1 VDAC3 VDAC2 VDAC1 LAP3 ATP6V0D1 UBA52 STX1A SET STXBP1 HSPA4L ATP5B LDHB LDHA PPP3R1 EPB41L1 MAP2 PRKAR2B PRKAR2A ATP5D EPB41L3 PCBP2 ATP6V1C1 ATP6V0A1 ST13 MYO5A SNAP91 CS HNRNPL GLUD1 EHD3 HNRNPK HNRNPD GPI ARF1 GDI1 CLTC CLTB AKR1B1…
16462	pyrophosphatase activity	3.0471e-19	2.7163e-17	56/300 18.6%	722/15420 4.6%	ARF1 RAB3A TUBB6 TUBA1A OPA1 KIF5C TUBB3 RAC1 ATP6V1E1 DNM1L NSF RAB2A TUBB RHOG ATP1B2 DYNLL1 ATP1B1 DYNLL2 SEPT5 TUBA4A TUFM EEF1A1 DYNC1LI1 TUBB2B TUBB2A ATP6V1B2 ATP6V0D1 ARF5 NAPB RAB1A VCP ATP5A1 ATP1A3 ATP1A2 ATP1A1 GNAI1 GNAI2 HSPD1 ATP5B GNA11 ATP5D ATP6V1H CCT8 RAB6B ATP6V1C1 DYNC1H1 HSPA8 MYO5A ATP2B2 ATP2B1 EEF2 GNAO1 EHD3 GNAQ PSMC2 RAN
16818	hydrolase activity, acting on acid anhydrides, in phosphorus-containing anhydrides	3.6937e-19	2.8811e-17	56/300 18.6%	725/15420 4.7%	ARF1 RAB3A TUBB6 TUBA1A OPA1 KIF5C TUBB3 RAC1 ATP6V1E1 DNM1L NSF RAB2A TUBB RHOG ATP1B2 DYNLL1 ATP1B1 DYNLL2 SEPT5 TUBA4A TUFM EEF1A1 DYNC1LI1 TUBB2B TUBB2A ATP6V1B2 ATP6V0D1 ARF5 NAPB RAB1A VCP ATP5A1 ATP1A3 ATP1A2 ATP1A1 GNAI1 GNAI2 HSPD1 ATP5B GNA11 ATP5D ATP6V1H CCT8 RAB6B ATP6V1C1 DYNC1H1 HSPA8 MYO5A ATP2B2 ATP2B1 EEF2 GNAO1 EHD3 GNAQ PSMC2 RAN
16817	hydrolase activity, acting on acid anhydrides	4.7663e-19	3.3047e-17	56/300 18.6%	729/15420 4.7%	ARF1 RAB3A TUBB6 TUBA1A OPA1 KIF5C TUBB3 RAC1 ATP6V1E1 DNM1L NSF RAB2A TUBB RHOG ATP1B2 DYNLL1 ATP1B1 DYNLL2 SEPT5 TUBA4A TUFM EEF1A1 DYNC1LI1 TUBB2B TUBB2A ATP6V1B2 ATP6V0D1 ARF5 NAPB RAB1A VCP ATP5A1 ATP1A3 ATP1A2 ATP1A1 GNAI1 GNAI2 HSPD1 ATP5B GNA11 ATP5D ATP6V1H CCT8 RAB6B ATP6V1C1 DYNC1H1 HSPA8 MYO5A ATP2B2 ATP2B1 EEF2 GNAO1 EHD3 GNAQ PSMC2 RAN
3924	GTPase activity	6.8322e-17	4.2633e-15	29/300 9.6%	208/15420 1.3%	NAPB RAB1A ARF1 RAB3A GNAI1 GNAI2 TUBB6 TUBA1A OPA1 TUBB3 GNA11 RAC1 DNM1L RAB6B RAB2A TUBB RHOG EEF2 SEPT5 TUBA4A TUFM EEF1A1 GNAO1 EHD3 TUBB2B TUBB2A GNAQ ARF5 RAN
5525	GTP binding	9.5965e-15	5.4438e-13	35/300 11.6%	372/15420 2.4%	NAPB RAB1A ARF1 RAB3A GNAI1 GNAI2 TUBB6 SEPT6 TUBA1A OPA1 TUBB3 GNA11 RAC1 DNM1L RAB6B RAB2A SEPT10 TUBB RHOG SEPT1 EEF2 SEPT5 TUBA4A SEPT2 TUFM EEF1A1 GNAO1 GLUD1 EHD3 TUBB2B TUBB2A GNAQ LANCL2 ARF5 RAN
19001	guanyl nucleotide binding	2.5024e-14	1.2011e-12	35/300 11.6%	384/15420 2.4%	NAPB RAB1A ARF1 RAB3A GNAI1 GNAI2 TUBB6 SEPT6 TUBA1A OPA1 TUBB3 GNA11 RAC1 DNM1L RAB6B RAB2A SEPT10 TUBB RHOG SEPT1 EEF2 SEPT5 TUBA4A SEPT2 TUFM EEF1A1 GNAO1 GLUD1 EHD3 TUBB2B TUBB2A GNAQ LANCL2 ARF5 RAN
32561	guanyl ribonucleotide binding	2.5024e-14	1.2011e-12	35/300 11.6%	384/15420 2.4%	NAPB RAB1A ARF1 RAB3A GNAI1 GNAI2 TUBB6 SEPT6 TUBA1A OPA1 TUBB3 GNA11 RAC1 DNM1L RAB6B RAB2A SEPT10 TUBB RHOG SEPT1 EEF2 SEPT5 TUBA4A SEPT2 TUFM EEF1A1 GNAO1 GLUD1 EHD3 TUBB2B TUBB2A GNAQ LANCL2 ARF5 RAN
15077	monovalent inorganic cation transmembrane transporter activity	1.7806e-12	7.9362e-11	22/300 7.3%	169/15420 1.0%	UQCRB ATP5A1 SLC1A2 ATP1A3 ATP5I ATP1A2 ATP1B2 ATP1A1 ATP5O ATP1B1 COX5A SLC8A1 ATP5B ATP5D UQCRC1 ATP6V1B2 ATP6V1H UQCRFS1 ATP6V1E1 ATP6V0D1 ATP6V1C1 ATP6V0A1
42625	ATPase activity, coupled to transmembrane movement of ions	2.1271e-12	8.8486e-11	15/300 5.0%	67/15420 0.4%	ATP5A1 ATP1A3 ATP1A2 ATP2B2 ATP1B2 ATP1A1 ATP2B1 ATP1B1 ATP5B ATP5D ATP6V1B2 ATP6V1H ATP6V1E1 ATP6V0D1 ATP6V1C1
22890	inorganic cation transmembrane transporter activity	3.6683e-12	1.4307e-10	24/300 8.0%	212/15420 1.3%	UQCRB ATP5A1 SLC1A2 ATP1A3 ATP5I ATP1A2 ATP2B2 ATP1B2 ATP1A1 ATP2B1 ATP5O ATP1B1 COX5A SLC8A1 ATP5B ATP5D UQCRC1 ATP6V1B2 ATP6V1H UQCRFS1 ATP6V1E1 ATP6V0D1 ATP6V1C1 ATP6V0A1
5488	binding	5.3145e-12	1.9507e-10	282/300 94.0%	12351/15420 80.0%	RPL4 AHCYL1 GMFB ENO1 ENO2 RPL7 SCAMP5 SCP2 PPP2R1A DPYSL2 CKMT1B RPL38 ATP6V1E1 BSN GLUL RPS13 PRKCG ACOT7 CSNK2A1 PRKCB FBXO2 TALDO1 ANK2 SCAMP1 HPCAL4 DYNC1LI1 STX1B BIN1 MAP1B CSNK2B UQCRC1 VDAC3 VDAC2 VDAC1 LAP3 ATP6V0D1 UBA52 STX1A SET STXBP1 HSPA4L ATP5O ATP5B LDHB LDHA PPP3R1 EPB41L1 MAP2 PRKAR2B PRKAR2A ATP5D EPB41L3 PCBP2 ATP6V1C1 ATP6V0A1 ST13 MYO5A HSPA12A DCLK1 SNAP91 CS HNRNPL GLUD1…
5198	structural molecule activity	1.1111e-11	3.8519e-10	40/300 13.3%	605/15420 3.9%	RPL4 CLTC RPL11 CLTB CLTA RPL7 TUBB6 TUBA1A EPB41L1 MAP2 TUBB3 EPB41L3 NEFL RPL13 RPL38 NEFM MBP RPL15 RPS13 RPS7 RPS8 TUBB MSN RPL13A RPSA RPS3A SEPT5 TUBA4A SEPT2 GFAP TUBB2B TUBB2A VAPA VAPB MAP1B PLP1 MAPT VIM UBA52 INA
19829	cation-transporting ATPase activity	1.425e-10	4.6799e-09	10/300 3.3%	30/15420 0.1%	ATP5B ATP5D ATP5A1 ATP6V1B2 ATP6V1H ATP1A2 ATP2B2 ATP2B1 ATP6V1E1 ATP6V1C1
15078	hydrogen ion transmembrane transporter activity	2.2173e-10	6.9179e-09	15/300 5.0%	91/15420 0.5%	UQCRB ATP5A1 ATP5I ATP5O COX5A ATP5B ATP5D UQCRC1 ATP6V1B2 ATP6V1H UQCRFS1 ATP6V1E1 ATP6V0D1 ATP6V1C1 ATP6V0A1
3824	catalytic activity	2.7353e-10	8.1276e-09	151/300 50.3%	5086/15420 32.9%	AHCYL1 RAB3A OGDHL ENO1 PARK7 ENO2 TUBB6 SCP2 KIF5C TUBB3 DPYSL2 DPYSL3 CKMT1B ATP6V1E1 GLUL PRKCG NSF RAB2A MAP2K1 ACOT7 CSNK2A1 USP5 PRKCB FBXO2 TALDO1 ATP1B2 ATP1B1 TUBA4A TUFM EEF1A1 DYNC1LI1 ACLY GPD2 UQCRC1 CMPK1 FKBP8 LAP3 ATP6V0D1 PPIA VCP CNP UQCRB ACAT2 ATP5B LDHB LDHA PPP3R1 PRDX5 MAP2 ATP5D PGK1 ATP6V1H NDUFV1 RAB6B ATP6V1C1 HSPA8 PDHA1 GOT1 HBG1 GOT2 IDH2 MYO5A EEF2 PRDX6 DCLK1 CS GN…
42626	ATPase activity, coupled to transmembrane movement of substances	1.0102e-09	2.8652e-08	15/300 5.0%	101/15420 0.6%	ATP5A1 ATP1A3 ATP1A2 ATP2B2 ATP1B2 ATP1A1 ATP2B1 ATP1B1 ATP5B ATP5D ATP6V1B2 ATP6V1H ATP6V1E1 ATP6V0D1 ATP6V1C1
43492	ATPase activity, coupled to movement of substances	1.1638e-09	3.1575e-08	15/300 5.0%	102/15420 0.6%	ATP5A1 ATP1A3 ATP1A2 ATP2B2 ATP1B2 ATP1A1 ATP2B1 ATP1B1 ATP5B ATP5D ATP6V1B2 ATP6V1H ATP6V1E1 ATP6V0D1 ATP6V1C1
16820	hydrolase activity, acting on acid anhydrides, catalyzing transmembrane movement of substances	1.3386e-09	3.4804e-08	15/300 5.0%	103/15420 0.6%	ATP5A1 ATP1A3 ATP1A2 ATP2B2 ATP1B2 ATP1A1 ATP2B1 ATP1B1 ATP5B ATP5D ATP6V1B2 ATP6V1H ATP6V1E1 ATP6V0D1 ATP6V1C1
51287	NAD or NADH binding	1.4999e-09	3.7439e-08	11/300 3.6%	48/15420 0.3%	LDHB GLUD1 MDH1 IDH3G IDH2 IDH3B NDUFS2 PHGDH DLD NDUFV1 GAPDH
32559	adenyl ribonucleotide binding	2.3787e-09	5.7089e-08	63/300 21.0%	1493/15420 9.6%	HSP90AB1 PEBP1 ACTR1A KIF5C CKMT1B GLUL PRKCG NSF ACTR2 MAP2K1 HSP90AA1 CSNK2A1 PRKCB NME2 SYN2 SYN1 DYNC1LI1 ACLY PKM TCP1 CMPK1 ATP6V1B2 LANCL2 TKT CAMK2B VCP CAMK2D CNP HSPA4L ATP5A1 CAMK2A ATP1A3 ATP1A2 ATP1A1 HSPD1 ATP5B PRKAR2B PRKAR2A PGK1 CCT8 CKB CCT5 HSPA9 DYNC1H1 HSPA8 HBG1 HSPA4 IDH3G MYO5A ATP2B2 ATP2B1 HSPA12A DCLK1 GLUD1 EHD3 SUCLA2 PSMC2 DNAJA2 AAK1 UBE2N UBA1 PFKM PFKP
30554	adenyl nucleotide binding	2.8832e-09	6.4254e-08	65/300 21.6%	1573/15420 10.2%	HSP90AB1 PEBP1 ETFA ACTR1A KIF5C CKMT1B GLUL PRKCG NSF ACTR2 MAP2K1 HSP90AA1 CSNK2A1 PRKCB NME2 SYN2 SYN1 DYNC1LI1 ACLY PKM TCP1 CMPK1 ATP6V1B2 LANCL2 TKT DLD CAMK2B VCP CAMK2D CNP HSPA4L ATP5A1 CAMK2A ATP1A3 ATP1A2 ATP1A1 HSPD1 ATP5B PRKAR2B PRKAR2A PGK1 CCT8 CKB CCT5 HSPA9 DYNC1H1 HSPA8 HBG1 HSPA4 IDH3G MYO5A ATP2B2 ATP2B1 HSPA12A DCLK1 GLUD1 EHD3 SUCLA2 PSMC2 DNAJA2 AAK1 UBE2N UBA1 PFKM PFKP
15662	ATPase activity, coupled to transmembrane movement of ions, phosphorylative mechanism	3.0017e-09	6.4589e-08	11/300 3.6%	51/15420 0.3%	ATP5B ATP1A3 ATP1A2 ATP2B2 ATP1B2 ATP1A1 ATP2B1 ATP6V1E1 ATP6V0D1 ATP1B1 ATP6V1C1
15399	primary active transmembrane transporter activity	4.3976e-09	8.5754e-08	15/300 5.0%	112/15420 0.7%	ATP5A1 ATP1A3 ATP1A2 ATP2B2 ATP1B2 ATP1A1 ATP2B1 ATP1B1 ATP5B ATP5D ATP6V1B2 ATP6V1H ATP6V1E1 ATP6V0D1 ATP6V1C1
15405	P-P-bond-hydrolysis-driven transmembrane transporter activity	4.3976e-09	8.5754e-08	15/300 5.0%	112/15420 0.7%	ATP5A1 ATP1A3 ATP1A2 ATP2B2 ATP1B2 ATP1A1 ATP2B1 ATP1B1 ATP5B ATP5D ATP6V1B2 ATP6V1H ATP6V1E1 ATP6V0D1 ATP6V1C1
5524	ATP binding	8.5805e-09	1.6225e-07	61/300 20.3%	1470/15420 9.5%	HSP90AB1 PEBP1 ACTR1A KIF5C CKMT1B GLUL PRKCG NSF ACTR2 MAP2K1 HSP90AA1 CSNK2A1 PRKCB NME2 SYN2 SYN1 DYNC1LI1 ACLY PKM TCP1 CMPK1 ATP6V1B2 LANCL2 TKT CAMK2B VCP CAMK2D CNP HSPA4L ATP5A1 CAMK2A ATP1A3 ATP1A2 ATP1A1 HSPD1 ATP5B PGK1 CCT8 CKB CCT5 HSPA9 DYNC1H1 HSPA8 HBG1 HSPA4 IDH3G MYO5A ATP2B2 ATP2B1 HSPA12A DCLK1 GLUD1 EHD3 SUCLA2 PSMC2 DNAJA2 AAK1 UBE2N UBA1 PFKM PFKP
46961	proton-transporting ATPase activity, rotational mechanism	4.0573e-08	7.4464e-07	7/300 2.3%	19/15420 0.1%	ATP5B ATP5D ATP5A1 ATP6V1B2 ATP6V1H ATP6V1E1 ATP6V1C1
16787	hydrolase activity	4.6487e-08	8.288e-07	79/300 26.3%	2236/15420 14.5%	GPI ARF1 AHCYL1 RAB3A ENO1 PPP3CA UCHL1 TUBB6 TUBA1A SCP2 OPA1 KIF5C TUBB3 DPYSL2 DPYSL3 RAC1 ATP6V1E1 DNM1L CAP1 NSF RAB2A MAP2K1 ACOT7 USP5 PGAM1 TUBB RHOG ATP1B2 DYNLL1 ATP1B1 DYNLL2 SEPT5 TUBA4A TUFM EEF1A1 DYNC1LI1 TUBB2B TUBB2A UQCRC1 ATP6V1B2 LAP3 ATP6V0D1 ARF5 PAFAH1B2 NAPB RAB1A VCP CNP ATP5A1 ATP1A3 ATP1A2 ATP1A1 GNAI1 GNAI2 HSPD1 ATP5B PPP3R1 PTPRZ1 MAP2 GNA11 ATP5D ATP6V1H CCT8 RAB6B …
50662	coenzyme binding	8.4638e-08	1.4671e-06	17/300 5.6%	180/15420 1.1%	ACOT7 MDH1 IDH3G IDH2 OGDHL ETFA ACAT2 LDHB GLUD1 OGDH IDH3B NDUFS2 PHGDH DLAT DLD NDUFV1 GAPDH
16887	ATPase activity	1.3075e-07	2.2051e-06	22/300 7.3%	304/15420 1.9%	NSF DYNC1H1 HSPA8 VCP ATP5A1 ATP1A3 ATP1A2 ATP2B2 ATP1B2 ATP1A1 ATP2B1 ATP1B1 HSPD1 ATP5B ATP5D PSMC2 ATP6V1B2 ATP6V1H CCT8 ATP6V1E1 ATP6V0D1 ATP6V1C1
22804	active transmembrane transporter activity	2.2691e-07	3.7261e-06	23/300 7.6%	340/15420 2.2%	SLC25A3 SLC12A5 ATP5A1 SLC1A2 ATP1A3 ATP1A2 ATP2B2 ATP1B2 ATP1A1 ATP2B1 ATP1B1 SLC8A1 SLC8A2 ATP5B SLC25A18 ATP5D ATP6V1B2 ATP6V1H ATP6V1E1 ATP6V0D1 SLC25A12 SLC25A4 ATP6V1C1
5391	sodium:potassium-exchanging ATPase activity	3.187e-07	5.0991e-06	5/300 1.6%	9/15420 0.0%	ATP1A3 ATP1A2 ATP1B2 ATP1A1 ATP1B1
48037	cofactor binding	5.1459e-07	7.9863e-06	19/300 6.3%	252/15420 1.6%	ACOT7 MDH1 GOT1 IDH3G GOT2 IDH2 OGDHL ETFA ACAT2 LDHB GLUD1 OGDH IDH3B NDUFS2 PHGDH DLAT DLD NDUFV1 GAPDH
16491	oxidoreductase activity	5.2474e-07	7.9863e-06	34/300 11.3%	685/15420 4.4%	UQCRB AKR1B1 OGDHL ETFA PARK7 PDHB COX5A LDHB LDHA PRDX5 SCP2 IDH3B UQCRFS1 PHGDH NDUFV1 PDHA1 MDH1 NDUFA5 MDH2 IDH3G NDUFA4 IDH2 PRDX6 QDPR GLUD1 GPD2 ALDH1A1 NDUFS4 UQCRC1 OGDH NDUFS2 NDUFS1 DLD GAPDH
42623	ATPase activity, coupled	5.8065e-07	8.6268e-06	19/300 6.3%	254/15420 1.6%	NSF DYNC1H1 HSPA8 ATP5A1 ATP1A3 ATP1A2 ATP2B2 ATP1B2 ATP1A1 ATP2B1 ATP1B1 ATP5B ATP5D ATP6V1B2 ATP6V1H CCT8 ATP6V1E1 ATP6V0D1 ATP6V1C1
8092	cytoskeletal protein binding	7.1272e-07	1.0343e-05	28/300 9.3%	507/15420 3.2%	SNAP25 GMFB WDR1 ADD1 NCALD RPH3A EPB41L1 TMSB4X EPB41L3 CFL1 TMSB10 YWHAH CAP1 ACTR2 MYO5A MSN DYNLL2 SYN1 TPPP3 VAPB MAP1B FSCN1 ALDOC MAPRE3 LAP3 MAPT MAPRE2 STX1A
5215	transporter activity	1.1216e-06	1.5692e-05	47/300 15.6%	1158/15420 7.5%	SNAP25 SLC25A3 UQCRB ATP5A1 SLC1A2 ATP1A3 ATP5I AP2A1 ATP1A2 ATP1A1 ATP5O AP2A2 COX5A SLC8A1 SLC8A2 RPH3A ATP5B SV2A ATP5D ATP6V1H UQCRFS1 ATP6V1E1 ATP6V1C1 AP2M1 ATP6V0A1 SLC12A5 SYT1 HBG1 ATP2B2 AP2B1 ATP1B2 ATP2B1 ATP1B1 AP3B2 SYN1 STX1B SLC25A18 UQCRC1 VDAC3 SFXN3 ATP6V1B2 VDAC2 VDAC1 ATP6V0D1 SLC25A12 SLC25A5 SLC25A4
8556	potassium-transporting ATPase activity	1.1316e-06	1.5692e-05	5/300 1.6%	11/15420 0.0%	ATP1A3 ATP1A2 ATP1B2 ATP1A1 ATP1B1
149	SNARE binding	1.364e-06	1.8503e-05	7/300 2.3%	30/15420 0.1%	NSF SNAP25 SYT1 STXBP1 CPLX2 CPLX1 STX1A
22892	substrate-specific transporter activity	1.4372e-06	1.9082e-05	41/300 13.6%	954/15420 6.1%	SNAP25 SLC25A3 UQCRB ATP5A1 SLC1A2 ATP1A3 ATP5I AP2A1 ATP1A2 ATP1A1 ATP5O AP2A2 COX5A SLC8A1 SLC8A2 ATP5B ATP5D ATP6V1H UQCRFS1 ATP6V1E1 ATP6V1C1 ATP6V0A1 SLC12A5 HBG1 ATP2B2 AP2B1 ATP1B2 ATP2B1 ATP1B1 AP3B2 STX1B UQCRC1 VDAC3 SFXN3 ATP6V1B2 VDAC2 VDAC1 ATP6V0D1 SLC25A12 SLC25A5 SLC25A4
8324	cation transmembrane transporter activity	2.3654e-06	3.075e-05	28/300 9.3%	539/15420 3.4%	SNAP25 UQCRB ATP5A1 SLC1A2 ATP1A3 ATP5I ATP1A2 ATP1A1 ATP5O COX5A SLC8A1 SLC8A2 ATP5B ATP5D ATP6V1H UQCRFS1 ATP6V1E1 ATP6V1C1 ATP6V0A1 SLC12A5 ATP2B2 ATP1B2 ATP2B1 ATP1B1 UQCRC1 SFXN3 ATP6V1B2 ATP6V0D1
15075	ion transmembrane transporter activity	3.1759e-06	4.0444e-05	33/300 11.0%	709/15420 4.5%	SNAP25 SLC25A3 UQCRB ATP5A1 SLC1A2 ATP1A3 ATP5I ATP1A2 ATP1A1 ATP5O COX5A SLC8A1 SLC8A2 ATP5B ATP5D ATP6V1H UQCRFS1 ATP6V1E1 ATP6V1C1 ATP6V0A1 SLC12A5 ATP2B2 ATP1B2 ATP2B1 ATP1B1 STX1B UQCRC1 VDAC3 SFXN3 ATP6V1B2 VDAC2 VDAC1 ATP6V0D1
5516	calmodulin binding	3.4757e-06	4.3377e-05	13/300 4.3%	140/15420 0.9%	CAMK2B CAMK2D SYT1 CAMK2A MYO5A ATP2B2 ATP2B1 SLC8A1 ADD1 SLC8A2 PPP3CA PPP3R1 MAP2
22891	substrate-specific transmembrane transporter activity	3.7364e-06	4.5716e-05	36/300 12.0%	816/15420 5.2%	SNAP25 SLC25A3 UQCRB ATP5A1 SLC1A2 ATP1A3 ATP5I ATP1A2 ATP1A1 ATP5O COX5A SLC8A1 SLC8A2 ATP5B ATP5D ATP6V1H UQCRFS1 ATP6V1E1 ATP6V1C1 ATP6V0A1 SLC12A5 ATP2B2 ATP1B2 ATP2B1 ATP1B1 STX1B UQCRC1 VDAC3 SFXN3 ATP6V1B2 VDAC2 VDAC1 ATP6V0D1 SLC25A12 SLC25A5 SLC25A4
46933	hydrogen ion transporting ATP synthase activity, rotational mechanism	4.6736e-06	5.6083e-05	5/300 1.6%	14/15420 0.0%	ATP5B ATP5D ATP5A1 ATP6V1B2 ATP5O
19905	syntaxin binding	5.1677e-06	6.0842e-05	6/300 2.0%	24/15420 0.1%	NSF SNAP25 SYT1 STXBP1 CPLX2 CPLX1
15079	potassium ion transmembrane transporter activity	6.899e-06	7.9721e-05	5/300 1.6%	15/15420 0.0%	ATP1A3 ATP1A2 ATP1B2 ATP1A1 ATP1B1
19904	protein domain specific binding	7.6347e-06	8.662e-05	22/300 7.3%	388/15420 2.5%	YWHAE VCP HSP90AA1 HSP90AB1 YWHAB ATP2B2 DYNLL1 HPCAL4 YWHAZ STX1B TUBA1A SYNJ1 OPA1 YWHAQ PRKAR2B PRKAR2A CSNK2B NEFL MAPT STX1A YWHAG YWHAH
